# Supplementary material for: Tumor-associated macrophages derived CCL18 promotes metastasis in squamous cell carcinoma of the head and neck
Source: Cancer Cell Int. 2018 Aug 28;18:120. doi: 10.1186/s12935-018-0620-1 (PMC6114178; doi:10.1186/s12935-018-0620-1)
Supplement: Supplementary file 1 — Additional file 1. Differentially expressed genes (DEGs) of Tu686 cells stimulated by rhCCL18 [file 12935_2018_620_MOESM1_ESM.xls]

test_id	gene_id	gene	locus	isoform_status	Treat	Control	log2FoldChange	p_value	q_value	significant
ENST00000025008	ENSG00000023287	RB1CC1	8:52622455-52745843	mRNA	1.29904	7.48906	-2.52734	5e-05	0.783475	Down
ENST00000338700	ENSG00000109654	TRIM2	4:153152492-153339320	mRNA	0.610939	1.5685	-1.36028	0.01595	0.969893	Down
ENST00000445686	ENSG00000134109	EDEM1	3:5187672-5219957	mRNA	0.00330608	2.05727	-9.2814	0.035	0.969893	Down
ENST00000444119	ENSG00000136811	ODF2	9:128455185-128501292	mRNA	0.00294708	2.04576	-9.43913	0.0456	0.969893	Down
ENST00000444766	ENSG00000108506	INTS2	17:61865366-61928016	mRNA	2.12907	0.00127688	10.7034	0.0427	0.969893	Up
ENST00000444522	ENSG00000158552	ZFAND2B	2:219195236-219209651	mRNA	19.0945	8.62622	1.14636	0.0131	0.969893	Up
ENST00000447182	ENSG00000137575	SDCBP	8:58553168-58582860	mRNA	4.56174	11.2539	-1.30276	0.0294	0.969893	Down
ENST00000338008	ENSG00000039319	ZFYVE16	5:80408012-80479350	mRNA	0.493971	1.76217	-1.83485	0.02215	0.969893	Down
ENST00000338368	ENSG00000253729	PRKDC	8:47773107-47960183	mRNA	8.27993	2.29466	1.85134	0.0342	0.969893	Up
ENST00000446747	ENSG00000147789	ZNF7	8:144827463-144847509	mRNA	1.53632	5.69468	-1.89014	0.0279	0.969893	Down
ENST00000443968	ENSG00000080561	MID2	X:107825754-107927193	mRNA	1.58067	4.91099	-1.63547	0.02875	0.969893	Down
ENST00000441222	ENSG00000109189	USP46	4:52590971-52659335	mRNA	2.5149	1.24172	1.01816	0.0461	0.969893	Up
ENST00000340738	ENSG00000100767	PAPLN	14:73237496-73274640	mRNA	3.9042	0.00135865	11.4886	0.0465	0.969893	Up
ENST00000340545	ENSG00000134138	MEIS2	15:36889203-37101299	mRNA	2.70587	6.28845	-1.21661	0.0312	0.969893	Down
ENST00000340677	ENSG00000248333	CDK11B	1:1635226-1659012	mRNA	2.31423	7.40746	-1.67845	0.01165	0.969893	Down
ENST00000440756	ENSG00000156011	PSD3	8:18527300-19084730	mRNA	2.01993	0.000510366	11.9505	0.039	0.969893	Up
ENST00000442253	ENSG00000170915	PAQR8	6:52361420-52576915	mRNA	0.00111075	1.59393	-10.4868	0.03355	0.969893	Down
ENST00000442034	ENSG00000115839	RAB3GAP1	2:135052264-135531236	mRNA	4.12613	9.32846	-1.17685	0.0356	0.969893	Down
ENST00000443081	ENSG00000004534	RBM6	3:49940006-50077252	mRNA	3.10856	0.368598	3.07613	0.03285	0.969893	Up
ENST00000453085	ENSG00000135241	PNPLA8	7:108470421-108528161	mRNA	1.90752	5.11406	-1.42277	0.0305	0.969893	Down
ENST00000453061	ENSG00000174227	PIGG	4:499220-539529	mRNA	2.72872	7.937	-1.54037	0.0178	0.969893	Down
ENST00000335146	ENSG00000182473	EXOC7	17:76079181-76121576	mRNA	7.29974	1.05291	2.79346	0.00735	0.969893	Up
ENST00000335080	ENSG00000186280	KDM4D	11:94973680-94999518	mRNA	1.8941	0.626496	1.59614	0.0426	0.969893	Up
ENST00000335449	ENSG00000186417	GLDN	15:51341628-51408013	mRNA	1.87147	0.342085	2.45175	0.03815	0.969893	Up
ENST00000335585	ENSG00000074211	PPP2R2C	4:6320577-6563600	mRNA	0.325729	1.91813	-2.55796	0.0196	0.969893	Down
ENST00000452063	ENSG00000115275	MOGS	2:74461056-74465410	mRNA	0.00107287	3.14783	-11.5187	0.01205	0.969893	Down
ENST00000334715	ENSG00000197037	ZSCAN25	7:99616947-99632407	mRNA	5.07421	11.4203	-1.17035	0.00715	0.969893	Down
ENST00000335183	ENSG00000100526	CDKN3	14:54396954-54420218	mRNA	36.9079	14.1909	1.37897	0.0169	0.969893	Up
ENST00000455445	ENSG00000076242	MLH1	3:36993331-37050918	mRNA	9.3929	4.14663	1.17963	0.0238	0.969893	Up
ENST00000455470	ENSG00000151835	SACS	13:23328825-23411513	mRNA	3.78587	0.982058	1.94675	0.03975	0.969893	Up
ENST00000454170	ENSG00000104413	ESRP1	8:94641073-94707466	mRNA	5.14197	12.5013	-1.28168	0.0118	0.969893	Down
ENST00000454011	ENSG00000067560	RHOA	3:49359144-49412202	mRNA	18.0313	0.00275262	12.6774	0.0108	0.969893	Up
ENST00000337508	ENSG00000053702	NRIP2	12:2825347-2835544	mRNA	4.57049	2.12487	1.10497	0.0207	0.969893	Up
ENST00000337532	ENSG00000150054	MPP7	10:28050992-28334486	mRNA	2.7918	6.12768	-1.13415	0.0128	0.969893	Down
ENST00000337147	ENSG00000092820	EZR	6:158765740-158819412	mRNA	31.1159	13.7046	1.18299	0.0298	0.969893	Up
ENST00000449878	ENSG00000148334	PTGES2	9:128120692-128128462	mRNA	0.00414493	6.16069	-10.5375	0.02315	0.969893	Down
ENST00000335854	ENSG00000158578	ALAS2	X:55000356-55031064	mRNA	10.3236	2.51321	2.03835	0.0382	0.969893	Up
ENST00000451587	ENSG00000172354	GNB2	7:100673530-100679174	mRNA	34.5664	0.00380153	13.1505	0.0164	0.969893	Up
ENST00000451655	ENSG00000156273	BACH1	21:29194070-29940022	mRNA	5.68697	0.00514867	10.1092	0.018	0.969893	Up
ENST00000449910	ENSG00000143537	ADAM15	1:155051285-155062775	mRNA	3.2403	0.459277	2.81869	0.0404	0.969893	Up
ENST00000450403	ENSG00000128923	MINDY2	15:58771313-58861900	mRNA	1.35471	3.31438	-1.29076	0.0382	0.969893	Down
ENST00000450444	ENSG00000136205	TNS3	7:47275153-47582558	mRNA	6.98166	0.000328312	14.3762	0.02085	0.969893	Up
ENST00000430466	ENSG00000174547	MRPL11	11:66435074-66438848	mRNA	20.3727	4.6079	2.14446	0.0075	0.969893	Up
ENST00000345125	ENSG00000164733	CTSB	8:11842523-11869448	mRNA	3.71623	0.000619151	12.5513	0.0103	0.969893	Up
ENST00000430223	ENSG00000104361	NIPAL2	8:98189832-98294393	mRNA	0.963677	2.14717	-1.15581	0.0301	0.969893	Down
ENST00000429557	ENSG00000169733	RFNG	17:82047901-82057470	mRNA	8.85176	0.00217191	11.9928	0.0123	0.969893	Up
ENST00000430082	ENSG00000122882	ECD	10:73110374-73168095	mRNA	10.5772	4.34393	1.28389	0.0299	0.969893	Up
ENST00000344147	ENSG00000121766	ZCCHC17	1:31296981-31364953	mRNA	11.192	3.94073	1.50593	0.01835	0.969893	Up
ENST00000432921	ENSG00000100852	ARHGAP5	14:32076113-32159728	mRNA	1.93606	0.000738803	11.3557	0.0272	0.969893	Up
ENST00000344279	ENSG00000235109	ZSCAN31	6:28324736-28369177	mRNA	4.05935	8.45254	-1.05814	0.04575	0.969893	Down
ENST00000344726	ENSG00000118418	HMGN3	6:79201244-79236797	mRNA	6.01638	16.5205	-1.45729	0.02925	0.969893	Down
ENST00000431721	ENSG00000068745	IP6K2	3:48688002-48717278	mRNA	2.6876	0.374773	2.84223	0.0125	0.969893	Up
ENST00000344532	ENSG00000136161	RCBTB2	13:48488958-48533256	mRNA	2.14442	0.417476	2.36082	0.0371	0.969893	Up
ENST00000431845	ENSG00000236104	ZBTB22	6:33314405-33317942	mRNA	7.15264	18.3411	-1.35853	0.001	0.969893	Down
ENST00000348335	ENSG00000004660	CAMKK1	17:3860314-3893044	mRNA	3.06157	7.93045	-1.37313	0.0032	0.969893	Down
ENST00000348332	ENSG00000084676	NCOA1	2:24491931-24770702	mRNA	0.376349	1.49315	-1.98822	0.036	0.969893	Down
ENST00000348007	ENSG00000150527	CTAGE5	14:39230230-39388513	mRNA	1.23397	4.57317	-1.88989	0.0313	0.969893	Down
ENST00000428702	ENSG00000151552	QDPR	4:17460260-17512234	mRNA	2.94789	9.36641	-1.66782	0.03405	0.969893	Down
ENST00000428386	ENSG00000033867	SLC4A7	3:27372720-27484420	mRNA	2.83471	1.16984	1.27688	0.0192	0.969893	Up
ENST00000346248	ENSG00000182022	CHST15	10:124007665-124093607	mRNA	3.93598	0.00129638	11.568	0.037	0.969893	Up
ENST00000427724	ENSG00000070814	TCOF1	5:150357638-150400308	mRNA	7.68963	2.55492	1.58964	0.0433	0.969893	Up
ENST00000427843	ENSG00000131236	CAP1	1:40040232-40097727	mRNA	18.5924	0.00421115	12.1082	0.01415	0.969893	Up
ENST00000347302	ENSG00000121417	ZNF211	19:57630394-57642779	mRNA	1.11672	3.25189	-1.54201	0.0438	0.969893	Down
ENST00000438495	ENSG00000111912	NCOA7	6:125781160-125932030	mRNA	1.87928	5.26755	-1.48695	0.02625	0.969893	Down
ENST00000341681	ENSG00000011566	MAP4K3	2:39249265-39437312	mRNA	2.52337	6.67678	-1.4038	0.0062	0.969893	Down
ENST00000436936	ENSG00000140853	NLRC5	16:56989497-57083524	mRNA	4.00724	1.76103	1.18619	0.0104	0.969893	Up
ENST00000341217	ENSG00000173065	FAM222B	17:28755977-28861067	mRNA	0.000408839	2.87213	-12.7783	0.0497	0.969893	Down
ENST00000440166	ENSG00000136279	DBNL	7:44044639-44069456	mRNA	6.88536	0.00217051	11.6313	0.01895	0.969893	Up
ENST00000341012	ENSG00000130714	POMT1	9:131502901-131531268	mRNA	6.35091	1.61854	1.97227	0.035	0.969893	Up
ENST00000438958	ENSG00000215252	GOLGA8B	15:34525206-34536010	mRNA	0.262154	1.9396	-2.88727	0.0295	0.969893	Down
ENST00000439158	ENSG00000235109	ZSCAN31	6:28324736-28369177	mRNA	6.70122	0.757495	3.14512	0.01445	0.969893	Up
ENST00000434715	ENSG00000175203	DCTN2	12:57520709-57547331	mRNA	13.1967	32.0137	-1.27851	0.029	0.969893	Down
ENST00000434032	ENSG00000172046	USP19	3:49108045-49120938	mRNA	3.7677	0.00175951	11.0643	0.04295	0.969893	Up
ENST00000433566	ENSG00000130227	XPO7	8:21919670-22006585	mRNA	9.41266	4.48603	1.06916	0.0318	0.969893	Up
ENST00000433971	ENSG00000188001	TPRG1	3:188941714-189325304	mRNA	2.28103	0.544322	2.06715	0.047	0.969893	Up
ENST00000343702	ENSG00000074527	NTN4	12:95657806-95791152	mRNA	0.942653	2.67874	-1.50675	0.0209	0.969893	Down
ENST00000436261	ENSG00000178917	ZNF852	3:44498969-44510636	mRNA	3.53517	1.29389	1.45006	0.03545	0.969893	Up
ENST00000435761	ENSG00000175166	PSMD2	3:184298708-184309054	mRNA	0.00144095	8.28505	-12.4893	0.02005	0.969893	Down
ENST00000435795	ENSG00000184281	TSSC4	11:2400487-2403878	mRNA	0.00680201	2.13861	-8.2965	0.0402	0.969893	Down
ENST00000435364	ENSG00000149474	KAT14	20:18137872-18188387	mRNA	5.39791	1.13318	2.25203	0.00955	0.969893	Up
ENST00000425536	ENSG00000107872	FBXL15	10:102402616-102423136	mRNA	19.5973	4.03939	2.27845	0.0499	0.969893	Up
ENST00000502717	ENSG00000113716	HMGXB3	5:149960736-150053142	mRNA	3.90522	11.7252	-1.58614	0.02865	0.969893	Down
ENST00000502906	ENSG00000160867	FGFR4	5:177086885-177098144	mRNA	0.308566	3.90498	-3.66166	0.0339	0.969893	Down
ENST00000322166	ENSG00000111641	NOP2	12:6556862-6568691	mRNA	14.1917	2.94468	2.26886	0.0065	0.969893	Up
ENST00000322354	ENSG00000167565	SERTAD3	19:40440843-40444705	mRNA	9.36406	1.69207	2.46834	0.00465	0.969893	Up
ENST00000321949	ENSG00000105662	CRTC1	19:18683676-18782333	mRNA	1.03035	2.90701	-1.4964	0.0434	0.969893	Down
ENST00000505458	ENSG00000109320	NFKB1	4:102501328-102617302	mRNA	0.0012131	5.53671	-12.1561	0.0244	0.969893	Down
ENST00000320486	ENSG00000182150	ERCC6L2	9:95972836-96014571	mRNA	1.52583	3.30561	-1.11533	0.03455	0.969893	Down
ENST00000320481	ENSG00000107863	ARHGAP21	10:24583608-24723668	mRNA	0.000356459	2.32017	-12.6682	0.009	0.969893	Down
ENST00000504211	ENSG00000109332	UBE2D3	4:102794382-102868896	mRNA	9.6439	0.0113496	9.73083	0.0339	0.969893	Up
ENST00000324330	ENSG00000100503	NIN	14:50719762-50831121	mRNA	5.17709	0.000927306	12.4468	0.02615	0.969893	Up
ENST00000490574	ENSG00000114354	TFG	3:100709330-100748966	mRNA	11.6577	0.00185795	12.6153	0.0181	0.969893	Up
ENST00000324873	ENSG00000176046	NUPR1	16:28532707-28539174	mRNA	3.07189	6.2115	-1.01582	0.00225	0.969893	Down
ENST00000491935	ENSG00000130706	ADRM1	20:62302092-62308862	mRNA	0.000762442	4.74164	-12.6025	0.0161	0.969893	Down
ENST00000322684	ENSG00000153944	MSI2	17:57255850-57684685	mRNA	0.00175473	3.68288	-11.0354	0.0188	0.969893	Down
ENST00000498704	ENSG00000128581	IFT22	7:101313366-101321823	mRNA	0.00991969	4.30128	-8.76026	0.04365	0.969893	Down
ENST00000498653	ENSG00000165060	FXN	9:69035258-69100178	mRNA	15.6848	7.19729	1.12384	0.0469	0.969893	Up
ENST00000495310	ENSG00000114126	TFDP2	3:141944427-142149532	mRNA	5.14073	0.00181691	11.4663	0.01585	0.969893	Up
ENST00000511455	ENSG00000172932	ANKRD13D	11:67288546-67302485	mRNA	10.4313	3.49389	1.57801	0.0223	0.969893	Up
ENST00000316607	ENSG00000179299	NSUN7	4:40749896-40809985	mRNA	0.697521	1.98185	-1.50654	0.0436	0.969893	Down
ENST00000512062	ENSG00000103018	CYB5B	16:69424524-69466266	mRNA	17.1827	6.98778	1.29805	0.01895	0.969893	Up
ENST00000512152	ENSG00000273841	TAF9	5:69350983-69414801	mRNA	0.0109377	21.7362	-10.9566	0.02225	0.969893	Down
ENST00000510573	ENSG00000065882	TBC1D1	4:37891086-38139173	mRNA	2.31436	7.15128	-1.62759	0.0235	0.969893	Down
ENST00000510291	ENSG00000005700	IBTK	6:82169982-82247754	mRNA	0.785988	2.95231	-1.90927	0.03655	0.969893	Down
ENST00000513834	ENSG00000151718	WWC2	4:183099292-183320777	mRNA	1.01052	2.49349	-1.30306	0.0355	0.969893	Down
ENST00000514379	ENSG00000142731	PLK4	4:127880860-127899195	mRNA	2.38322	5.07456	-1.09037	0.04185	0.969893	Down
ENST00000315614	ENSG00000215041	NEURL4	17:7315627-7329393	mRNA	6.07271	2.34005	1.3758	0.00695	0.969893	Up
ENST00000507602	ENSG00000015532	XYLT2	17:50346091-50363138	mRNA	0.00185679	2.18157	-10.1983	0.02165	0.969893	Down
ENST00000507633	ENSG00000198055	GRK6	5:177402139-177444580	mRNA	22.2347	0.00282167	12.944	0.0238	0.969893	Up
ENST00000507777	ENSG00000184432	COPB2	3:139005467-139389732	mRNA	22.4271	52.8313	-1.23615	0.01215	0.969893	Down
ENST00000506581	ENSG00000163682	RPL9	4:39454123-39485109	mRNA	0.0281504	58.642	-11.0246	0.0421	0.969893	Down
ENST00000506857	ENSG00000068796	KIF2A	5:62306161-62386383	mRNA	5.58232	1.07542	2.37596	0.04145	0.969893	Up
ENST00000317868	ENSG00000125703	ATG4C	1:62784134-62865513	mRNA	1.36011	3.24586	-1.25487	0.0313	0.969893	Down
ENST00000509867	ENSG00000132466	ANKRD17	4:73073375-73258798	mRNA	6.58822	2.91142	1.17817	0.04385	0.969893	Up
ENST00000318473	ENSG00000151332	MBIP	14:36298557-36320676	mRNA	1.00699	4.54789	-2.17515	0.0477	0.969893	Down
ENST00000508376	ENSG00000134982	APC	5:112707497-112846239	mRNA	2.16217	4.33015	-1.00194	0.0037	0.969893	Down
ENST00000508776	ENSG00000164070	HSPA4L	4:127781820-127840733	mRNA	1.05879	4.3094	-2.02507	0.0483	0.969893	Down
ENST00000318387	ENSG00000122952	ZWINT	10:56357227-56361275	mRNA	4.29504	0.00285107	10.557	0.021	0.969893	Up
ENST00000465160	ENSG00000187609	EXD3	9:137306904-137423262	mRNA	3.61986	1.20395	1.58816	0.0475	0.969893	Up
ENST00000467815	ENSG00000196562	SULF2	20:47656911-47786616	mRNA	3.67929	1.19212	1.6259	0.04255	0.969893	Up
ENST00000330494	ENSG00000170004	CHD3	17:7856684-7912760	mRNA	14.854	3.93118	1.91782	0.0097	0.969893	Up
ENST00000456847	ENSG00000111605	CPSF6	12:69239536-69274358	mRNA	0.00215874	2.85363	-10.3684	0.02135	0.969893	Down
ENST00000333725	ENSG00000140262	TCF12	15:56918622-57299281	mRNA	3.50268	0.540112	2.69713	0.0488	0.969893	Up
ENST00000460382	ENSG00000140718	FTO	16:53597682-54153448	mRNA	0.0053863	2.78172	-9.01247	0.04305	0.969893	Down
ENST00000461106	ENSG00000067606	PRKCZ	1:2050469-2194775	mRNA	2.38612	0.00525631	8.8264	0.04845	0.969893	Up
ENST00000457749	ENSG00000198538	ZNF28	19:52797408-52857649	mRNA	0.709876	2.5362	-1.83703	0.01775	0.969893	Down
ENST00000332912	ENSG00000185523	SPATA45	1:212830140-212847649	mRNA	2.90465	0.0	inf	0.0136	0.969893	Up
ENST00000484875	ENSG00000196562	SULF2	20:47656911-47786616	mRNA	2.10107	6.36134	-1.59821	0.00765	0.969893	Down
ENST00000327471	ENSG00000184887	BTBD6	14:105209285-105398147	mRNA	0.00207588	9.84989	-12.2122	0.02345	0.969893	Down
ENST00000327669	ENSG00000184731	FAM110C	2:38813-46385	mRNA	0.760714	1.86095	-1.29061	0.0404	0.969893	Down
ENST00000481646	ENSG00000114098	ARMC8	3:138187247-138329886	mRNA	1.82686	6.43779	-1.8172	0.02365	0.969893	Down
ENST00000327247	ENSG00000177628	GBA	1:155234451-155244699	mRNA	2.11347	9.81449	-2.2153	0.01545	0.969893	Down
ENST00000481752	ENSG00000158092	NCK1	3:136862207-136949823	mRNA	9.15738	2.10837	2.11881	0.0115	0.969893	Up
ENST00000489746	ENSG00000175455	CCDC14	3:123897510-123961408	mRNA	2.6517	0.627635	2.07892	0.0222	0.969893	Up
ENST00000486715	ENSG00000168827	GFM1	3:158644277-158692575	mRNA	2.6713	14.845	-2.47436	0.00085	0.969893	Down
ENST00000474973	ENSG00000231500	RPS18	6:33272009-33276510	mRNA	0.00894362	37.6547	-12.0397	0.01805	0.969893	Down
ENST00000329291	ENSG00000185220	PGBD2	1:248906195-248919946	mRNA	1.52762	3.73482	-1.28975	0.03715	0.969893	Down
ENST00000479665	ENSG00000163512	AZI2	3:28241594-28349127	mRNA	1.22302	3.20009	-1.38766	0.01335	0.969893	Down
ENST00000328554	ENSG00000215012	RTL10	22:19756702-19854939	mRNA	1.39965	8.03226	-2.52074	0.0028	0.969893	Down
ENST00000477909	ENSG00000144815	NXPE3	3:101779201-101827392	mRNA	8.60909	2.15187	2.00027	0.01215	0.969893	Up
ENST00000328354	ENSG00000183765	CHEK2	22:28687742-28741844	mRNA	0.00519077	7.79742	-10.5528	0.04565	0.969893	Down
ENST00000381941	ENSG00000125898	FAM110A	20:833714-857463	mRNA	7.8746	17.8689	-1.18217	0.01695	0.969893	Down
ENST00000382110	ENSG00000171853	TRAPPC12	2:3379674-3485094	mRNA	0.00339861	7.97086	-11.1956	0.0486	0.969893	Down
ENST00000382401	ENSG00000137449	CPEB2	4:15002673-15070153	mRNA	1.54552	0.466321	1.7287	0.0425	0.969893	Up
ENST00000382192	ENSG00000122386	ZNF205	16:3112559-3124607	mRNA	3.74767	8.73816	-1.22134	0.0307	0.969893	Down
ENST00000382384	ENSG00000157954	WIPI2	7:5190187-5233826	mRNA	31.5925	9.059	1.80216	0.02125	0.969893	Up
ENST00000381223	ENSG00000214717	ZBED1	X:2219515-2500978	mRNA	7.35646	15.2275	-1.04959	0.00735	0.969893	Down
ENST00000381474	ENSG00000185164	NOMO2	16:18417324-18562211	mRNA	0.00243936	6.36389	-11.3492	0.04855	0.969893	Down
ENST00000381795	ENSG00000163694	RBM47	4:40423266-40630875	mRNA	1.047	3.04688	-1.54106	0.044	0.969893	Down
ENST00000381513	ENSG00000066117	SMARCD1	12:50084971-50100712	mRNA	21.0817	7.1572	1.55852	0.0057	0.969893	Up
ENST00000381525	ENSG00000169016	E2F6	2:11444374-11466177	mRNA	1.32344	4.6597	-1.81595	0.0107	0.969893	Down
ENST00000367241	ENSG00000112029	FBXO5	6:152970528-152983579	mRNA	1.28911	3.75131	-1.54102	0.04015	0.969893	Down
ENST00000366766	ENSG00000143776	CDC42BPA	1:226989864-227318474	mRNA	2.59474	0.578936	2.16411	0.0056	0.969893	Up
ENST00000391718	ENSG00000197483	ZNF628	19:55476331-55484487	mRNA	3.59719	1.34175	1.42276	0.0269	0.969893	Up
ENST00000366993	ENSG00000143493	INTS7	1:211940400-212035542	mRNA	11.4509	2.56521	2.15831	0.0021	0.969893	Up
ENST00000366992	ENSG00000143493	INTS7	1:211940400-212035542	mRNA	0.00119529	8.65433	-12.8218	0.02055	0.969893	Down
ENST00000366974	ENSG00000203705	TATDN3	1:212791827-212816626	mRNA	1.61589	4.76313	-1.55958	0.02265	0.969893	Down
ENST00000383746	ENSG00000179152	TCAIM	3:44338118-44409451	mRNA	1.17567	4.92732	-2.06732	0.0448	0.969893	Down
ENST00000379066	ENSG00000115825	PRKD3	2:37250501-37324808	mRNA	1.70235	4.19176	-1.30003	0.0298	0.969893	Down
ENST00000379174	ENSG00000186638	KIF24	9:34179004-34311371	mRNA	2.20291	0.000514139	12.065	0.016	0.969893	Up
ENST00000379440	ENSG00000171867	PRNP	20:4686235-4701590	mRNA	18.8131	47.0697	-1.32306	0.01015	0.969893	Down
ENST00000378295	ENSG00000078900	TP73	1:3630766-3736201	mRNA	0.00117013	5.33672	-12.1551	0.0407	0.969893	Down
ENST00000378345	ENSG00000176715	ACSF3	16:89088374-89155846	mRNA	8.29234	1.08299	2.93676	0.04805	0.969893	Up
ENST00000378875	ENSG00000239382	ALKBH6	19:36003309-36014239	mRNA	14.7294	7.00868	1.07148	0.04665	0.969893	Up
ENST00000367866	ENSG00000143190	POU2F1	1:167220828-167427345	mRNA	1.95167	4.59295	-1.23471	0.00415	0.969893	Down
ENST00000367435	ENSG00000134371	CDC73	1:193122016-193253901	mRNA	3.98526	8.13559	-1.02957	0.0086	0.969893	Down
ENST00000380782	ENSG00000101871	MID1	X:10445309-10833654	mRNA	6.40268	0.967245	2.72672	0.04865	0.969893	Up
ENST00000380358	ENSG00000170004	CHD3	17:7856684-7912760	mRNA	8.74324	23.5324	-1.42841	0.0028	0.969893	Down
ENST00000380409	ENSG00000137275	RIPK1	6:3068423-3115187	mRNA	5.44033	0.00119709	12.15	0.02455	0.969893	Up
ENST00000380249	ENSG00000188352	FOCAD	9:20658308-20995955	mRNA	7.05418	1.41831	2.31431	0.0011	0.969893	Up
ENST00000380084	ENSG00000102054	RBBP7	X:16786426-16870414	mRNA	27.3759	12.7511	1.10228	0.0307	0.969893	Up
ENST00000394434	ENSG00000133706	LARS	5:146084385-146182660	mRNA	12.2092	5.02963	1.27944	0.02375	0.969893	Up
ENST00000361530	ENSG00000142675	CNKSR1	1:26177402-26189886	mRNA	3.95001	8.55507	-1.11492	0.0104	0.969893	Down
ENST00000394222	ENSG00000169379	ARL13B	3:93980138-94055668	mRNA	1.42944	3.50527	-1.29407	0.0356	0.969893	Down
ENST00000394684	ENSG00000164023	SGMS2	4:107824562-107915047	mRNA	0.740507	1.64448	-1.15105	0.0308	0.969893	Down
ENST00000394553	ENSG00000073417	PDE8A	15:84980439-85139145	mRNA	0.763253	7.60165	-3.31608	0.0035	0.969893	Down
ENST00000393991	ENSG00000166925	TSC22D4	7:100466518-100479279	mRNA	9.59278	22.8924	-1.25485	0.02535	0.969893	Down
ENST00000393925	ENSG00000144824	PHLDB2	3:111674675-111976517	mRNA	0.000382924	2.43111	-12.6323	0.04885	0.969893	Down
ENST00000394104	ENSG00000165219	GAPVD1	9:125261809-125367207	mRNA	1.24187	5.04446	-2.02219	0.0203	0.969893	Down
ENST00000394170	ENSG00000196652	ZKSCAN5	7:99504650-99533822	mRNA	1.8501	7.4471	-2.00907	0.0014	0.969893	Down
ENST00000361665	ENSG00000082641	NFE2L1	17:48048328-48061487	mRNA	11.2502	27.2953	-1.2787	0.0461	0.969893	Down
ENST00000361654	ENSG00000130779	CLIP1	12:122271431-122422632	mRNA	2.44343	5.34797	-1.13008	0.03895	0.969893	Down
ENST00000394132	ENSG00000103852	TTC23	15:99136322-99251223	mRNA	1.19795	3.40276	-1.50614	0.0461	0.969893	Down
ENST00000394125	ENSG00000136933	RABEPK	9:125200541-125234158	mRNA	8.52356	1.51421	2.49289	0.01895	0.969893	Up
ENST00000395314	ENSG00000126777	KTN1	14:55499277-55701526	mRNA	9.35791	18.9252	-1.01605	0.01085	0.969893	Down
ENST00000395238	ENSG00000176095	IP6K1	3:49724293-49786542	mRNA	8.046	1.39019	2.53299	0.0294	0.969893	Up
ENST00000395571	ENSG00000165156	ZHX1	8:123219956-123275541	mRNA	1.76903	4.96253	-1.48811	0.03465	0.969893	Down
ENST00000395595	ENSG00000079974	RABL2B	22:50767500-50783663	mRNA	1.85247	5.31042	-1.51937	0.0155	0.969893	Down
ENST00000395577	ENSG00000100526	CDKN3	14:54396954-54420218	mRNA	5.90412	31.6462	-2.42224	0.0454	0.969893	Down
ENST00000395550	ENSG00000225697	SLC26A6	3:48625722-48635493	mRNA	0.00362438	4.75825	-10.3585	0.0471	0.969893	Down
ENST00000395527	ENSG00000128487	SPECC1	17:20009362-20319026	mRNA	0.000340065	2.82982	-13.0226	0.0398	0.969893	Down
ENST00000395532	ENSG00000178188	SH2B1	16:28846599-28874212	mRNA	5.76179	1.46288	1.97771	0.045	0.969893	Up
ENST00000361229	ENSG00000198908	BHLHB9	X:102720713-102753540	mRNA	2.73004	1.30713	1.06252	0.0384	0.969893	Up
ENST00000361351	ENSG00000138629	UBL7	15:74445976-74461182	mRNA	46.0265	22.6295	1.02426	0.0075	0.969893	Up
ENST00000394854	ENSG00000138814	PPP3CA	4:101023408-101348883	mRNA	1.88374	4.54424	-1.27044	0.0449	0.969893	Down
ENST00000395048	ENSG00000140465	CYP1A1	15:74719541-74725610	mRNA	2.21531	7.13366	-1.68713	0.00385	0.969893	Down
ENST00000394963	ENSG00000066117	SMARCD1	12:50084971-50100712	mRNA	4.24927	18.7453	-2.14124	0.002	0.969893	Down
ENST00000395029	ENSG00000081059	TCF7	5:134114710-134226142	mRNA	0.000898052	1.92953	-11.0692	0.0205	0.969893	Down
ENST00000394997	ENSG00000100644	HIF1A	14:61695539-61796428	mRNA	2.13274	12.6115	-2.56396	0.00365	0.969893	Down
ENST00000366510	ENSG00000143653	SCCPDH	1:246724046-246768137	mRNA	2.05807	4.43569	-1.10787	0.03345	0.969893	Down
ENST00000392789	ENSG00000109929	SC5D	11:121292452-121308694	mRNA	1.76578	12.4869	-2.82203	0.004	0.969893	Down
ENST00000392839	ENSG00000111785	RIC8B	12:106774594-106889316	mRNA	3.34778	0.83498	2.00339	0.04205	0.969893	Up
ENST00000392783	ENSG00000123636	BAZ2B	2:159318978-159617082	mRNA	5.26845	2.31469	1.18656	0.00335	0.969893	Up
ENST00000366481	ENSG00000162722	TRIM58	1:247857198-247878205	mRNA	1.67637	0.580175	1.53078	0.0457	0.969893	Up
ENST00000391976	ENSG00000115677	HDLBP	2:241227263-241354027	mRNA	22.0129	46.8092	-1.08844	0.04105	0.969893	Down
ENST00000392328	ENSG00000151690	MFSD6	2:190408354-190502315	mRNA	4.48098	1.96278	1.19091	0.0123	0.969893	Up
ENST00000361924	ENSG00000144674	GOLGA4	3:37243176-37366751	mRNA	0.33655	1.93506	-2.52349	0.0062	0.969893	Down
ENST00000393438	ENSG00000176783	RUFY1	5:179550557-179610026	mRNA	5.49772	0.984287	2.48168	0.02945	0.969893	Up
ENST00000361908	ENSG00000198836	OPA1	3:193593143-193697823	mRNA	3.68942	9.10623	-1.30346	0.00335	0.969893	Down
ENST00000393765	ENSG00000121578	B4GALT4	3:119211731-119241103	mRNA	2.04118	6.3134	-1.62901	0.01915	0.969893	Down
ENST00000361794	ENSG00000198945	L3MBTL3	6:130013698-130141451	mRNA	1.5649	0.273185	2.51812	0.03675	0.969893	Up
ENST00000393110	ENSG00000115107	STEAP3	2:119223830-119265652	mRNA	1.02314	3.54075	-1.79105	0.0423	0.969893	Down
ENST00000392976	ENSG00000008283	CYB561	17:63432303-63446378	mRNA	12.6683	2.64518	2.25978	0.00705	0.969893	Up
ENST00000393356	ENSG00000113300	CNOT6	5:180494416-180578405	mRNA	5.06944	2.19783	1.20574	0.04555	0.969893	Up
ENST00000369633	ENSG00000155366	RHOC	1:112701105-112715477	mRNA	49.1784	20.5629	1.25798	0.04235	0.969893	Up
ENST00000373030	ENSG00000101052	IFT52	20:43590930-43647296	mRNA	15.9188	6.301	1.33708	0.0168	0.969893	Up
ENST00000369583	ENSG00000138166	DUSP5	10:110497837-110511544	mRNA	2.7826	1.17647	1.24196	0.04715	0.969893	Up
ENST00000372711	ENSG00000156650	KAT6B	10:74825581-75032622	mRNA	0.574812	1.50122	-1.38498	0.041	0.969893	Down
ENST00000372452	ENSG00000137221	TJAP1	6:43477522-43506556	mRNA	2.97606	7.06253	-1.24678	0.04515	0.969893	Down
ENST00000372383	ENSG00000157514	TSC22D3	X:107713220-107795829	mRNA	2.20286	6.57518	-1.57765	0.0369	0.969893	Down
ENST00000372661	ENSG00000185222	TCEAL9	X:103356451-103358451	mRNA	2.49538	9.62998	-1.94827	0.02015	0.969893	Down
ENST00000369755	ENSG00000065613	SLK	10:103967200-104029233	mRNA	0.000443569	3.87798	-13.0939	0.02	0.969893	Down
ENST00000372630	ENSG00000124116	WFDC3	20:45774207-45791908	mRNA	0.0	1.8079	-inf	0.0181	0.969893	Down
ENST00000373045	ENSG00000185090	MANEAL	1:37793801-37801137	mRNA	0.879945	3.53526	-2.00633	0.03875	0.969893	Down
ENST00000369305	ENSG00000198924	DCLRE1A	10:113834724-113854383	mRNA	1.80993	3.86799	-1.09565	0.02855	0.969893	Down
ENST00000373620	ENSG00000119522	DENND1A	9:123379653-123930152	mRNA	5.14869	2.10962	1.28722	0.03655	0.969893	Up
ENST00000373850	ENSG00000119397	CNTRL	9:121074862-121177610	mRNA	0.613545	1.56226	-1.34839	0.04045	0.969893	Down
ENST00000373872	ENSG00000118707	TGIF2	20:36573487-36646216	mRNA	25.2701	10.8781	1.216	0.0205	0.969893	Up
ENST00000373798	ENSG00000159023	EPB41	1:28887090-29123935	mRNA	0.00113132	2.88023	-11.314	0.03855	0.969893	Down
ENST00000369489	ENSG00000116815	CD58	1:116514534-116571039	mRNA	1.69526	14.8461	-3.13051	0.0161	0.969893	Down
ENST00000373538	ENSG00000136933	RABEPK	9:125200541-125234158	mRNA	1.02237	9.74705	-3.25305	0.0147	0.969893	Down
ENST00000373456	ENSG00000116514	RNF19B	1:32936444-32964685	mRNA	7.36807	3.49828	1.07464	0.02455	0.969893	Up
ENST00000370269	ENSG00000119906	SLF2	10:100912568-100965136	mRNA	0.110158	1.86043	-4.07799	0.01545	0.969893	Down
ENST00000371323	ENSG00000158290	CUL4B	X:120524608-120575794	mRNA	0.00848743	4.20917	-8.95399	0.0301	0.969893	Down
ENST00000371313	ENSG00000171155	C1GALT1C1	X:120625792-120630150	mRNA	7.69286	1.15365	2.73731	0.0295	0.969893	Up
ENST00000371242	ENSG00000101146	RAE1	20:57351009-57379211	mRNA	9.94458	3.7485	1.4076	0.0363	0.969893	Up
ENST00000370228	ENSG00000107815	TWNK	10:100988025-100994401	mRNA	1.30259	3.58114	-1.45903	0.0328	0.969893	Down
ENST00000370167	ENSG00000130829	DUSP9	X:153642533-153651326	mRNA	4.02539	1.68392	1.2573	0.03265	0.969893	Up
ENST00000370608	ENSG00000153898	MCOLN2	1:84925582-84997112	mRNA	3.73892	1.78797	1.0643	0.03915	0.969893	Up
ENST00000370660	ENSG00000129680	MAP7D3	X:136213219-136256482	mRNA	0.00417401	1.70448	-8.67368	0.0463	0.969893	Down
ENST00000370477	ENSG00000102081	FMR1	X:147911950-147951125	mRNA	1.33787	4.82448	-1.85044	0.01655	0.969893	Down
ENST00000370818	ENSG00000147257	GPC3	X:133535744-133985895	mRNA	1.16383	3.9728	-1.77128	0.0225	0.969893	Down
ENST00000370733	ENSG00000168116	KIAA1586	6:57046531-57055239	mRNA	1.12903	2.8037	-1.31225	0.0321	0.969893	Down
ENST00000370794	ENSG00000077254	USP33	1:77695986-77759852	mRNA	5.25419	12.0097	-1.19266	0.0052	0.969893	Down
ENST00000370007	ENSG00000166197	NOLC1	10:102152175-102163871	mRNA	17.8184	7.93604	1.16688	0.01935	0.969893	Up
ENST00000372047	ENSG00000160271	RALGDS	9:133097719-133149334	mRNA	2.73321	6.07217	-1.15161	0.0205	0.969893	Down
ENST00000370015	ENSG00000102030	NAA10	X:153929241-153935223	mRNA	8.58411	0.00440285	10.929	0.0214	0.969893	Up
ENST00000371882	ENSG00000003096	KLHL13	X:117897812-118117340	mRNA	15.1275	3.80417	1.99152	0.00175	0.969893	Up
ENST00000371740	ENSG00000112759	SLC29A1	6:44219504-44234151	mRNA	9.64917	2.6849	1.84554	0.01395	0.969893	Up
ENST00000376436	ENSG00000130684	ZNF337	20:25612934-25696841	mRNA	6.64127	2.79238	1.24996	0.0357	0.969893	Up
ENST00000368346	ENSG00000116539	ASH1L	1:155335267-155563944	mRNA	2.51856	0.596714	2.07748	0.02925	0.969893	Up
ENST00000376634	ENSG00000197969	VPS13A	9:77176755-77421541	mRNA	0.492155	1.59651	-1.69773	0.02545	0.969893	Down
ENST00000376421	ENSG00000137404	NRM	6:30688046-30691420	mRNA	4.65429	12.4854	-1.42361	0.01295	0.969893	Down
ENST00000368487	ENSG00000143515	ATP8B2	1:154325552-154351307	mRNA	0.753197	4.75523	-2.65841	0.0155	0.969893	Down
ENST00000376322	ENSG00000102007	PLP2	X:49171925-49175239	mRNA	12.0972	0.00695822	10.7637	0.0138	0.969893	Up
ENST00000377902	ENSG00000159921	GNE	9:36214440-36277056	mRNA	4.11292	1.05096	1.96846	0.0175	0.969893	Up
ENST00000377797	ENSG00000070814	TCOF1	5:150357638-150400308	mRNA	0.00034887	3.08364	-13.1097	0.0117	0.969893	Down
ENST00000378226	ENSG00000132640	BTBD3	20:11890722-11926609	mRNA	1.52505	5.58845	-1.87359	0.00745	0.969893	Down
ENST00000378037	ENSG00000136108	CKAP2	13:52455428-52476628	mRNA	2.77233	6.62617	-1.25708	0.03185	0.969893	Down
ENST00000377026	ENSG00000125814	NAPB	20:23374518-23421519	mRNA	4.32062	1.87352	1.20548	0.0205	0.969893	Up
ENST00000377065	ENSG00000147124	ZNF41	X:47445878-47482946	mRNA	0.771367	2.33082	-1.59535	0.0185	0.969893	Down
ENST00000368096	ENSG00000158710	TAGLN2	1:159918106-159925732	mRNA	0.00148967	3.34327	-11.1321	0.0282	0.969893	Down
ENST00000377411	ENSG00000180758	GPR157	1:9100304-9129170	mRNA	1.27654	2.97185	-1.21912	0.00745	0.969893	Down
ENST00000368932	ENSG00000168438	CDC40	6:110180140-110358272	mRNA	4.06914	1.48229	1.4569	0.02565	0.969893	Up
ENST00000374651	ENSG00000184677	ZBTB40	1:22451850-22531157	mRNA	1.717	0.33386	2.36258	0.02235	0.969893	Up
ENST00000374501	ENSG00000011009	LYPLA2	1:23790969-23795539	mRNA	2.09203	0.00202446	10.0132	0.04455	0.969893	Up
ENST00000374749	ENSG00000108094	CUL2	10:35008550-35090642	mRNA	1.80052	4.6177	-1.35876	0.0246	0.969893	Down
ENST00000374761	ENSG00000076864	RAP1GAP	1:21596214-21669363	mRNA	2.25652	9.48937	-2.07221	0.00025	0.969893	Down
ENST00000374782	ENSG00000141577	CEP131	17:81189592-81222999	mRNA	3.42794	1.02193	1.74604	0.03225	0.969893	Up
ENST00000374765	ENSG00000076864	RAP1GAP	1:21596214-21669363	mRNA	3.69396	0.717286	2.36455	0.0279	0.969893	Up
ENST00000374088	ENSG00000106948	AKNA	9:114334155-114394405	mRNA	0.610654	4.24134	-2.79609	0.001	0.969893	Down
ENST00000374179	ENSG00000107643	MAPK8	10:48306638-48439360	mRNA	1.51583	3.05185	-1.00958	0.03995	0.969893	Down
ENST00000374366	ENSG00000172671	ZFAND4	10:45615500-45672752	mRNA	2.6413	0.549047	2.26625	0.0133	0.969893	Up
ENST00000369031	ENSG00000164494	PDSS2	6:107152556-107459564	mRNA	4.89779	12.6137	-1.36479	0.02935	0.969893	Down
ENST00000374282	ENSG00000158006	PAFAH2	1:25959766-25998157	mRNA	5.64715	2.43818	1.21172	0.0085	0.969893	Up
ENST00000369037	ENSG00000164494	PDSS2	6:107152556-107459564	mRNA	4.92919	2.15315	1.1949	0.01615	0.969893	Up
ENST00000368646	ENSG00000198837	DENND4B	1:153789029-153946696	mRNA	0.000634692	1.64752	-11.3419	0.01525	0.969893	Down
ENST00000368632	ENSG00000196591	HDAC2	6:113933027-114343045	mRNA	16.2617	6.34837	1.35702	0.0121	0.969893	Up
ENST00000368694	ENSG00000160679	CHTOP	1:153618798-153646306	mRNA	2.2599	10.1677	-2.16966	0.0396	0.969893	Down
ENST00000375734	ENSG00000115963	RND3	2:150468194-150539011	mRNA	2.41921	9.50499	-1.97415	0.00035	0.969893	Down
ENST00000375735	ENSG00000187240	DYNC2H1	11:103109430-103479863	mRNA	1.15715	2.54232	-1.13557	0.01325	0.969893	Down
ENST00000374994	ENSG00000106799	TGFBR1	9:99104037-99154192	mRNA	3.71695	1.70026	1.12837	0.03375	0.969893	Up
ENST00000374825	ENSG00000204256	BRD2	6:32934628-32981505	mRNA	5.57768	0.9066	2.62113	0.04045	0.969893	Up
ENST00000375383	ENSG00000126012	KDM5C	X:53191320-53225422	mRNA	2.16355	0.000264325	12.9988	0.0196	0.969893	Up
ENST00000375110	ENSG00000120616	EPC1	10:32267750-32378798	mRNA	6.96901	2.72449	1.35497	0.0057	0.969893	Up
ENST00000375258	ENSG00000123600	METTL8	2:171317404-171485052	mRNA	1.57912	3.36795	-1.09275	0.03205	0.969893	Down
ENST00000368738	ENSG00000163220	S100A9	1:153357853-153361027	mRNA	26.4456	11.1411	1.24714	0.0328	0.969893	Up
ENST00000355666	ENSG00000182670	TTC3	21:37073250-37203112	mRNA	3.80649	11.359	-1.5773	0.00165	0.969893	Down
ENST00000414866	ENSG00000161249	DMKN	19:35497219-35513658	mRNA	35.0938	7.55814	2.21511	0.03465	0.969893	Up
ENST00000355640	ENSG00000101966	XIAP	X:123859723-123913979	mRNA	0.578696	4.18466	-2.85423	0.00845	0.969893	Down
ENST00000415136	ENSG00000244038	DDOST	1:20633454-20661544	mRNA	7.61791	0.000997036	12.8995	0.0114	0.969893	Up
ENST00000355476	ENSG00000168214	RBPJ	4:26163454-26435131	mRNA	1.55276	5.34804	-1.78417	0.0035	0.969893	Down
ENST00000414144	ENSG00000010539	ZNF200	16:3222324-3236221	mRNA	2.61921	0.779208	1.74905	0.03235	0.969893	Up
ENST00000413936	ENSG00000091073	DTX2	7:76461675-76505994	mRNA	8.98122	3.08661	1.54089	0.00825	0.969893	Up
ENST00000415673	ENSG00000185404	SP140L	2:230327183-230403732	mRNA	5.38029	2.12615	1.33944	0.0254	0.969893	Up
ENST00000417352	ENSG00000141030	COPS3	17:17246819-17281293	mRNA	0.00311674	10.1911	-11.675	0.01645	0.969893	Down
ENST00000355202	ENSG00000198182	ZNF607	19:37696362-37719790	mRNA	2.63784	0.789471	1.7404	0.01465	0.969893	Up
ENST00000355958	ENSG00000198055	GRK6	5:177402139-177444580	mRNA	3.50403	23.8574	-2.76735	0.03295	0.969893	Down
ENST00000412094	ENSG00000118564	FBXL5	4:15604538-15681619	mRNA	1.79858	12.5559	-2.80344	0.00355	0.969893	Down
ENST00000356508	ENSG00000105223	PLD3	19:40319535-40378483	mRNA	6.42745	15.9393	-1.31027	0.0242	0.969893	Down
ENST00000356462	ENSG00000049759	NEDD4L	18:58044366-58401540	mRNA	4.76258	2.04479	1.21979	0.0459	0.969893	Up
ENST00000409933	ENSG00000119844	AFTPH	2:64524304-64593005	mRNA	1.10676	6.0815	-2.45809	0.03325	0.969893	Down
ENST00000409804	ENSG00000065911	MTHFD2	2:74198561-74343414	mRNA	5.11866	13.2077	-1.36754	0.0281	0.969893	Down
ENST00000409824	ENSG00000067066	SP100	2:230415941-230544090	mRNA	0.00416935	2.57029	-9.26789	0.0397	0.969893	Down
ENST00000409991	ENSG00000160703	NLRX1	11:119168187-119184016	mRNA	0.00148186	4.50417	-11.5696	0.03275	0.969893	Down
ENST00000409949	ENSG00000081177	EXD2	14:69190877-69244020	mRNA	3.1785	7.49097	-1.2368	0.03735	0.969893	Down
ENST00000409957	ENSG00000138078	PREPL	2:44275457-44361862	mRNA	4.70744	0.595616	2.98249	0.0206	0.969893	Up
ENST00000409959	ENSG00000121210	TMEM131L	4:153466345-153636711	mRNA	1.74287	5.78798	-1.73159	0.0012	0.969893	Down
ENST00000356124	ENSG00000139531	SUOX	12:55997179-56005525	mRNA	9.77013	3.9931	1.29087	0.01955	0.969893	Up
ENST00000413440	ENSG00000116731	PRDM2	1:13700197-13825079	mRNA	0.342396	3.25038	-3.24687	0.0268	0.969893	Down
ENST00000356107	ENSG00000104067	TJP1	15:29699366-29968865	mRNA	5.53494	1.79273	1.62641	0.0499	0.969893	Up
ENST00000413307	ENSG00000118200	CAMSAP2	1:200739557-200860704	mRNA	7.30007	15.9683	-1.12923	0.00775	0.969893	Down
ENST00000356183	ENSG00000077235	GTF3C1	16:27460612-27549913	mRNA	14.1081	2.9176	2.27367	0.0011	0.969893	Up
ENST00000356198	ENSG00000120334	CENPL	1:173799549-173824322	mRNA	4.77647	1.42174	1.74829	0.01845	0.969893	Up
ENST00000412531	ENSG00000204149	AGAP6	10:49982189-50010499	mRNA	3.63344	1.39204	1.38414	0.0492	0.969893	Up
ENST00000356195	ENSG00000164649	CDCA7L	7:21543214-21946084	mRNA	8.74235	1.38302	2.66019	0.04835	0.969893	Up
ENST00000412671	ENSG00000133943	C14orf159	14:90847861-91225632	mRNA	3.70105	11.9676	-1.69312	0.0191	0.969893	Down
ENST00000351293	ENSG00000148660	CAMK2G	10:73812500-73874591	mRNA	6.52635	14.9874	-1.1994	0.01045	0.969893	Down
ENST00000423280	ENSG00000115685	PPP1R7	2:241106098-241183652	mRNA	9.39384	0.00790236	10.2152	0.0386	0.969893	Up
ENST00000423759	ENSG00000147133	TAF1	X:71366238-71466005	mRNA	1.07894	2.52706	-1.22784	0.0324	0.969893	Down
ENST00000351030	ENSG00000136811	ODF2	9:128455185-128501292	mRNA	5.63884	2.58063	1.12767	0.01875	0.969893	Up
ENST00000350941	ENSG00000122507	BBS9	7:33129243-33606068	mRNA	0.00224226	2.63143	-10.1967	0.04965	0.969893	Down
ENST00000424381	ENSG00000170142	UBE2E1	3:23805902-23891316	mRNA	27.2511	9.2914	1.55235	0.012	0.969893	Up
ENST00000418871	ENSG00000170949	ZNF160	19:53066605-53103436	mRNA	1.78435	0.466824	1.93445	0.0388	0.969893	Up
ENST00000419562	ENSG00000136986	DERL1	8:123013163-123152153	mRNA	0.00958108	8.58703	-9.80775	0.03965	0.969893	Down
ENST00000421097	ENSG00000068120	COASY	17:42562133-42566275	mRNA	34.6742	13.3342	1.37873	0.0163	0.969893	Up
ENST00000421422	ENSG00000174306	ZHX3	20:41178447-41317602	mRNA	0.282516	2.58331	-3.19281	0.0276	0.969893	Down
ENST00000353866	ENSG00000072571	HMMR	5:163460202-163491945	mRNA	3.03978	6.27414	-1.04545	0.04275	0.969893	Down
ENST00000420764	ENSG00000225697	SLC26A6	3:48625722-48635493	mRNA	6.89613	3.1021	1.15254	0.02845	0.969893	Up
ENST00000398511	ENSG00000173276	ZBTB21	21:41986830-42010387	mRNA	0.877929	2.98956	-1.76775	0.0038	0.969893	Down
ENST00000359707	ENSG00000138757	G3BP2	4:75642781-75724525	mRNA	1.38606	6.69504	-2.2721	0.03865	0.969893	Down
ENST00000398548	ENSG00000141956	PRDM15	21:41798224-41879482	mRNA	1.80484	0.771947	1.2253	0.02765	0.969893	Up
ENST00000397570	ENSG00000185507	IRF7	11:612552-615999	mRNA	0.00223204	6.34854	-11.4738	0.02465	0.969893	Down
ENST00000397573	ENSG00000104081	BMF	15:40087889-40108892	mRNA	3.15882	1.02444	1.62455	0.0281	0.969893	Up
ENST00000398093	ENSG00000187240	DYNC2H1	11:103109430-103479863	mRNA	1.73883	0.694883	1.32328	0.0284	0.969893	Up
ENST00000359862	ENSG00000149582	TMEM25	11:118527471-118603033	mRNA	0.0013038	2.95193	-11.1447	0.02125	0.969893	Down
ENST00000359161	ENSG00000087903	RFX2	19:5978402-6199529	mRNA	1.95438	4.71862	-1.27165	0.01405	0.969893	Down
ENST00000400128	ENSG00000154645	CHODL	21:17901262-18267373	mRNA	5.73755	2.188	1.39083	0.00955	0.969893	Up
ENST00000359139	ENSG00000100239	PPP6R2	22:50343303-50475024	mRNA	1.54818	0.000298466	12.3407	0.0169	0.969893	Up
ENST00000359171	ENSG00000110713	NUP98	11:3665586-3797792	mRNA	4.38105	10.1381	-1.21044	0.02455	0.969893	Down
ENST00000399815	ENSG00000185201	IFITM2	11:307630-315272	mRNA	29.105	116.414	-1.99992	0.0469	0.969893	Down
ENST00000359013	ENSG00000163513	TGFBR2	3:30606501-30694142	mRNA	4.1308	10.314	-1.32011	0.01	0.969893	Down
ENST00000400903	ENSG00000162441	LZIC	1:9922112-9985501	mRNA	0.328631	1.86104	-2.50157	0.0363	0.969893	Down
ENST00000398989	ENSG00000127824	TUBA4A	2:219229756-219278170	mRNA	0.00571062	4.47446	-9.61385	0.03415	0.969893	Down
ENST00000399759	ENSG00000196689	TRPV1	17:3565443-3636322	mRNA	2.15206	0.002203	9.93203	0.04815	0.969893	Up
ENST00000399668	ENSG00000137812	KNL1	15:40594019-40664342	mRNA	1.56119	3.32261	-1.08967	0.0172	0.969893	Down
ENST00000399696	ENSG00000186184	POLR1D	13:27620742-27744237	mRNA	72.1504	33.9707	1.08672	0.0487	0.969893	Up
ENST00000399464	ENSG00000215041	NEURL4	17:7315627-7329393	mRNA	2.57845	7.02134	-1.44524	0.00325	0.969893	Down
ENST00000396208	ENSG00000103540	CCP110	16:19523810-19553408	mRNA	2.27073	0.886019	1.35775	0.0323	0.969893	Up
ENST00000396078	ENSG00000179152	TCAIM	3:44338118-44409451	mRNA	5.08453	1.99655	1.34861	0.04215	0.969893	Up
ENST00000396068	ENSG00000011426	ANLN	7:36324220-36453791	mRNA	2.10894	6.75831	-1.68014	0.04115	0.969893	Down
ENST00000360605	ENSG00000105176	URI1	19:29923643-30016608	mRNA	7.0449	15.6782	-1.15411	0.0231	0.969893	Down
ENST00000396399	ENSG00000186417	GLDN	15:51341628-51408013	mRNA	0.310828	2.52483	-3.022	0.02155	0.969893	Down
ENST00000396402	ENSG00000137869	CYP19A1	15:51037487-51338610	mRNA	2.30904	0.898703	1.36138	0.03785	0.969893	Up
ENST00000396253	ENSG00000110756	HPS5	11:18278667-18322198	mRNA	4.72405	2.33691	1.01542	0.04205	0.969893	Up
ENST00000360742	ENSG00000129696	TTI2	8:33484749-33513601	mRNA	10.6786	5.01329	1.09089	0.0336	0.969893	Up
ENST00000395785	ENSG00000147654	EBAG9	8:109539710-109565996	mRNA	3.66851	10.0214	-1.44982	0.0206	0.969893	Down
ENST00000360871	ENSG00000170325	PRDM10	11:129899705-130002835	mRNA	0.632114	1.74211	-1.46258	0.01925	0.969893	Down
ENST00000360981	ENSG00000244274	DBNDD2	20:45406056-45410610	mRNA	17.5723	5.67153	1.63149	0.0056	0.969893	Up
ENST00000395841	ENSG00000101146	RAE1	20:57351009-57379211	mRNA	4.55863	10.9383	-1.26272	0.02255	0.969893	Down
ENST00000360839	ENSG00000131503	ANKHD1	5:140401813-140558252	mRNA	8.46548	3.27873	1.36846	0.0441	0.969893	Up
ENST00000397174	ENSG00000010803	SCMH1	1:41014589-41242116	mRNA	5.71222	1.96896	1.53662	0.03195	0.969893	Up
ENST00000396993	ENSG00000148985	PGAP2	11:3797818-3826371	mRNA	14.4376	5.73531	1.33189	0.0288	0.969893	Up
ENST00000397341	ENSG00000100813	ACIN1	14:23058563-23104992	mRNA	0.00185636	1.49885	-9.65716	0.03965	0.969893	Down
ENST00000396496	ENSG00000183323	CCDC125	5:69280174-69332809	mRNA	0.308961	2.10083	-2.76546	0.0332	0.969893	Down
ENST00000396972	ENSG00000140265	ZSCAN29	15:43358171-43371025	mRNA	7.44449	2.91278	1.35378	0.0454	0.969893	Up
ENST00000396934	ENSG00000186470	BTN3A2	6:26365158-26378320	mRNA	1.9809	0.0022509	9.78144	0.04555	0.969893	Up
ENST00000396743	ENSG00000068308	OTUD5	X:48922027-48958386	mRNA	0.00278731	3.30474	-10.2114	0.04125	0.969893	Down
ENST00000396761	ENSG00000198925	ATG9A	2:219219379-219229717	mRNA	2.16698	9.49249	-2.1311	0.00995	0.969893	Down
ENST00000396807	ENSG00000111653	ING4	12:6650279-6663148	mRNA	15.3168	4.74081	1.69191	0.00735	0.969893	Up
ENST00000357692	ENSG00000198160	MIER1	1:66924894-66988619	mRNA	1.23486	3.33525	-1.43344	0.0279	0.969893	Down
ENST00000407693	ENSG00000106853	PTGR1	9:111525158-111599855	mRNA	0.0037066	7.54496	-10.9912	0.0254	0.969893	Down
ENST00000407775	ENSG00000169946	ZFPM2	8:105318691-106060524	mRNA	3.33841	1.00012	1.73899	0.0118	0.969893	Up
ENST00000409015	ENSG00000152291	TGOLN2	2:85318019-85328425	mRNA	0.00264905	3.04616	-10.1673	0.033	0.969893	Down
ENST00000406869	ENSG00000002822	MAD1L1	7:1815793-2233243	mRNA	6.19254	2.10196	1.5588	0.04135	0.969893	Up
ENST00000406911	ENSG00000057935	MTA3	2:42494568-42756947	mRNA	11.2991	5.56145	1.02267	0.04015	0.969893	Up
ENST00000357955	ENSG00000114738	MAPKAPK3	3:50611907-50649297	mRNA	16.3078	6.44826	1.33858	0.00515	0.969893	Up
ENST00000357890	ENSG00000103549	RNF40	16:30697712-30776307	mRNA	6.30336	0.000931827	12.7238	0.0207	0.969893	Up
ENST00000407597	ENSG00000101849	TBL1X	X:9463294-9719743	mRNA	0.791912	3.85874	-2.28472	0.00975	0.969893	Down
ENST00000357814	ENSG00000109065	NAT9	17:74770546-74776365	mRNA	1.92278	9.83761	-2.35511	0.00845	0.969893	Down
ENST00000407332	ENSG00000100243	CYB5R3	22:42617839-42649568	mRNA	6.92658	19.8378	-1.51804	0.00795	0.969893	Down
ENST00000409459	ENSG00000087053	MTMR2	11:95832881-95924295	mRNA	1.25172	6.71931	-2.4244	0.03445	0.969893	Down
ENST00000357428	ENSG00000077254	USP33	1:77695986-77759852	mRNA	5.73662	0.2971	4.27118	0.04645	0.969893	Up
ENST00000402799	ENSG00000110514	MADD	11:47269160-47330031	mRNA	6.36678	2.75244	1.20985	0.0171	0.969893	Up
ENST00000402989	ENSG00000163029	SMC6	2:17663811-17800242	mRNA	1.29479	3.53422	-1.44868	0.04325	0.969893	Down
ENST00000402551	ENSG00000105552	BCAT2	19:48795061-48811029	mRNA	3.19919	0.00284283	10.1362	0.0353	0.969893	Up
ENST00000402686	ENSG00000130714	POMT1	9:131502901-131531268	mRNA	3.22941	8.40273	-1.37959	0.03705	0.969893	Down
ENST00000358487	ENSG00000066468	FGFR2	10:121478333-121598458	mRNA	3.4479	0.00146977	11.1959	0.03815	0.969893	Up
ENST00000358536	ENSG00000164050	PLXNB1	3:48403853-48430051	mRNA	1.47235	3.44338	-1.2257	0.03385	0.969893	Down
ENST00000358527	ENSG00000164002	EXO5	1:40508740-40517174	mRNA	5.10725	1.31817	1.95401	0.0226	0.969893	Up
ENST00000401738	ENSG00000143924	EML4	2:42169349-42332548	mRNA	0.00159848	1.77663	-10.1182	0.03305	0.969893	Down
ENST00000401752	ENSG00000165905	LARGE2	11:45921620-45929096	mRNA	0.0020362	7.76063	-11.8961	0.0285	0.969893	Down
ENST00000401675	ENSG00000250479	CHCHD10	22:23763053-23768443	mRNA	15.0431	4.55016	1.72511	0.0339	0.969893	Up
ENST00000401466	ENSG00000144120	TMEM177	2:119679166-119686507	mRNA	11.0275	4.2939	1.36074	0.02625	0.969893	Up
ENST00000402360	ENSG00000115970	THADA	2:43229572-43596046	mRNA	1.8666	4.90392	-1.39352	0.0448	0.969893	Down
ENST00000358807	ENSG00000135596	MICAL1	6:109444061-109483237	mRNA	6.68579	1.87521	1.83405	0.00475	0.969893	Up
ENST00000358146	ENSG00000173253	DMRT2	9:1049857-1057552	mRNA	7.70066	2.01514	1.9341	0.0199	0.969893	Up
ENST00000405786	ENSG00000147533	GOLGA7	8:41490395-41510980	mRNA	7.75184	2.6887	1.52763	0.0325	0.969893	Up
ENST00000405894	ENSG00000170264	FAM161A	2:61824855-61854143	mRNA	2.0734	0.300439	2.78686	0.027	0.969893	Up
ENST00000405515	ENSG00000110066	KMT5B	11:68154862-68213828	mRNA	2.92634	10.318	-1.81799	0.0366	0.969893	Down
ENST00000405392	ENSG00000138031	ADCY3	2:24789733-24919839	mRNA	18.2062	8.82463	1.04482	0.03225	0.969893	Up
ENST00000358161	ENSG00000197694	SPTAN1	9:128552557-128656787	mRNA	2.56925	0.000177532	13.821	0.01165	0.969893	Up
ENST00000406323	ENSG00000183579	ZNRF3	22:28883591-29057487	mRNA	4.2705	0.0019033	11.1317	0.0301	0.969893	Up
ENST00000406043	ENSG00000165506	DNAAF2	14:49625173-49635230	mRNA	4.35684	10.8641	-1.31822	0.0065	0.969893	Down
ENST00000406116	ENSG00000108443	RPS6KB1	17:59893045-60018975	mRNA	1.94646	8.27801	-2.08843	0.0253	0.969893	Down
ENST00000406134	ENSG00000095002	MSH2	2:47402968-47513234	mRNA	6.77441	2.41613	1.4874	0.02915	0.969893	Up
ENST00000404424	ENSG00000115295	CLIP4	2:29097704-29189643	mRNA	9.51668	19.9891	-1.07068	0.0357	0.969893	Down
ENST00000358350	ENSG00000075539	FRYL	4:48497360-48780299	mRNA	0.609857	2.92868	-2.26371	0.0145	0.969893	Down
ENST00000404875	ENSG00000130714	POMT1	9:131502901-131531268	mRNA	0.00236281	2.25532	-9.89861	0.04475	0.969893	Down
ENST00000514617	ENSG00000075539	FRYL	4:48497360-48780299	mRNA	0.292332	1.49538	-2.35483	0.0444	0.969893	Down
ENST00000262461	ENSG00000064651	SLC12A2	5:128083765-128189688	mRNA	1.48716	3.9364	-1.40432	0.0109	0.969893	Down
ENST00000262346	ENSG00000118454	ANKRD13C	1:70260587-70354734	mRNA	4.92022	1.64422	1.58132	0.0222	0.969893	Up
ENST00000261847	ENSG00000138593	SECISBP2L	15:48988475-49046563	mRNA	2.15845	0.723211	1.57751	0.02535	0.969893	Up
ENST00000261908	ENSG00000067141	NEO1	15:73051709-73305206	mRNA	1.23794	3.18758	-1.36452	0.03705	0.969893	Down
ENST00000586564	ENSG00000119559	C19orf25	19:1446301-1479556	mRNA	21.2787	2.07345	3.3593	0.04505	0.969893	Up
ENST00000587129	ENSG00000134779	TPGS2	18:36297713-37229885	mRNA	6.39249	0.00382096	10.7082	0.02745	0.969893	Up
ENST00000263556	ENSG00000122884	P4HA1	10:73007216-73096974	mRNA	0.00310051	3.76324	-10.2453	0.049	0.969893	Down
ENST00000582337	ENSG00000215421	ZNF407	18:74591773-75065669	mRNA	1.92035	0.627922	1.61271	0.03855	0.969893	Up
ENST00000263881	ENSG00000011566	MAP4K3	2:39249265-39437312	mRNA	6.13029	2.75966	1.15147	0.0169	0.969893	Up
ENST00000263895	ENSG00000115963	RND3	2:150468194-150539011	mRNA	4.60296	1.07944	2.09228	0.03255	0.969893	Up
ENST00000263650	ENSG00000021762	OSBPL5	11:3087115-3165770	mRNA	2.41878	0.679251	1.83226	0.0136	0.969893	Up
ENST00000263646	ENSG00000078902	TOLLIP	11:1274370-1309654	mRNA	3.91702	8.51626	-1.12046	0.04845	0.969893	Down
ENST00000263634	ENSG00000115239	ASB3	2:53532671-53860160	mRNA	3.67027	9.10813	-1.31127	0.0397	0.969893	Down
ENST00000263688	ENSG00000094975	SUCO	1:172532348-172611833	mRNA	2.64	1.18735	1.1528	0.04915	0.969893	Up
ENST00000262861	ENSG00000116991	SIPA1L2	1:232397964-232561558	mRNA	5.14385	0.849267	2.59856	0.001	0.969893	Up
ENST00000584655	ENSG00000092871	RFFL	17:34927858-35121493	mRNA	0.0012685	1.7414	-10.4229	0.0355	0.969893	Down
ENST00000584436	ENSG00000266074	BAHCC1	17:81395474-81466332	mRNA	1.11404	2.23888	-1.00698	0.04345	0.969893	Down
ENST00000262735	ENSG00000186951	PPARA	22:46150520-46243756	mRNA	2.06162	0.0758301	4.76486	0.0403	0.969893	Up
ENST00000584461	ENSG00000141522	ARHGDIA	17:81867720-81871406	mRNA	17.9157	0.00451426	11.9544	0.0203	0.969893	Up
ENST00000263094	ENSG00000064687	ABCA7	19:1040100-1065572	mRNA	0.00125838	2.26322	-10.8126	0.0459	0.969893	Down
ENST00000263205	ENSG00000099917	MED15	22:20495912-20587632	mRNA	1.42221	9.10152	-2.67798	0.00195	0.969893	Down
ENST00000591230	ENSG00000074657	ZNF532	18:58862599-58986480	mRNA	2.55578	5.81791	-1.18673	0.04885	0.969893	Down
ENST00000258187	ENSG00000103034	NDRG4	16:58462845-58513628	mRNA	2.8423	6.20042	-1.12531	0.036	0.969893	Down
ENST00000592782	ENSG00000136448	NMT1	17:45023339-45144181	mRNA	1.51618	0.000394466	11.9083	0.02235	0.969893	Up
ENST00000256389	ENSG00000134007	ADAM20	14:70425811-70547464	mRNA	2.59121	0.969234	1.41871	0.0377	0.969893	Up
ENST00000260563	ENSG00000137996	RTCA	1:100266206-100292769	mRNA	7.5926	15.7177	-1.04972	0.02705	0.969893	Down
ENST00000260762	ENSG00000138190	EXOC6	10:92834712-93059493	mRNA	1.41564	3.75642	-1.4079	0.01195	0.969893	Down
ENST00000589028	ENSG00000082805	ERC1	12:912076-1495933	mRNA	2.92306	6.53319	-1.16031	0.03885	0.969893	Down
ENST00000261234	ENSG00000118600	TMEM5	12:63779802-63809558	mRNA	1.05649	3.62552	-1.77891	0.03595	0.969893	Down
ENST00000261177	ENSG00000110900	TSPAN11	12:30926427-30996599	mRNA	2.30087	1.03125	1.15778	0.0169	0.969893	Up
ENST00000261173	ENSG00000070961	ATP2B1	12:89588048-89709300	mRNA	2.75795	1.19342	1.2085	0.04395	0.969893	Up
ENST00000259234	ENSG00000136715	SAP130	2:127941216-128028120	mRNA	2.04256	4.70268	-1.20311	0.0317	0.969893	Down
ENST00000259808	ENSG00000137275	RIPK1	6:3068423-3115187	mRNA	5.03059	11.6275	-1.20874	0.00105	0.969893	Down
ENST00000259953	ENSG00000137404	NRM	6:30688046-30691420	mRNA	4.52006	0.00439272	10.007	0.03895	0.969893	Up
ENST00000589348	ENSG00000129354	AP1M2	19:10572670-10587315	mRNA	9.48142	0.02231	8.73127	0.0439	0.969893	Up
ENST00000259708	ENSG00000137171	KLC4	6:43054028-43075099	mRNA	0.00143597	3.29442	-11.1638	0.0227	0.969893	Down
ENST00000259605	ENSG00000137075	RNF38	9:36336395-36401198	mRNA	3.55059	1.01746	1.80309	0.0083	0.969893	Up
ENST00000589872	ENSG00000188554	NBR1	17:43044294-43211689	mRNA	2.42882	0.000396087	12.5821	0.00875	0.969893	Up
ENST00000270861	ENSG00000142731	PLK4	4:127880860-127899195	mRNA	5.22462	0.238159	4.45533	0.0327	0.969893	Up
ENST00000568411	ENSG00000103495	MAZ	16:29806105-29815892	mRNA	0.015101	19.6149	-10.3431	0.04325	0.969893	Down
ENST00000272322	ENSG00000143952	VPS54	2:63892145-64019072	mRNA	1.82528	4.34307	-1.25059	0.03365	0.969893	Down
ENST00000271836	ENSG00000143537	ADAM15	1:155051285-155062775	mRNA	1.26816	21.3988	-4.07672	0.0163	0.969893	Down
ENST00000569649	ENSG00000178573	MAF	16:79585842-79600714	mRNA	0.600528	3.33949	-2.47533	0.02185	0.969893	Down
ENST00000268124	ENSG00000140521	POLG	15:89243948-89334861	mRNA	3.26331	10.3567	-1.66615	0.02815	0.969893	Down
ENST00000269392	ENSG00000141577	CEP131	17:81189592-81222999	mRNA	1.05409	5.21014	-2.30533	0.00615	0.969893	Down
ENST00000269141	ENSG00000170558	CDH2	18:27950965-28177446	mRNA	0.925754	2.12549	-1.1991	0.0392	0.969893	Down
ENST00000269217	ENSG00000053747	LAMA3	18:23689442-23955066	mRNA	10.8355	23.6099	-1.12362	0.00305	0.969893	Down
ENST00000564209	ENSG00000058600	POLR3E	16:22297374-22335103	mRNA	1.93919	6.87796	-1.82653	0.02	0.969893	Down
ENST00000275159	ENSG00000146350	TBC1D32	6:121080236-121334745	mRNA	3.14598	1.25723	1.32326	0.01565	0.969893	Up
ENST00000564326	ENSG00000083799	CYLD	16:50742049-50801935	mRNA	0.834218	4.23767	-2.34477	0.02495	0.969893	Down
ENST00000563196	ENSG00000103042	SLC38A7	16:58665108-58685104	mRNA	0.0122738	8.23102	-9.38934	0.0292	0.969893	Down
ENST00000276603	ENSG00000147601	TERF1	8:73008863-73048122	mRNA	0.466311	5.1318	-3.4601	0.04495	0.969893	Down
ENST00000563276	ENSG00000229809	ZNF688	16:30569345-30572734	mRNA	7.07395	2.70824	1.38516	0.04535	0.969893	Up
ENST00000563544	ENSG00000140691	ARMC5	16:31458079-31467166	mRNA	4.09041	1.44008	1.5061	0.02745	0.969893	Up
ENST00000273153	ENSG00000144655	CSRNP1	3:39141854-39172952	mRNA	3.19567	1.45745	1.13267	0.0375	0.969893	Up
ENST00000566192	ENSG00000103034	NDRG4	16:58462845-58513628	mRNA	9.59036	1.02942	3.21976	0.0027	0.969893	Up
ENST00000273347	ENSG00000144815	NXPE3	3:101779201-101827392	mRNA	3.94835	8.86603	-1.16704	0.0167	0.969893	Down
ENST00000566732	ENSG00000103168	TAF1C	16:84145316-84187070	mRNA	1.34488	8.94317	-2.73331	0.0285	0.969893	Down
ENST00000566454	ENSG00000103064	SLC7A6	16:68264515-68310945	mRNA	0.000667384	2.37357	-11.7963	0.02715	0.969893	Down
ENST00000578121	ENSG00000141384	TAF4B	18:26225935-26391685	mRNA	5.3852	0.693125	2.95781	0.01525	0.969893	Up
ENST00000578186	ENSG00000270882	HIST2H4A	1:149832658-149833241	mRNA	0.0	1.50844	-inf	0.02995	0.969893	Down
ENST00000265284	ENSG00000106829	TLE4	9:79571772-79726882	mRNA	1.88417	5.4224	-1.525	0.03645	0.969893	Down
ENST00000264027	ENSG00000109929	SC5D	11:121292452-121308694	mRNA	12.1083	3.74794	1.69182	0.0069	0.969893	Up
ENST00000580212	ENSG00000167549	CORO6	17:29573468-29622904	mRNA	3.59204	0.00116033	11.5961	0.01745	0.969893	Up
ENST00000579180	ENSG00000153944	MSI2	17:57255850-57684685	mRNA	6.0096	0.0019171	11.6141	0.01665	0.969893	Up
ENST00000579146	ENSG00000161395	PGAP3	17:39671121-39728662	mRNA	0.00127506	2.96458	-11.183	0.0211	0.969893	Down
ENST00000572543	ENSG00000108509	CAMTA2	17:4967994-4987652	mRNA	2.7712	0.475972	2.54156	0.0265	0.969893	Up
ENST00000266971	ENSG00000139531	SUOX	12:55997179-56005525	mRNA	3.48712	8.11869	-1.21921	0.0384	0.969893	Down
ENST00000266481	ENSG00000087470	DNM1L	12:32679199-32745650	mRNA	4.72269	10.5861	-1.16449	0.0248	0.969893	Down
ENST00000573482	ENSG00000179409	GEMIN4	17:744413-753999	mRNA	5.47982	0.00403326	10.408	0.0158	0.969893	Up
ENST00000266000	ENSG00000204209	DAXX	6:33318557-33329286	mRNA	17.4228	6.95712	1.32442	0.00685	0.969893	Up
ENST00000221249	ENSG00000032444	PNPLA6	19:7522625-7561764	mRNA	8.63938	3.53911	1.28754	0.0375	0.969893	Up
ENST00000621592	ENSG00000136997	MYC	8:127735433-127741434	mRNA	17.4071	7.83299	1.15204	0.04155	0.969893	Up
ENST00000221770	ENSG00000105171	POP4	19:29604016-29617237	mRNA	3.77265	7.73434	-1.0357	0.0477	0.969893	Down
ENST00000621846	ENSG00000117448	AKR1A1	1:45550542-45570049	mRNA	40.1049	14.3351	1.48422	0.0052	0.969893	Up
ENST00000626918	ENSG00000248333	CDK11B	1:1635226-1659012	mRNA	3.42562	0.894428	1.93733	0.04895	0.969893	Up
ENST00000625423	ENSG00000137411	VARS2	6:30914204-30926459	mRNA	13.1855	5.37245	1.2953	0.004	0.969893	Up
ENST00000625464	ENSG00000156531	PHF6	X:134373252-134428791	mRNA	2.10312	6.03795	-1.52153	0.0137	0.969893	Down
ENST00000218652	ENSG00000102471	NDFIP2	13:79481123-79556075	mRNA	2.39581	10.2471	-2.09664	0.0026	0.969893	Down
ENST00000626059	ENSG00000102901	CENPT	16:67828156-67872567	mRNA	2.08957	0.00164329	10.3124	0.0309	0.969893	Up
ENST00000618918	ENSG00000132640	BTBD3	20:11890722-11926609	mRNA	4.56199	1.42378	1.67993	0.02045	0.969893	Up
ENST00000618626	ENSG00000076351	SLC46A1	17:28357580-28407197	mRNA	1.99643	5.40212	-1.4361	0.0142	0.969893	Down
ENST00000618655	ENSG00000136213	CHST12	7:2403559-2448483	mRNA	4.15824	11.0799	-1.41389	0.03485	0.969893	Down
ENST00000619060	ENSG00000139289	PHLDA1	12:76025446-76033932	mRNA	0.478788	4.5056	-3.23426	0.01935	0.969893	Down
ENST00000619128	ENSG00000173692	PSMD1	2:231056863-231172827	mRNA	9.20019	20.1746	-1.13281	0.01825	0.969893	Down
ENST00000617649	ENSG00000278540	ACACA	17:37084987-37406780	mRNA	5.74585	1.77665	1.69336	0.03405	0.969893	Up
ENST00000617571	ENSG00000203485	INF2	14:104689605-104722535	mRNA	1.24367	9.92597	-2.9966	0.02845	0.969893	Down
ENST00000228862	ENSG00000111266	DUSP16	12:12474209-12562383	mRNA	0.575709	4.98246	-3.11345	0.0461	0.969893	Down
ENST00000618262	ENSG00000087087	SRRT	7:100875125-100888664	mRNA	3.23914	13.0946	-2.01529	0.0126	0.969893	Down
ENST00000618282	ENSG00000102158	MAGT1	X:77826363-77895593	mRNA	8.17491	2.84129	1.52466	0.03595	0.969893	Up
ENST00000618312	ENSG00000120254	MTHFD1L	6:150865548-151101887	mRNA	6.83945	1.19106	2.52163	0.025	0.969893	Up
ENST00000618411	ENSG00000087087	SRRT	7:100875125-100888664	mRNA	2.53449	0.00255541	9.95392	0.04285	0.969893	Up
ENST00000618425	ENSG00000140987	ZSCAN32	16:3382080-3401065	mRNA	3.83095	1.57035	1.28661	0.041	0.969893	Up
ENST00000229195	ENSG00000111596	CNOT2	12:70224992-70354993	mRNA	5.43593	12.4755	-1.1985	0.0072	0.969893	Down
ENST00000620924	ENSG00000102471	NDFIP2	13:79481123-79556075	mRNA	8.47963	20.0275	-1.23991	0.01755	0.969893	Down
ENST00000222728	ENSG00000106006	HOXA6	7:27145395-27147774	mRNA	6.83013	2.18398	1.64496	0.0431	0.969893	Up
ENST00000223051	ENSG00000106327	TFR2	7:100620415-100642721	mRNA	1.12687	3.97359	-1.81812	0.0126	0.969893	Down
ENST00000225831	ENSG00000108691	CCL2	17:34255284-34257203	mRNA	2.59103	0.0	inf	0.0013	0.969893	Up
ENST00000638709	ENSG00000066468	FGFR2	10:121478333-121598458	mRNA	0.00148159	4.204	-11.4704	0.0214	0.969893	Down
ENST00000640338	ENSG00000078269	SYNJ2	6:157981886-158099176	mRNA	2.86598	0.714867	2.00328	0.0413	0.969893	Up
ENST00000617492	ENSG00000108506	INTS2	17:61865366-61928016	mRNA	0.0933298	1.92066	-4.36312	0.0285	0.969893	Down
ENST00000630972	ENSG00000120694	HSPH1	13:31134973-31162388	mRNA	2.41419	5.81875	-1.26917	0.0254	0.969893	Down
ENST00000634349	ENSG00000182473	EXOC7	17:76079181-76121576	mRNA	2.14729	0.000848271	11.3057	0.02235	0.969893	Up
ENST00000634879	ENSG00000075151	EIF4G3	1:20806291-21176888	mRNA	2.94314	7.13125	-1.2768	0.0127	0.969893	Down
ENST00000637964	ENSG00000164904	ALDH7A1	5:126531199-126595418	mRNA	6.12011	0.00406047	10.5577	0.0236	0.969893	Up
ENST00000200557	ENSG00000073670	ADAM11	17:44759030-44781846	mRNA	1.48212	0.456186	1.69996	0.025	0.969893	Up
ENST00000215057	ENSG00000099326	MZF1	19:58559128-58574797	mRNA	1.34814	5.28249	-1.97025	0.0096	0.969893	Down
ENST00000635846	ENSG00000134371	CDC73	1:193122016-193253901	mRNA	6.6321	3.04474	1.12315	0.0283	0.969893	Up
ENST00000637056	ENSG00000177311	ZBTB38	3:141324212-141449792	mRNA	1.2885	3.03344	-1.23526	0.0128	0.969893	Down
ENST00000251108	ENSG00000102543	CDADC1	13:49247924-49293485	mRNA	1.08027	2.5148	-1.21906	0.0346	0.969893	Down
ENST00000602540	ENSG00000139289	PHLDA1	12:76025446-76033932	mRNA	5.58146	1.48594	1.90927	0.0025	0.969893	Up
ENST00000602593	ENSG00000104343	UBE2W	8:73780096-73878910	mRNA	3.95	8.46185	-1.09912	0.03395	0.969893	Down
ENST00000608853	ENSG00000204842	ATXN2	12:111452213-111600256	mRNA	2.0238	4.54235	-1.16637	0.0273	0.969893	Down
ENST00000608703	ENSG00000204389	HSPA1A	6:31815463-31817946	mRNA	2.73726	8.18887	-1.58093	0.04885	0.969893	Down
ENST00000248098	ENSG00000206053	JPT2	16:1678255-1702280	mRNA	18.8034	7.21352	1.38222	0.00305	0.969893	Up
ENST00000246785	ENSG00000126453	BCL2L12	19:49659569-49673916	mRNA	5.89092	0.00222963	11.3675	0.01845	0.969893	Up
ENST00000606017	ENSG00000272398	CD24	6:106969830-106975627	mRNA	14.4686	32.1641	-1.15252	0.0002	0.969893	Down
ENST00000247087	ENSG00000126705	AHDC1	1:27534034-27603632	mRNA	2.63559	0.811922	1.69871	0.0395	0.969893	Up
ENST00000247026	ENSG00000126653	NSRP1	17:30116780-30186475	mRNA	0.108571	4.64516	-5.41901	0.03645	0.969893	Down
ENST00000253144	ENSG00000130844	ZNF331	19:53521023-53580269	mRNA	2.74033	0.956157	1.51903	0.0176	0.969893	Up
ENST00000253159	ENSG00000130856	ZNF236	18:76822606-76970727	mRNA	0.724455	1.61957	-1.16064	0.04315	0.969893	Down
ENST00000595337	ENSG00000160570	DEDD2	19:42198597-42220123	mRNA	11.5867	4.09702	1.49983	0.00335	0.969893	Up
ENST00000596288	ENSG00000112118	MCM3	6:52264008-52284881	mRNA	16.4588	7.23406	1.18598	0.04325	0.969893	Up
ENST00000599910	ENSG00000011451	WIZ	19:15419979-15449951	mRNA	0.00152527	8.63693	-12.4672	0.03645	0.969893	Down
ENST00000251993	ENSG00000100364	KIAA0930	22:45190337-45240769	mRNA	1.79739	0.00163742	10.1003	0.03275	0.969893	Up
ENST00000599712	ENSG00000179134	SAMD4B	19:39342395-39385710	mRNA	9.46742	26.3687	-1.47778	0.0442	0.969893	Down
ENST00000598744	ENSG00000131845	ZNF304	19:57351306-57359898	mRNA	3.17146	1.17369	1.4341	0.0404	0.969893	Up
ENST00000598519	ENSG00000197483	ZNF628	19:55476331-55484487	mRNA	1.14948	2.98519	-1.37685	0.02495	0.969893	Down
ENST00000252268	ENSG00000133884	DPF2	11:65333753-65353249	mRNA	12.7678	4.86701	1.3914	0.02385	0.969893	Up
ENST00000252487	ENSG00000130204	TOMM40	19:44890568-44903689	mRNA	22.1907	6.30688	1.81496	0.01615	0.969893	Up
ENST00000599461	ENSG00000196268	ZNF493	19:21397118-21427573	mRNA	4.59041	1.54551	1.57054	0.03505	0.969893	Up
ENST00000235150	ENSG00000116514	RNF19B	1:32936444-32964685	mRNA	0.995236	4.98818	-2.3254	0.03965	0.969893	Down
ENST00000614496	ENSG00000116062	MSH6	2:47695818-47905793	mRNA	15.9347	5.69057	1.48553	0.0166	0.969893	Up
ENST00000614939	ENSG00000134779	TPGS2	18:36297713-37229885	mRNA	3.69139	25.1615	-2.76898	0.0057	0.969893	Down
ENST00000614410	ENSG00000116127	ALMS1	2:73385757-73609919	mRNA	1.76618	0.451286	1.96852	0.02485	0.969893	Up
ENST00000614012	ENSG00000153029	MR1	1:181033424-181061938	mRNA	1.12858	2.9072	-1.36513	0.0189	0.969893	Down
ENST00000614409	ENSG00000157985	AGAP1	2:235494088-236131800	mRNA	3.54251	1.07034	1.7267	0.0034	0.969893	Up
ENST00000614034	ENSG00000275111	ZNF2	2:95165431-95184317	mRNA	1.78637	4.30209	-1.26801	0.0395	0.969893	Down
ENST00000614079	ENSG00000160007	ARHGAP35	19:46918675-47005077	mRNA	0.618536	9.17042	-3.89006	0.02945	0.969893	Down
ENST00000615497	ENSG00000065882	TBC1D1	4:37891086-38139173	mRNA	8.37584	1.81059	2.20977	0.00885	0.969893	Up
ENST00000616279	ENSG00000134318	ROCK2	2:11179760-11344585	mRNA	2.00576	5.83408	-1.54035	0.00315	0.969893	Down
ENST00000616288	ENSG00000275052	PPP4R3B	2:55547291-55617614	mRNA	2.39929	8.36839	-1.80234	0.00255	0.969893	Down
ENST00000615637	ENSG00000251493	FOXD1	5:73446255-73448527	mRNA	1.50029	4.33377	-1.53038	0.01445	0.969893	Down
ENST00000615711	ENSG00000081692	JMJD4	1:227728656-227781231	mRNA	15.527	5.73283	1.43746	0.02945	0.969893	Up
ENST00000616058	ENSG00000094975	SUCO	1:172532348-172611833	mRNA	1.09416	3.85552	-1.8171	0.00365	0.969893	Down
ENST00000616081	ENSG00000115211	EIF2B4	2:27364351-27370486	mRNA	9.59604	3.89408	1.30116	0.0345	0.969893	Up
ENST00000615984	ENSG00000181038	METTL23	17:76726829-76781449	mRNA	0.00393302	5.20723	-10.3707	0.0376	0.969893	Down
ENST00000610874	ENSG00000145901	TNIP1	5:151029944-151093577	mRNA	15.0253	0.00162769	13.1723	0.02815	0.969893	Up
ENST00000610535	ENSG00000145901	TNIP1	5:151029944-151093577	mRNA	12.1802	31.0044	-1.34794	0.0192	0.969893	Down
ENST00000243924	ENSG00000124102	PI3	20:45174875-45176544	mRNA	27.0083	7.68352	1.81356	0.009	0.969893	Up
ENST00000611074	ENSG00000161847	RAVER1	19:10316211-10333640	mRNA	4.97807	0.000954086	12.3492	0.02235	0.969893	Up
ENST00000611405	ENSG00000087087	SRRT	7:100875125-100888664	mRNA	17.4439	3.44045	2.34206	0.0034	0.969893	Up
ENST00000244769	ENSG00000124788	ATXN1	6:16299111-16761490	mRNA	2.79794	0.00044229	12.6271	0.02205	0.969893	Up
ENST00000610363	ENSG00000103512	NOMO1	16:14833680-14896160	mRNA	0.000801231	2.84099	-11.7919	0.01445	0.969893	Down
ENST00000610140	ENSG00000122643	NT5C3A	7:33014113-33062797	mRNA	9.42176	3.20411	1.55607	0.0203	0.969893	Up
ENST00000612814	ENSG00000076351	SLC46A1	17:28357580-28407197	mRNA	2.72725	1.04368	1.38577	0.0475	0.969893	Up
ENST00000612742	ENSG00000123600	METTL8	2:171317404-171485052	mRNA	1.64897	0.000930363	10.7915	0.04485	0.969893	Up
ENST00000613048	ENSG00000066468	FGFR2	10:121478333-121598458	mRNA	9.12582	2.59377	1.8149	0.0232	0.969893	Up
ENST00000611688	ENSG00000198356	ASNA1	19:12737138-12748323	mRNA	6.52782	0.0024005	11.409	0.0126	0.969893	Up
ENST00000612396	ENSG00000107929	LARP4B	10:806913-931705	mRNA	3.98301	1.94242	1.036	0.02345	0.969893	Up
ENST00000542287	ENSG00000204842	ATXN2	12:111452213-111600256	mRNA	2.18646	0.00190868	10.1618	0.0354	0.969893	Up
ENST00000537442	ENSG00000111641	NOP2	12:6556862-6568691	mRNA	0.00183783	4.43574	-11.237	0.02775	0.969893	Down
ENST00000537332	ENSG00000164442	CITED2	6:139371806-139374620	mRNA	0.00299981	2.95141	-9.94232	0.0277	0.969893	Down
ENST00000301873	ENSG00000168056	LTBP3	11:65538804-65558930	mRNA	3.25567	0.873631	1.89786	0.02195	0.969893	Up
ENST00000537687	ENSG00000060237	WNK1	12:752592-911452	mRNA	8.30554	3.8136	1.12292	0.04645	0.969893	Up
ENST00000302262	ENSG00000171298	GAA	17:80101555-80119879	mRNA	0.000539645	3.87085	-12.8083	0.00895	0.969893	Down
ENST00000536444	ENSG00000171681	ATF7IP	12:14365631-14502935	mRNA	6.62679	3.06345	1.11315	0.00925	0.969893	Up
ENST00000536831	ENSG00000052749	RRP12	10:97356700-97426076	mRNA	7.11993	2.48121	1.52082	0.01215	0.969893	Up
ENST00000300730	ENSG00000148985	PGAP2	11:3797818-3826371	mRNA	5.52794	13.6439	-1.30345	0.02565	0.969893	Down
ENST00000300835	ENSG00000156858	PRR14	16:30650728-30656440	mRNA	12.107	5.31235	1.18842	0.00655	0.969893	Up
ENST00000537989	ENSG00000112182	BACH2	6:89926528-90296908	mRNA	2.52085	0.352916	2.83651	0.0047	0.969893	Up
ENST00000538259	ENSG00000182809	CRIP2	14:105472961-105480170	mRNA	1.95964	14.2614	-2.86345	0.0347	0.969893	Down
ENST00000538502	ENSG00000134243	SORT1	1:109309567-109397951	mRNA	4.38784	1.17161	1.90502	0.0097	0.969893	Up
ENST00000519108	ENSG00000196591	HDAC2	6:113933027-114343045	mRNA	9.41781	19.0365	-1.0153	0.02195	0.969893	Down
ENST00000303657	ENSG00000087903	RFX2	19:5978402-6199529	mRNA	2.9108	0.570619	2.35082	0.02185	0.969893	Up
ENST00000303688	ENSG00000154781	CCDC174	3:14651745-14672659	mRNA	3.8567	1.07682	1.84059	0.01765	0.969893	Up
ENST00000303698	ENSG00000169599	NFU1	2:69395749-69437628	mRNA	5.70854	13.3977	-1.2308	0.03925	0.969893	Down
ENST00000533486	ENSG00000137502	RAB30	11:82973132-83071923	mRNA	0.00078086	3.01149	-11.9131	0.0451	0.969893	Down
ENST00000533063	ENSG00000104518	GSDMD	8:143553206-143563062	mRNA	8.07083	1.98293	2.02509	0.0389	0.969893	Up
ENST00000533177	ENSG00000108312	UBTF	17:44205032-44222814	mRNA	14.1163	5.0021	1.49676	0.0205	0.969893	Up
ENST00000535035	ENSG00000116133	DHCR24	1:54849632-54888850	mRNA	51.325	21.0321	1.28707	0.04135	0.969893	Up
ENST00000535032	ENSG00000141219	C17orf80	17:73192631-73262352	mRNA	0.00316602	1.86092	-9.19913	0.0374	0.969893	Down
ENST00000535943	ENSG00000149262	INTS4	11:77821108-77994678	mRNA	0.66159	4.82204	-2.86564	0.0314	0.969893	Down
ENST00000519540	ENSG00000153310	FAM49B	8:129832300-130017129	mRNA	4.18563	10.3362	-1.3042	0.03445	0.969893	Down
ENST00000544005	ENSG00000089737	DDX24	14:94026328-94081245	mRNA	11.1205	0.921282	3.59343	0.0441	0.969893	Up
ENST00000544431	ENSG00000168813	ZNF507	19:32345593-32387667	mRNA	0.831922	2.68497	-1.69039	0.03045	0.969893	Down
ENST00000543225	ENSG00000060339	CCAR1	10:68721011-68792377	mRNA	2.71257	10.2264	-1.91457	0.00725	0.969893	Down
ENST00000298292	ENSG00000165506	DNAAF2	14:49625173-49635230	mRNA	8.61679	2.66812	1.69133	0.00465	0.969893	Up
ENST00000543155	ENSG00000111652	COPS7A	12:6723740-6731875	mRNA	22.7052	7.53411	1.59152	0.006	0.969893	Up
ENST00000542965	ENSG00000156858	PRR14	16:30650728-30656440	mRNA	0.932027	4.51451	-2.27612	0.03275	0.969893	Down
ENST00000296522	ENSG00000164120	HPGD	4:174490176-174523154	mRNA	1.87874	5.55613	-1.56431	0.00735	0.969893	Down
ENST00000545763	ENSG00000174197	MGA	15:41621535-41773081	mRNA	3.7825	1.24673	1.6012	0.0078	0.969893	Up
ENST00000545746	ENSG00000047621	C12orf4	12:4487727-4538508	mRNA	4.98237	1.94485	1.35718	0.0297	0.969893	Up
ENST00000545703	ENSG00000003096	KLHL13	X:117897812-118117340	mRNA	2.00948	13.0632	-2.70061	0.0073	0.969893	Down
ENST00000545534	ENSG00000197879	MYO1C	17:1464097-1492812	mRNA	3.86105	0.000540325	12.8029	0.01	0.969893	Up
ENST00000544551	ENSG00000137710	RDX	11:110174879-110296722	mRNA	5.90592	0.000874641	12.7212	0.01895	0.969893	Up
ENST00000545156	ENSG00000011451	WIZ	19:15419979-15449951	mRNA	8.10391	3.28622	1.30219	0.0176	0.969893	Up
ENST00000545021	ENSG00000183060	LYSMD4	15:99727400-99733444	mRNA	9.41568	2.80603	1.74653	0.00395	0.969893	Up
ENST00000539517	ENSG00000139910	NOVA1	14:26445887-26597754	mRNA	0.605898	1.87404	-1.62901	0.038	0.969893	Down
ENST00000540898	ENSG00000118689	FOXO3	6:108559834-108684774	mRNA	2.98642	0.00206208	10.5001	0.02785	0.969893	Up
ENST00000539542	ENSG00000172869	DMXL1	5:119071204-119249127	mRNA	3.12499	1.35192	1.20884	0.0064	0.969893	Up
ENST00000541124	ENSG00000131467	PSME3	17:42798791-42843758	mRNA	0.00036694	2.84409	-12.9201	0.01135	0.969893	Down
ENST00000298892	ENSG00000110888	CAPRIN2	12:30709552-30754951	mRNA	2.95538	1.1146	1.40682	0.0164	0.969893	Up
ENST00000542569	ENSG00000156671	SAMD8	10:75094431-75182123	mRNA	1.83632	3.76799	-1.03698	0.04005	0.969893	Down
ENST00000299543	ENSG00000060069	CTDP1	18:79679800-79756623	mRNA	1.15172	3.81233	-1.72689	0.02995	0.969893	Down
ENST00000541152	ENSG00000184640	SEPT9	17:77273783-77500596	mRNA	0.000892397	9.12558	-13.3199	0.0133	0.969893	Down
ENST00000299206	ENSG00000166169	POLL	10:101578881-101588270	mRNA	0.00152944	3.53516	-11.1746	0.02845	0.969893	Down
ENST00000541643	ENSG00000143190	POU2F1	1:167220828-167427345	mRNA	4.30597	1.2798	1.75043	0.00045	0.969893	Up
ENST00000524325	ENSG00000171045	TSNARE1	8:142212079-142403240	mRNA	4.82649	1.06886	2.17491	0.0173	0.969893	Up
ENST00000524021	ENSG00000172728	FUT10	8:33370823-33473422	mRNA	0.00495079	2.05779	-8.69922	0.04805	0.969893	Down
ENST00000524669	ENSG00000166793	YPEL4	11:57638375-57661868	mRNA	4.36557	1.90853	1.19371	0.04	0.969893	Up
ENST00000308377	ENSG00000172716	SLFN11	17:35350304-35373701	mRNA	4.9074	2.05002	1.25932	0.0077	0.969893	Up
ENST00000526005	ENSG00000123444	KBTBD4	11:47465932-47584562	mRNA	4.80022	0.000432566	13.4379	0.0153	0.969893	Up
ENST00000309060	ENSG00000174306	ZHX3	20:41178447-41317602	mRNA	5.64892	2.79981	1.01264	0.01245	0.969893	Up
ENST00000308317	ENSG00000092208	GEMIN2	14:39114222-39136973	mRNA	11.3932	5.3479	1.09113	0.04435	0.969893	Up
ENST00000311331	ENSG00000197566	ZNF624	17:16620736-16653856	mRNA	1.29294	2.69464	-1.05943	0.0277	0.969893	Down
ENST00000311085	ENSG00000172869	DMXL1	5:119071204-119249127	mRNA	0.221323	2.2325	-3.33444	0.01155	0.969893	Down
ENST00000522085	ENSG00000161813	LARP4	12:50326229-50480004	mRNA	1.57484	7.28426	-2.20958	0.0397	0.969893	Down
ENST00000310340	ENSG00000174227	PIGG	4:499220-539529	mRNA	7.29644	1.33771	2.44743	0.0077	0.969893	Up
ENST00000523767	ENSG00000070614	NDST1	5:150475530-150558211	mRNA	0.00151603	4.09316	-11.3987	0.0281	0.969893	Down
ENST00000522727	ENSG00000156675	RAB11FIP1	8:37858617-37899467	mRNA	0.633255	4.16156	-2.71626	0.04695	0.969893	Down
ENST00000310614	ENSG00000175581	MRPL48	11:73787315-73864611	mRNA	1.92128	8.39911	-2.12817	0.0232	0.969893	Down
ENST00000530927	ENSG00000112699	GMDS	6:1623805-2245692	mRNA	10.2031	1.28655	2.98743	0.0347	0.969893	Up
ENST00000532437	ENSG00000149115	TNKS1BP1	11:57299641-57324927	mRNA	1.6193	0.000163011	13.2781	0.0409	0.969893	Up
ENST00000531455	ENSG00000143537	ADAM15	1:155051285-155062775	mRNA	14.0469	5.60476	1.32553	0.02565	0.969893	Up
ENST00000307731	ENSG00000168438	CDC40	6:110180140-110358272	mRNA	2.57061	6.60553	-1.36156	0.00625	0.969893	Down
ENST00000307808	ENSG00000172493	AFF1	4:86935001-87141054	mRNA	0.7767	2.39341	-1.62364	0.0196	0.969893	Down
ENST00000528120	ENSG00000148925	BTBD10	11:13388000-13463297	mRNA	4.69205	10.8267	-1.2063	0.0482	0.969893	Down
ENST00000527911	ENSG00000149091	DGKZ	11:46332904-46380554	mRNA	7.25017	15.9518	-1.13763	0.02355	0.969893	Down
ENST00000307892	ENSG00000103018	CYB5B	16:69424524-69466266	mRNA	7.89236	18.1792	-1.20376	0.02805	0.969893	Down
ENST00000529208	ENSG00000079819	EPB41L2	6:130839346-131063322	mRNA	3.86181	0.731267	2.40081	0.04415	0.969893	Up
ENST00000529309	ENSG00000149499	EML3	11:62602217-62615120	mRNA	0.00138934	2.19924	-10.6284	0.0237	0.969893	Down
ENST00000529655	ENSG00000175224	ATG13	11:46602860-46674818	mRNA	0.00121074	7.19589	-12.5371	0.01925	0.969893	Down
ENST00000307297	ENSG00000132849	PATJ	1:61742476-62178675	mRNA	0.00181332	4.51623	-11.2823	0.0154	0.969893	Down
ENST00000528200	ENSG00000129158	SERGEF	11:17734773-18013162	mRNA	16.663	6.85857	1.28067	0.0195	0.969893	Up
ENST00000517654	ENSG00000153310	FAM49B	8:129832300-130017129	mRNA	13.4029	2.72333	2.2991	0.0167	0.969893	Up
ENST00000284894	ENSG00000154654	NCAM2	21:20998314-21543329	mRNA	1.6852	4.49975	-1.41692	0.00295	0.969893	Down
ENST00000560738	ENSG00000140575	IQGAP1	15:90388217-90502243	mRNA	0.000511357	2.26907	-12.1155	0.00915	0.969893	Down
ENST00000553542	ENSG00000198668	CALM1	14:90396501-90408261	mRNA	24.8814	57.5498	-1.20975	0.04805	0.969893	Down
ENST00000553257	ENSG00000087470	DNM1L	12:32679199-32745650	mRNA	5.49456	0.00134572	11.9954	0.01705	0.969893	Up
ENST00000517570	ENSG00000168502	MTCL1	18:8695855-8832778	mRNA	2.51569	0.000390286	12.6541	0.0494	0.969893	Up
ENST00000553810	ENSG00000184990	SIVA1	14:104753099-104759659	mRNA	0.0213927	50.2532	-11.1979	0.03335	0.969893	Down
ENST00000551840	ENSG00000111142	METAP2	12:95473950-95515839	mRNA	18.3014	2.88591	2.66485	0.0037	0.969893	Up
ENST00000551956	ENSG00000170477	KRT4	12:52806548-52814551	mRNA	3.67967	1.69721	1.11641	0.03845	0.969893	Up
ENST00000558013	ENSG00000130164	LDLR	19:11089361-11155808	mRNA	1.88119	0.000632716	11.5378	0.0287	0.969893	Up
ENST00000552212	ENSG00000181929	PRKAG1	12:48995148-49059774	mRNA	0.000642795	3.26718	-12.3114	0.04375	0.969893	Down
ENST00000291691	ENSG00000160298	C21orf58	21:46300429-46323875	mRNA	2.92241	0.619528	2.23792	0.0301	0.969893	Up
ENST00000552823	ENSG00000050405	LIMA1	12:50175787-50283546	mRNA	4.42241	11.8234	-1.41874	0.0259	0.969893	Down
ENST00000552516	ENSG00000106799	TGFBR1	9:99104037-99154192	mRNA	3.51554	1.12905	1.63864	0.02555	0.969893	Up
ENST00000284503	ENSG00000154328	NEIL2	8:11769638-11787346	mRNA	3.25385	0.749907	2.11736	0.02555	0.969893	Up
ENST00000515812	ENSG00000059691	GATB	4:151670503-151761023	mRNA	2.73947	9.09069	-1.73049	0.02225	0.969893	Down
ENST00000555528	ENSG00000142208	AKT1	14:104769348-104795751	mRNA	0.000917219	2.75301	-11.5515	0.0167	0.969893	Down
ENST00000287878	ENSG00000106617	PRKAG2	7:151556110-151877125	mRNA	2.11784	0.587844	1.84909	0.0357	0.969893	Up
ENST00000555495	ENSG00000100605	ITPK1	14:92936913-93116320	mRNA	9.22871	24.0915	-1.38432	0.00235	0.969893	Down
ENST00000559759	ENSG00000100767	PAPLN	14:73237496-73274640	mRNA	2.07484	5.70275	-1.45866	0.0343	0.969893	Down
ENST00000286380	ENSG00000155918	RAET1L	6:150018333-150025532	mRNA	0.0	1.75582	-inf	0.00445	0.969893	Down
ENST00000286494	ENSG00000240771	ARHGEF25	12:57610179-57618065	mRNA	2.78861	0.815469	1.77384	0.0277	0.969893	Up
ENST00000556603	ENSG00000100605	ITPK1	14:92936913-93116320	mRNA	15.9255	6.59816	1.2712	0.01365	0.969893	Up
ENST00000559929	ENSG00000140332	TLE3	15:70047789-70098176	mRNA	0.838371	3.71673	-2.14837	0.04795	0.969893	Down
ENST00000286800	ENSG00000156273	BACH1	21:29194070-29940022	mRNA	5.35769	10.8038	-1.01186	0.00635	0.969893	Down
ENST00000560463	ENSG00000131323	TRAF3	14:102777475-102911500	mRNA	0.00592395	3.25694	-9.10274	0.0415	0.969893	Down
ENST00000554301	ENSG00000100767	PAPLN	14:73237496-73274640	mRNA	2.4747	5.45639	-1.14069	0.04275	0.969893	Down
ENST00000560371	ENSG00000131323	TRAF3	14:102777475-102911500	mRNA	4.87403	2.12248	1.19937	0.0409	0.969893	Up
ENST00000281419	ENSG00000151693	ASAP2	2:9206764-9423547	mRNA	1.44042	4.69687	-1.70521	0.02695	0.969893	Down
ENST00000288466	ENSG00000157657	ZNF618	9:113876281-114056591	mRNA	2.64506	1.22926	1.10551	0.0448	0.969893	Up
ENST00000282903	ENSG00000152952	PLOD2	3:146069439-146163653	mRNA	1.63926	4.16369	-1.34482	0.0415	0.969893	Down
ENST00000282587	ENSG00000152683	SLC30A6	2:32165840-32224379	mRNA	5.24759	1.72098	1.60842	0.0039	0.969893	Up
ENST00000549049	ENSG00000111371	SLC38A1	12:46183062-46269951	mRNA	3.2093	0.000353628	13.1477	0.00705	0.969893	Up
ENST00000562103	ENSG00000167962	ZNF598	16:1997653-2009823	mRNA	0.00127205	3.61012	-11.4707	0.01395	0.969893	Down
ENST00000315285	ENSG00000021574	SPAST	2:32063610-32157637	mRNA	2.69666	0.552058	2.28828	0.01795	0.969893	Up
ENST00000296487	ENSG00000164088	PPM1M	3:52245792-52250597	mRNA	3.26345	1.18375	1.46304	0.03055	0.969893	Up
ENST00000276833	ENSG00000147804	SLC39A4	8:144412413-144416895	mRNA	1.45394	6.01905	-2.04957	0.0227	0.969893	Down
ENST00000282185	ENSG00000152348	ATG10	5:81972024-82256139	mRNA	2.80529	0.762699	1.87896	0.0412	0.969893	Up
ENST00000282479	ENSG00000152592	DMP1	4:87568034-87733956	mRNA	3.81386	1.24058	1.62024	0.0239	0.969893	Up
ENST00000551156	ENSG00000065357	DGKA	12:55901412-55954027	mRNA	6.76722	2.56805	1.39789	0.04945	0.969893	Up
ENST00000561623	ENSG00000077235	GTF3C1	16:27460612-27549913	mRNA	8.92509	19.1041	-1.09794	0.00175	0.969893	Down
ENST00000278590	ENSG00000149289	ZC3H12C	11:110093360-110171841	mRNA	1.68887	0.656602	1.36296	0.01985	0.969893	Up
ENST00000550164	ENSG00000139613	SMARCC2	12:56158160-56190284	mRNA	2.24259	0.000204284	13.4223	0.01775	0.969893	Up
ENST00000294732	ENSG00000066279	ASPM	1:197084127-197146694	mRNA	2.24301	4.52971	-1.01398	0.04975	0.969893	Down
ENST00000278856	ENSG00000133316	WDR74	11:62832318-62841809	mRNA	22.6977	1.89063	3.58561	0.04795	0.969893	Up
ENST00000550785	ENSG00000186815	TPCN1	12:113195440-113298585	mRNA	1.97885	0.727106	1.44442	0.04405	0.969893	Up
ENST00000550777	ENSG00000111142	METAP2	12:95473950-95515839	mRNA	0.00333019	18.9602	-12.4751	0.03165	0.969893	Down
ENST00000278756	ENSG00000084234	APLP2	11:130069893-130144811	mRNA	3.78728	0.000547742	12.7554	0.01465	0.969893	Up
ENST00000549260	ENSG00000171310	CHST11	12:104456967-104762014	mRNA	2.3171	0.799548	1.53506	0.0156	0.969893	Up
