# Supplementary material for: Tumor-associated macrophages derived CCL18 promotes metastasis in squamous cell carcinoma of the head and neck
Source: Cancer Cell Int. 2018 Aug 28;18:120. doi: 10.1186/s12935-018-0620-1 (PMC6114178; doi:10.1186/s12935-018-0620-1)
Supplement: Supplementary file 2 — Additional file 2. GO Biological Process, Molecular Function, and Cellular Component for the DEGs [file 12935_2018_620_MOESM2_ESM.xls]

GO_accession	Description	Term_type	Over_represented_pValue	Corrected_pValue	DEG_item	DEG_list	Bg_item	Bg_list	Gene_names
GO:0044424	intracellular part	cellular_component	5.0148e-30	9.6611e-26	557	611	15447	21722	ENSG00000143924,ENSG00000128923,ENSG00000137996,ENSG00000175203,ENSG00000126777,ENSG00000198908,ENSG00000122386,ENSG00000144824,ENSG00000100503,ENSG00000148334,ENSG00000104518,ENSG00000107643,ENSG00000149115,ENSG00000136997,ENSG00000139613,ENSG00000151552,ENSG00000141577,ENSG00000111785,ENSG00000125898,ENSG00000131503,ENSG00000204256,ENSG00000121210,ENSG00000095002,ENSG00000197969,ENSG00000164442…
GO:0005622	intracellular	cellular_component	1.496e-27	1.4411e-23	560	611	15831	21722	ENSG00000144655,ENSG00000065613,ENSG00000184990,ENSG00000159921,ENSG00000175166,ENSG00000115211,ENSG00000120694,ENSG00000203705,ENSG00000253729,ENSG00000066279,ENSG00000164070,ENSG00000112699,ENSG00000109654,ENSG00000160007,ENSG00000112029,ENSG00000136161,ENSG00000178573,ENSG00000177628,ENSG00000074211,ENSG00000140987,ENSG00000164494,ENSG00000158092,ENSG00000114354,ENSG00000170325,ENSG00000147804…
GO:0043229	intracellular organelle	cellular_component	1.503e-25	9.6517e-22	509	611	13657	21722	ENSG00000164070,ENSG00000066279,ENSG00000109929,ENSG00000150054,ENSG00000253729,ENSG00000203705,ENSG00000104081,ENSG00000180758,ENSG00000082641,ENSG00000173253,ENSG00000152683,ENSG00000160007,ENSG00000167565,ENSG00000122884,ENSG00000112029,ENSG00000114098,ENSG00000144655,ENSG00000171298,ENSG00000143952,ENSG00000184990,ENSG00000164442,ENSG00000197969,ENSG00000095002,ENSG00000121210,ENSG00000204256…
GO:0043226	organelle	cellular_component	1.224e-22	5.8949e-19	522	611	14537	21722	ENSG00000106948,ENSG00000142731,ENSG00000081059,ENSG00000137411,ENSG00000064651,ENSG00000181929,ENSG00000032444,ENSG00000156675,ENSG00000108312,ENSG00000059691,ENSG00000109320,ENSG00000115685,ENSG00000141956,ENSG00000158290,ENSG00000231500,ENSG00000184887,ENSG00000112118,ENSG00000132640,ENSG00000154328,ENSG00000215252,ENSG00000250479,ENSG00000130844,ENSG00000273841,ENSG00000181038,ENSG00000134318…
GO:0043231	intracellular membrane-bounded organelle	cellular_component	3.6828e-22	1.419e-18	475	611	12588	21722	ENSG00000153029,ENSG00000101146,ENSG00000060069,ENSG00000184432,ENSG00000149262,ENSG00000138078,ENSG00000168214,ENSG00000134243,ENSG00000021574,ENSG00000152592,ENSG00000111653,ENSG00000149474,ENSG00000110888,ENSG00000076864,ENSG00000106799,ENSG00000023287,ENSG00000174227,ENSG00000010803,ENSG00000170477,ENSG00000067141,ENSG00000239382,ENSG00000067560,ENSG00000169733,ENSG00000197566,ENSG00000103549…
GO:0043227	membrane-bounded organelle	cellular_component	2.9877e-20	9.5932e-17	495	611	13638	21722	ENSG00000108691,ENSG00000120254,ENSG00000011426,ENSG00000140465,ENSG00000073417,ENSG00000099326,ENSG00000156650,ENSG00000109332,ENSG00000147654,ENSG00000154654,ENSG00000052749,ENSG00000092871,ENSG00000215012,ENSG00000137404,ENSG00000187240,ENSG00000185164,ENSG00000214717,ENSG00000158578,ENSG00000129158,ENSG00000089737,ENSG00000184640,ENSG00000070614,ENSG00000130856,ENSG00000121766,ENSG00000130684…
GO:0005634	nucleus	cellular_component	9.5896e-18	2.6392e-14	327	611	7686	21722	ENSG00000134318,ENSG00000115677,ENSG00000157514,ENSG00000183765,ENSG00000133706,ENSG00000161847,ENSG00000112118,ENSG00000132640,ENSG00000128487,ENSG00000231500,ENSG00000154328,ENSG00000130844,ENSG00000121417,ENSG00000250479,ENSG00000181038,ENSG00000273841,ENSG00000140853,ENSG00000084676,ENSG00000004534,ENSG00000109320,ENSG00000115685,ENSG00000108312,ENSG00000158290,ENSG00000141956,ENSG00000102054…
GO:0044237	cellular metabolic process	biological_process	7.3677e-17	1.7742e-13	435	611	11645	21722	ENSG00000141956,ENSG00000060237,ENSG00000171867,ENSG00000102054,ENSG00000158290,ENSG00000137275,ENSG00000108312,ENSG00000138593,ENSG00000109320,ENSG00000059691,ENSG00000115685,ENSG00000004534,ENSG00000248333,ENSG00000084676,ENSG00000032444,ENSG00000181929,ENSG00000187609,ENSG00000075151,ENSG00000081059,ENSG00000142731,ENSG00000198924,ENSG00000137411,ENSG00000011451,ENSG00000160867,ENSG00000106948…
GO:0044422	organelle part	cellular_component	2.9413e-16	6.2959e-13	388	611	9969	21722	ENSG00000197694,ENSG00000270882,ENSG00000172716,ENSG00000160679,ENSG00000078902,ENSG00000116127,ENSG00000138814,ENSG00000147133,ENSG00000130779,ENSG00000148985,ENSG00000107929,ENSG00000154781,ENSG00000100243,ENSG00000102030,ENSG00000039319,ENSG00000068745,ENSG00000141030,ENSG00000163682,ENSG00000132849,ENSG00000161813,ENSG00000165060,ENSG00000164120,ENSG00000116062,ENSG00000155366,ENSG00000148660…
GO:0044446	intracellular organelle part	cellular_component	3.3029e-16	6.363e-13	384	611	9842	21722	ENSG00000197694,ENSG00000270882,ENSG00000160679,ENSG00000078902,ENSG00000172716,ENSG00000138814,ENSG00000116127,ENSG00000130779,ENSG00000147133,ENSG00000107929,ENSG00000148985,ENSG00000154781,ENSG00000100243,ENSG00000102030,ENSG00000068745,ENSG00000039319,ENSG00000163682,ENSG00000141030,ENSG00000132849,ENSG00000165060,ENSG00000164120,ENSG00000161813,ENSG00000148660,ENSG00000116062,ENSG00000067606…
GO:0005488	binding	molecular_function	1.4266e-15	2.4985e-12	538	611	15901	21722	ENSG00000136986,ENSG00000078900,ENSG00000140262,ENSG00000225697,ENSG00000004660,ENSG00000119906,ENSG00000101849,ENSG00000170004,ENSG00000197483,ENSG00000008283,ENSG00000103852,ENSG00000121578,ENSG00000137221,ENSG00000141522,ENSG00000170558,ENSG00000137710,ENSG00000119397,ENSG00000084234,ENSG00000170142,ENSG00000156273,ENSG00000164733,ENSG00000159023,ENSG00000073670,ENSG00000103540,ENSG00000198945…
GO:0008152	metabolic process	biological_process	1.8901e-14	3.0344e-11	462	611	13056	21722	ENSG00000155918,ENSG00000164023,ENSG00000107643,ENSG00000148334,ENSG00000124788,ENSG00000118707,ENSG00000139613,ENSG00000116991,ENSG00000151552,ENSG00000198160,ENSG00000100767,ENSG00000136997,ENSG00000149115,ENSG00000015532,ENSG00000111605,ENSG00000091073,ENSG00000111785,ENSG00000174306,ENSG00000162722,ENSG00000170325,ENSG00000158092,ENSG00000164494,ENSG00000128923,ENSG00000137996,ENSG00000140987…
GO:0044238	primary metabolic process	biological_process	2.2655e-14	3.3573e-11	430	611	11751	21722	ENSG00000214717,ENSG00000158578,ENSG00000129158,ENSG00000089737,ENSG00000070614,ENSG00000130856,ENSG00000130684,ENSG00000108691,ENSG00000120254,ENSG00000140465,ENSG00000099326,ENSG00000073417,ENSG00000109332,ENSG00000156650,ENSG00000092871,ENSG00000187240,ENSG00000118418,ENSG00000198836,ENSG00000165219,ENSG00000182150,ENSG00000103549,ENSG00000070814,ENSG00000157954,ENSG00000197566,ENSG00000067141…
GO:0044260	cellular macromolecule metabolic process	biological_process	2.5604e-14	3.5232e-11	354	611	8972	21722	ENSG00000164088,ENSG00000156273,ENSG00000170558,ENSG00000111641,ENSG00000133884,ENSG00000077235,ENSG00000084234,ENSG00000119397,ENSG00000170142,ENSG00000170004,ENSG00000081177,ENSG00000197483,ENSG00000111912,ENSG00000161395,ENSG00000121578,ENSG00000078900,ENSG00000136986,ENSG00000140262,ENSG00000185222,ENSG00000004660,ENSG00000119906,ENSG00000101849,ENSG00000099917,ENSG00000229809,ENSG00000083799…
GO:0005737	cytoplasm	cellular_component	5.1012e-14	6.5516e-11	438	611	12167	21722	ENSG00000164494,ENSG00000158092,ENSG00000143924,ENSG00000114354,ENSG00000122386,ENSG00000177628,ENSG00000198908,ENSG00000126777,ENSG00000178573,ENSG00000175203,ENSG00000136161,ENSG00000074211,ENSG00000107643,ENSG00000047621,ENSG00000104518,ENSG00000148334,ENSG00000124788,ENSG00000100503,ENSG00000143515,ENSG00000144824,ENSG00000164023,ENSG00000091073,ENSG00000015532,ENSG00000125898,ENSG00000147804…
GO:0005515	protein binding	molecular_function	6.4943e-14	7.5228e-11	436	611	12047	21722	ENSG00000106829,ENSG00000186638,ENSG00000137812,ENSG00000244038,ENSG00000198182,ENSG00000116133,ENSG00000160703,ENSG00000122507,ENSG00000104067,ENSG00000108509,ENSG00000134138,ENSG00000163513,ENSG00000161813,ENSG00000165060,ENSG00000164120,ENSG00000155366,ENSG00000148660,ENSG00000116062,ENSG00000167549,ENSG00000067606,ENSG00000107863,ENSG00000079819,ENSG00000101052,ENSG00000129354,ENSG00000138757…
GO:0005829	cytosol	cellular_component	6.6383e-14	7.5228e-11	238	611	5281	21722	ENSG00000157514,ENSG00000115677,ENSG00000129696,ENSG00000134318,ENSG00000158710,ENSG00000152348,ENSG00000134982,ENSG00000134371,ENSG00000169599,ENSG00000119522,ENSG00000068308,ENSG00000140691,ENSG00000115839,ENSG00000110756,ENSG00000163220,ENSG00000133706,ENSG00000130204,ENSG00000215252,ENSG00000100644,ENSG00000072571,ENSG00000136205,ENSG00000087470,ENSG00000231500,ENSG00000132640,ENSG00000184887…
GO:0031981	nuclear lumen	cellular_component	1.1352e-13	1.215e-10	208	611	4382	21722	ENSG00000270882,ENSG00000160679,ENSG00000103168,ENSG00000078902,ENSG00000172716,ENSG00000126012,ENSG00000138814,ENSG00000145901,ENSG00000147133,ENSG00000198356,ENSG00000278540,ENSG00000107929,ENSG00000111652,ENSG00000164002,ENSG00000154781,ENSG00000102030,ENSG00000108506,ENSG00000076242,ENSG00000143190,ENSG00000186184,ENSG00000163029,ENSG00000110066,ENSG00000068745,ENSG00000105171,ENSG00000171681…
GO:0043233	organelle lumen	cellular_component	2.6663e-13	2.7035e-10	240	611	5491	21722	ENSG00000121766,ENSG00000152291,ENSG00000214717,ENSG00000158578,ENSG00000129158,ENSG00000089737,ENSG00000198945,ENSG00000068796,ENSG00000164733,ENSG00000109332,ENSG00000138166,ENSG00000156650,ENSG00000154654,ENSG00000052749,ENSG00000092871,ENSG00000156531,ENSG00000120254,ENSG00000011426,ENSG00000139289,ENSG00000182150,ENSG00000099917,ENSG00000092820,ENSG00000174197,ENSG00000118418,ENSG00000106617…
GO:0031974	membrane-enclosed lumen	cellular_component	3.2745e-13	3.1184e-10	241	611	5546	21722	ENSG00000164904,ENSG00000278540,ENSG00000198356,ENSG00000147133,ENSG00000111652,ENSG00000107929,ENSG00000164002,ENSG00000154781,ENSG00000100243,ENSG00000102030,ENSG00000108506,ENSG00000143190,ENSG00000186184,ENSG00000076242,ENSG00000163029,ENSG00000110066,ENSG00000068745,ENSG00000171681,ENSG00000105171,ENSG00000122882,ENSG00000141030,ENSG00000151332,ENSG00000105662,ENSG00000197694,ENSG00000270882…
GO:0070013	intracellular organelle lumen	cellular_component	3.3993e-13	3.1184e-10	235	611	5329	21722	ENSG00000253729,ENSG00000077254,ENSG00000150054,ENSG00000108094,ENSG00000204209,ENSG00000005700,ENSG00000057935,ENSG00000058600,ENSG00000112029,ENSG00000167565,ENSG00000122884,ENSG00000119844,ENSG00000131467,ENSG00000118689,ENSG00000176095,ENSG00000166169,ENSG00000120616,ENSG00000110713,ENSG00000111266,ENSG00000176715,ENSG00000171298,ENSG00000126653,ENSG00000095002,ENSG00000164442,ENSG00000184990…
GO:0071704	organic substance metabolic process	biological_process	8.1535e-13	7.1398e-10	438	611	12260	21722	ENSG00000138031,ENSG00000126653,ENSG00000176715,ENSG00000120616,ENSG00000111266,ENSG00000110713,ENSG00000160570,ENSG00000057935,ENSG00000183579,ENSG00000005700,ENSG00000170949,ENSG00000058600,ENSG00000172046,ENSG00000077254,ENSG00000108094,ENSG00000204209,ENSG00000118689,ENSG00000198538,ENSG00000131467,ENSG00000176095,ENSG00000166169,ENSG00000010539,ENSG00000171310,ENSG00000164050,ENSG00000132466…
GO:0005654	nucleoplasm	cellular_component	1.2494e-12	1.0465e-09	183	611	3731	21722	ENSG00000137812,ENSG00000106829,ENSG00000179409,ENSG00000140332,ENSG00000196591,ENSG00000168438,ENSG00000173692,ENSG00000173276,ENSG00000102081,ENSG00000148660,ENSG00000116062,ENSG00000164120,ENSG00000141384,ENSG00000120334,ENSG00000122952,ENSG00000114126,ENSG00000169946,ENSG00000079819,ENSG00000188554,ENSG00000185507,ENSG00000136715,ENSG00000172728,ENSG00000100813,ENSG00000169016,ENSG00000104413…
GO:0044428	nuclear part	cellular_component	3.5626e-12	2.8597e-09	216	611	4763	21722	ENSG00000108443,ENSG00000104343,ENSG00000100503,ENSG00000177311,ENSG00000104518,ENSG00000124788,ENSG00000172493,ENSG00000118707,ENSG00000107643,ENSG00000198160,ENSG00000136997,ENSG00000149115,ENSG00000139613,ENSG00000164649,ENSG00000174306,ENSG00000111605,ENSG00000091073,ENSG00000066468,ENSG00000116539,ENSG00000186280,ENSG00000173065,ENSG00000102901,ENSG00000128923,ENSG00000137996,ENSG00000137575…
GO:0009059	macromolecule biosynthetic process	biological_process	5.2566e-12	4.0508e-09	242	611	5649	21722	ENSG00000197483,ENSG00000111912,ENSG00000121578,ENSG00000161395,ENSG00000067141,ENSG00000170004,ENSG00000010803,ENSG00000174227,ENSG00000023287,ENSG00000101849,ENSG00000185222,ENSG00000140262,ENSG00000078900,ENSG00000168214,ENSG00000156273,ENSG00000106799,ENSG00000111653,ENSG00000110888,ENSG00000101146,ENSG00000077235,ENSG00000133884,ENSG00000060069,ENSG00000111641,ENSG00000149262,ENSG00000198945…
GO:0034645	cellular macromolecule biosynthetic process	biological_process	5.7245e-12	4.2417e-09	237	611	5498	21722	ENSG00000107815,ENSG00000109320,ENSG00000059691,ENSG00000138593,ENSG00000108312,ENSG00000125703,ENSG00000137275,ENSG00000165905,ENSG00000142208,ENSG00000196268,ENSG00000165156,ENSG00000102054,ENSG00000171867,ENSG00000141956,ENSG00000143493,ENSG00000067066,ENSG00000196689,ENSG00000147533,ENSG00000166197,ENSG00000102158,ENSG00000084676,ENSG00000075151,ENSG00000103495,ENSG00000106948,ENSG00000184677…
GO:0043170	macromolecule metabolic process	biological_process	6.0612e-12	4.3248e-09	376	611	10091	21722	ENSG00000236104,ENSG00000178188,ENSG00000116539,ENSG00000066468,ENSG00000134109,ENSG00000178917,ENSG00000137449,ENSG00000106327,ENSG00000174547,ENSG00000204389,ENSG00000106006,ENSG00000105176,ENSG00000130706,ENSG00000137575,ENSG00000102901,ENSG00000186280,ENSG00000172493,ENSG00000177311,ENSG00000116731,ENSG00000104343,ENSG00000108443,ENSG00000123636,ENSG00000064687,ENSG00000171853,ENSG00000164649…
GO:0046483	heterocycle metabolic process	biological_process	1.0523e-11	7.24e-09	286	611	7088	21722	ENSG00000138031,ENSG00000126653,ENSG00000120616,ENSG00000110713,ENSG00000160570,ENSG00000057935,ENSG00000058600,ENSG00000170949,ENSG00000204209,ENSG00000108094,ENSG00000118689,ENSG00000198538,ENSG00000131467,ENSG00000166169,ENSG00000164050,ENSG00000010539,ENSG00000132466,ENSG00000186280,ENSG00000102901,ENSG00000105176,ENSG00000130706,ENSG00000065911,ENSG00000106006,ENSG00000204389,ENSG00000137449…
GO:1901576	organic substance biosynthetic process	biological_process	1.194e-11	7.9319e-09	276	611	6839	21722	ENSG00000160679,ENSG00000270882,ENSG00000138814,ENSG00000215421,ENSG00000111596,ENSG00000151718,ENSG00000100243,ENSG00000107929,ENSG00000087903,ENSG00000148985,ENSG00000147133,ENSG00000074657,ENSG00000078269,ENSG00000163682,ENSG00000039319,ENSG00000067606,ENSG00000165060,ENSG00000161813,ENSG00000136715,ENSG00000169016,ENSG00000172728,ENSG00000105552,ENSG00000114126,ENSG00000251493,ENSG00000116133…
GO:1901360	organic cyclic compound metabolic process	biological_process	1.3504e-11	8.672e-09	293	611	7351	21722	ENSG00000168813,ENSG00000240771,ENSG00000171853,ENSG00000164649,ENSG00000123636,ENSG00000156011,ENSG00000104343,ENSG00000172493,ENSG00000177311,ENSG00000116731,ENSG00000186280,ENSG00000102901,ENSG00000105176,ENSG00000130706,ENSG00000065911,ENSG00000204389,ENSG00000106006,ENSG00000137869,ENSG00000137449,ENSG00000106327,ENSG00000116539,ENSG00000178917,ENSG00000066468,ENSG00000178188,ENSG00000236104…
GO:0044464	cell part	cellular_component	1.5198e-11	9.4448e-09	576	611	18335	21722	ENSG00000010803,ENSG00000239382,ENSG00000067141,ENSG00000067560,ENSG00000118564,ENSG00000169733,ENSG00000184432,ENSG00000138078,ENSG00000168214,ENSG00000149474,ENSG00000021574,ENSG00000076864,ENSG00000108691,ENSG00000171045,ENSG00000101871,ENSG00000099326,ENSG00000073417,ENSG00000052749,ENSG00000092871,ENSG00000187240,ENSG00000137404,ENSG00000214717,ENSG00000185164,ENSG00000129158,ENSG00000158578…
GO:0044444	cytoplasmic part	cellular_component	2.0845e-11	1.2549e-08	372	611	10176	21722	ENSG00000182022,ENSG00000145901,ENSG00000126012,ENSG00000140521,ENSG00000136279,ENSG00000131323,ENSG00000179134,ENSG00000131236,ENSG00000137502,ENSG00000151835,ENSG00000140575,ENSG00000100605,ENSG00000105662,ENSG00000144674,ENSG00000151332,ENSG00000138190,ENSG00000136108,ENSG00000122882,ENSG00000118454,ENSG00000094975,ENSG00000135596,ENSG00000171681,ENSG00000107872,ENSG00000143190,ENSG00000186184…
GO:0005623	cell	cellular_component	2.3792e-11	1.389e-08	576	611	18368	21722	ENSG00000140332,ENSG00000134779,ENSG00000196591,ENSG00000168438,ENSG00000173276,ENSG00000179152,ENSG00000102081,ENSG00000103064,ENSG00000103018,ENSG00000120334,ENSG00000141384,ENSG00000150527,ENSG00000196652,ENSG00000176046,ENSG00000115295,ENSG00000053702,ENSG00000130714,ENSG00000153310,ENSG00000111652,ENSG00000131845,ENSG00000164904,ENSG00000198356,ENSG00000076242,ENSG00000122882,ENSG00000118454…
GO:0006807	nitrogen compound metabolic process	biological_process	2.5662e-11	1.454e-08	307	611	7829	21722	ENSG00000140521,ENSG00000126012,ENSG00000182022,ENSG00000145901,ENSG00000179134,ENSG00000131323,ENSG00000126453,ENSG00000103168,ENSG00000131236,ENSG00000140575,ENSG00000105662,ENSG00000151332,ENSG00000110066,ENSG00000163029,ENSG00000105171,ENSG00000171681,ENSG00000122882,ENSG00000136108,ENSG00000147789,ENSG00000204149,ENSG00000107872,ENSG00000108506,ENSG00000143190,ENSG00000186184,ENSG00000076242…
GO:0031323	regulation of cellular metabolic process	biological_process	2.7736e-11	1.5124e-08	277	611	6645	21722	ENSG00000130164,ENSG00000099917,ENSG00000229809,ENSG00000083799,ENSG00000092820,ENSG00000174197,ENSG00000140265,ENSG00000106617,ENSG00000101966,ENSG00000186951,ENSG00000244274,ENSG00000198945,ENSG00000080561,ENSG00000011566,ENSG00000138166,ENSG00000075539,ENSG00000112182,ENSG00000156531,ENSG00000156273,ENSG00000141522,ENSG00000137710,ENSG00000111641,ENSG00000077235,ENSG00000133884,ENSG00000170142…
GO:0009058	biosynthetic process	biological_process	2.8261e-11	1.5124e-08	277	611	6932	21722	ENSG00000157657,ENSG00000147601,ENSG00000100644,ENSG00000275052,ENSG00000147124,ENSG00000113300,ENSG00000082805,ENSG00000049759,ENSG00000175581,ENSG00000152348,ENSG00000134371,ENSG00000197037,ENSG00000060339,ENSG00000163220,ENSG00000275111,ENSG00000169599,ENSG00000166925,ENSG00000087087,ENSG00000152952,ENSG00000115825,ENSG00000184677,ENSG00000066117,ENSG00000103495,ENSG00000166197,ENSG00000087053…
GO:0006725	cellular aromatic compound metabolic process	biological_process	4.0361e-11	2.1015e-08	284	611	7101	21722	ENSG00000110713,ENSG00000120616,ENSG00000126653,ENSG00000138031,ENSG00000160570,ENSG00000108094,ENSG00000204209,ENSG00000058600,ENSG00000170949,ENSG00000057935,ENSG00000132466,ENSG00000166169,ENSG00000164050,ENSG00000010539,ENSG00000131467,ENSG00000198538,ENSG00000118689,ENSG00000106006,ENSG00000204389,ENSG00000065911,ENSG00000130706,ENSG00000105176,ENSG00000102901,ENSG00000186280,ENSG00000178188…
GO:0006139	nucleobase-containing compound metabolic process	biological_process	5.2309e-11	2.6519e-08	278	611	6899	21722	ENSG00000187609,ENSG00000106948,ENSG00000160867,ENSG00000198924,ENSG00000081059,ENSG00000137411,ENSG00000011451,ENSG00000108312,ENSG00000137275,ENSG00000109320,ENSG00000059691,ENSG00000171867,ENSG00000102054,ENSG00000141956,ENSG00000158290,ENSG00000084676,ENSG00000004534,ENSG00000250479,ENSG00000121417,ENSG00000130844,ENSG00000140853,ENSG00000273841,ENSG00000181038,ENSG00000110514,ENSG00000231500…
GO:0080090	regulation of primary metabolic process	biological_process	7.6009e-11	3.7546e-08	274	611	6624	21722	ENSG00000160007,ENSG00000167565,ENSG00000112029,ENSG00000109929,ENSG00000253729,ENSG00000082641,ENSG00000173253,ENSG00000065613,ENSG00000164442,ENSG00000095002,ENSG00000204256,ENSG00000175166,ENSG00000115211,ENSG00000120694,ENSG00000144655,ENSG00000107643,ENSG00000118707,ENSG00000124788,ENSG00000148334,ENSG00000174306,ENSG00000111785,ENSG00000116991,ENSG00000139613,ENSG00000198160,ENSG00000136997…
GO:0044249	cellular biosynthetic process	biological_process	9.4909e-11	4.571e-08	269	611	6723	21722	ENSG00000131467,ENSG00000198538,ENSG00000118689,ENSG00000171310,ENSG00000166169,ENSG00000010539,ENSG00000132466,ENSG00000057935,ENSG00000058600,ENSG00000170949,ENSG00000204209,ENSG00000108094,ENSG00000160570,ENSG00000138031,ENSG00000176715,ENSG00000120616,ENSG00000110713,ENSG00000108443,ENSG00000177311,ENSG00000116731,ENSG00000172493,ENSG00000168813,ENSG00000164649,ENSG00000064687,ENSG00000123636…
GO:0019222	regulation of metabolic process	biological_process	1.4785e-10	6.9472e-08	305	611	7711	21722	ENSG00000184887,ENSG00000132640,ENSG00000250479,ENSG00000121417,ENSG00000175224,ENSG00000130844,ENSG00000140853,ENSG00000273841,ENSG00000110514,ENSG00000181038,ENSG00000151693,ENSG00000134318,ENSG00000157514,ENSG00000183765,ENSG00000115839,ENSG00000133706,ENSG00000204842,ENSG00000106948,ENSG00000160867,ENSG00000081059,ENSG00000137411,ENSG00000011451,ENSG00000075151,ENSG00000181929,ENSG00000084676…
GO:0034641	cellular nitrogen compound metabolic process	biological_process	1.7852e-10	8.1886e-08	288	611	7344	21722	ENSG00000151693,ENSG00000157514,ENSG00000183765,ENSG00000161847,ENSG00000133706,ENSG00000115839,ENSG00000204842,ENSG00000112118,ENSG00000231500,ENSG00000154328,ENSG00000121417,ENSG00000130844,ENSG00000250479,ENSG00000110514,ENSG00000181038,ENSG00000140853,ENSG00000273841,ENSG00000004534,ENSG00000032444,ENSG00000084676,ENSG00000059691,ENSG00000109320,ENSG00000108312,ENSG00000137275,ENSG00000158290…
GO:0043228	non-membrane-bounded organelle	cellular_component	2.8842e-10	1.2628e-07	195	611	4469	21722	ENSG00000125898,ENSG00000111785,ENSG00000141577,ENSG00000171853,ENSG00000137171,ENSG00000164649,ENSG00000139613,ENSG00000149115,ENSG00000240771,ENSG00000136997,ENSG00000177311,ENSG00000124788,ENSG00000100503,ENSG00000104343,ENSG00000144824,ENSG00000156011,ENSG00000174547,ENSG00000204389,ENSG00000175203,ENSG00000178573,ENSG00000137575,ENSG00000102901,ENSG00000186280,ENSG00000158092,ENSG00000116539…
GO:0043232	intracellular non-membrane-bounded organelle	cellular_component	2.8842e-10	1.2628e-07	195	611	4469	21722	ENSG00000107929,ENSG00000147133,ENSG00000198356,ENSG00000278540,ENSG00000130779,ENSG00000186184,ENSG00000076242,ENSG00000102030,ENSG00000184731,ENSG00000163682,ENSG00000136108,ENSG00000105171,ENSG00000110066,ENSG00000068745,ENSG00000163029,ENSG00000135596,ENSG00000078269,ENSG00000132849,ENSG00000151332,ENSG00000143776,ENSG00000168502,ENSG00000270882,ENSG00000197694,ENSG00000124102,ENSG00000140575…
GO:0090304	nucleic acid metabolic process	biological_process	3.2274e-10	1.3817e-07	236	611	5724	21722	ENSG00000173253,ENSG00000057935,ENSG00000082641,ENSG00000170949,ENSG00000058600,ENSG00000253729,ENSG00000203705,ENSG00000108094,ENSG00000204209,ENSG00000131467,ENSG00000198538,ENSG00000118689,ENSG00000166169,ENSG00000010539,ENSG00000167565,ENSG00000112029,ENSG00000132466,ENSG00000160007,ENSG00000126653,ENSG00000144655,ENSG00000120616,ENSG00000110713,ENSG00000120694,ENSG00000175166,ENSG00000204256…
GO:0019219	regulation of nucleobase-containing compound metabolic process	biological_process	5.5281e-10	2.3152e-07	221	611	5085	21722	ENSG00000103549,ENSG00000101966,ENSG00000197566,ENSG00000186951,ENSG00000165219,ENSG00000099917,ENSG00000092820,ENSG00000229809,ENSG00000083799,ENSG00000140265,ENSG00000174197,ENSG00000118418,ENSG00000099326,ENSG00000073417,ENSG00000075539,ENSG00000112182,ENSG00000156650,ENSG00000109332,ENSG00000080561,ENSG00000156531,ENSG00000108691,ENSG00000130856,ENSG00000130684,ENSG00000214717,ENSG00000129158…
GO:0051171	regulation of nitrogen compound metabolic process	biological_process	6.6239e-10	2.7151e-07	223	611	5159	21722	ENSG00000204256,ENSG00000115211,ENSG00000120694,ENSG00000175166,ENSG00000164442,ENSG00000160570,ENSG00000095002,ENSG00000126653,ENSG00000138031,ENSG00000110713,ENSG00000144655,ENSG00000120616,ENSG00000164050,ENSG00000010539,ENSG00000131467,ENSG00000198538,ENSG00000118689,ENSG00000167565,ENSG00000112029,ENSG00000132466,ENSG00000160007,ENSG00000082641,ENSG00000170949,ENSG00000173253,ENSG00000057935…
GO:0010556	regulation of macromolecule biosynthetic process	biological_process	1.1811e-09	4.7403e-07	197	611	4494	21722	ENSG00000116539,ENSG00000066468,ENSG00000178917,ENSG00000236104,ENSG00000178188,ENSG00000158092,ENSG00000170325,ENSG00000137449,ENSG00000106327,ENSG00000178573,ENSG00000105176,ENSG00000122386,ENSG00000106006,ENSG00000204389,ENSG00000186280,ENSG00000140987,ENSG00000118707,ENSG00000172493,ENSG00000124788,ENSG00000116731,ENSG00000148334,ENSG00000177311,ENSG00000107643,ENSG00000108443,ENSG00000064687…
GO:0060255	regulation of macromolecule metabolic process	biological_process	1.5976e-09	6.2812e-07	256	611	6281	21722	ENSG00000160570,ENSG00000138031,ENSG00000126653,ENSG00000120616,ENSG00000111266,ENSG00000110713,ENSG00000118689,ENSG00000198538,ENSG00000131467,ENSG00000010539,ENSG00000132466,ENSG00000057935,ENSG00000005700,ENSG00000172046,ENSG00000170949,ENSG00000077254,ENSG00000204209,ENSG00000108094,ENSG00000137449,ENSG00000106327,ENSG00000116539,ENSG00000066468,ENSG00000178917,ENSG00000178188,ENSG00000236104…
GO:0044271	cellular nitrogen compound biosynthetic process	biological_process	2.0732e-09	7.9882e-07	204	611	4852	21722	ENSG00000103495,ENSG00000160867,ENSG00000184677,ENSG00000106948,ENSG00000066117,ENSG00000081059,ENSG00000109320,ENSG00000107815,ENSG00000137275,ENSG00000108312,ENSG00000165156,ENSG00000156671,ENSG00000196268,ENSG00000142208,ENSG00000141956,ENSG00000171867,ENSG00000102054,ENSG00000067066,ENSG00000143493,ENSG00000196689,ENSG00000084676,ENSG00000130844,ENSG00000121417,ENSG00000113300,ENSG00000250479…
GO:2000112	regulation of cellular macromolecule biosynthetic process	biological_process	2.2615e-09	8.5429e-07	193	611	4395	21722	ENSG00000136715,ENSG00000185507,ENSG00000169016,ENSG00000196652,ENSG00000169946,ENSG00000114126,ENSG00000176046,ENSG00000053702,ENSG00000067606,ENSG00000141384,ENSG00000147257,ENSG00000161813,ENSG00000134138,ENSG00000102081,ENSG00000108509,ENSG00000196591,ENSG00000235109,ENSG00000173276,ENSG00000173692,ENSG00000251493,ENSG00000140332,ENSG00000198182,ENSG00000106829,ENSG00000215421,ENSG00000138814…
GO:0018130	heterocycle biosynthetic process	biological_process	3.3877e-09	1.2551e-06	201	611	4778	21722	ENSG00000107872,ENSG00000186184,ENSG00000151718,ENSG00000143190,ENSG00000108506,ENSG00000147133,ENSG00000278540,ENSG00000131845,ENSG00000087903,ENSG00000151332,ENSG00000105662,ENSG00000074657,ENSG00000039319,ENSG00000110066,ENSG00000171681,ENSG00000163682,ENSG00000136108,ENSG00000122882,ENSG00000147789,ENSG00000103168,ENSG00000160679,ENSG00000131236,ENSG00000270882,ENSG00000140521,ENSG00000126012…
GO:0009889	regulation of biosynthetic process	biological_process	3.701e-09	1.3453e-06	204	611	4782	21722	ENSG00000174306,ENSG00000064687,ENSG00000123636,ENSG00000164649,ENSG00000139613,ENSG00000198160,ENSG00000136997,ENSG00000168813,ENSG00000107643,ENSG00000116731,ENSG00000124788,ENSG00000177311,ENSG00000148334,ENSG00000172493,ENSG00000118707,ENSG00000108443,ENSG00000106006,ENSG00000204389,ENSG00000122386,ENSG00000105176,ENSG00000178573,ENSG00000140987,ENSG00000186280,ENSG00000158092,ENSG00000178188…
GO:1901362	organic cyclic compound biosynthetic process	biological_process	5.037e-09	1.7704e-06	205	611	4938	21722	ENSG00000174197,ENSG00000140265,ENSG00000118418,ENSG00000106617,ENSG00000099917,ENSG00000229809,ENSG00000083799,ENSG00000092820,ENSG00000186951,ENSG00000101966,ENSG00000197566,ENSG00000198945,ENSG00000214717,ENSG00000158578,ENSG00000130684,ENSG00000130856,ENSG00000156531,ENSG00000120254,ENSG00000080561,ENSG00000073417,ENSG00000099326,ENSG00000156650,ENSG00000075539,ENSG00000112182,ENSG00000109332…
GO:1901363	heterocyclic compound binding	molecular_function	5.0543e-09	1.7704e-06	259	611	6430	21722	ENSG00000106799,ENSG00000110888,ENSG00000021574,ENSG00000168214,ENSG00000101146,ENSG00000067560,ENSG00000010803,ENSG00000182150,ENSG00000198836,ENSG00000118418,ENSG00000103549,ENSG00000070814,ENSG00000169379,ENSG00000197566,ENSG00000130684,ENSG00000121766,ENSG00000130856,ENSG00000184640,ENSG00000089737,ENSG00000214717,ENSG00000052749,ENSG00000187240,ENSG00000099326,ENSG00000109332,ENSG00000156650…
GO:0006351	transcription, DNA-dependent	biological_process	5.2983e-09	1.8227e-06	182	611	4145	21722	ENSG00000160570,ENSG00000164442,ENSG00000175166,ENSG00000120694,ENSG00000204256,ENSG00000120616,ENSG00000144655,ENSG00000110713,ENSG00000160007,ENSG00000167565,ENSG00000112029,ENSG00000118689,ENSG00000198538,ENSG00000131467,ENSG00000010539,ENSG00000253729,ENSG00000204209,ENSG00000108094,ENSG00000057935,ENSG00000173253,ENSG00000058600,ENSG00000170949,ENSG00000082641,ENSG00000116539,ENSG00000178917…
GO:0032774	RNA biosynthetic process	biological_process	5.635e-09	1.9045e-06	185	611	4277	21722	ENSG00000156273,ENSG00000168214,ENSG00000110888,ENSG00000111653,ENSG00000106799,ENSG00000060069,ENSG00000101146,ENSG00000133884,ENSG00000077235,ENSG00000149262,ENSG00000111641,ENSG00000067141,ENSG00000111912,ENSG00000197483,ENSG00000170004,ENSG00000023287,ENSG00000101849,ENSG00000010803,ENSG00000078900,ENSG00000140262,ENSG00000185222,ENSG00000140265,ENSG00000174197,ENSG00000118418,ENSG00000099917…
GO:0019438	aromatic compound biosynthetic process	biological_process	5.8735e-09	1.9258e-06	200	611	4779	21722	ENSG00000196268,ENSG00000142208,ENSG00000165156,ENSG00000102054,ENSG00000171867,ENSG00000141956,ENSG00000107815,ENSG00000109320,ENSG00000108312,ENSG00000137275,ENSG00000084676,ENSG00000143493,ENSG00000067066,ENSG00000196689,ENSG00000103495,ENSG00000081059,ENSG00000184677,ENSG00000066117,ENSG00000106948,ENSG00000160867,ENSG00000087087,ENSG00000166925,ENSG00000275111,ENSG00000163220,ENSG00000060339…
GO:0097159	organic cyclic compound binding	molecular_function	5.8977e-09	1.9258e-06	261	611	6516	21722	ENSG00000174306,ENSG00000111605,ENSG00000136997,ENSG00000198160,ENSG00000139613,ENSG00000151552,ENSG00000124788,ENSG00000148334,ENSG00000118707,ENSG00000107643,ENSG00000143515,ENSG00000100503,ENSG00000178573,ENSG00000126777,ENSG00000122386,ENSG00000140987,ENSG00000137996,ENSG00000170325,ENSG00000253729,ENSG00000112699,ENSG00000164070,ENSG00000173253,ENSG00000082641,ENSG00000160007,ENSG00000144655…
GO:0000278	mitotic cell cycle	biological_process	9.6244e-09	3.0902e-06	66	611	1024	21722	ENSG00000178188,ENSG00000112118,ENSG00000143924,ENSG00000072571,ENSG00000204389,ENSG00000175203,ENSG00000113300,ENSG00000137575,ENSG00000102901,ENSG00000074211,ENSG00000134371,ENSG00000134982,ENSG00000183765,ENSG00000108443,ENSG00000141577,ENSG00000136997,ENSG00000149115,ENSG00000065613,ENSG00000175166,ENSG00000142731,ENSG00000100526,ENSG00000002822,ENSG00000127824,ENSG00000110713,ENSG00000132466…
GO:0007049	cell cycle	biological_process	1.008e-08	3.1835e-06	101	611	1892	21722	ENSG00000057935,ENSG00000171867,ENSG00000172046,ENSG00000142208,ENSG00000158290,ENSG00000253729,ENSG00000077254,ENSG00000136811,ENSG00000108094,ENSG00000066279,ENSG00000131467,ENSG00000112029,ENSG00000166197,ENSG00000132466,ENSG00000143493,ENSG00000181929,ENSG00000110713,ENSG00000127824,ENSG00000002822,ENSG00000142731,ENSG00000100526,ENSG00000175166,ENSG00000198924,ENSG00000011451,ENSG00000095002…
GO:0003674	molecular_function	molecular_function	1.4372e-08	4.4657e-06	579	611	18967	21722	ENSG00000126453,ENSG00000140521,ENSG00000126012,ENSG00000145901,ENSG00000182022,ENSG00000140575,ENSG00000119559,ENSG00000168502,ENSG00000103168,ENSG00000151835,ENSG00000131236,ENSG00000137502,ENSG00000171681,ENSG00000163029,ENSG00000135596,ENSG00000147789,ENSG00000138190,ENSG00000144674,ENSG00000278540,ENSG00000164002,ENSG00000184731,ENSG00000198925,ENSG00000143190,ENSG00000186184,ENSG00000108506…
GO:0051252	regulation of RNA metabolic process	biological_process	1.563e-08	4.7795e-06	179	611	4094	21722	ENSG00000057935,ENSG00000173253,ENSG00000170949,ENSG00000082641,ENSG00000253729,ENSG00000204209,ENSG00000108094,ENSG00000118689,ENSG00000131467,ENSG00000198538,ENSG00000010539,ENSG00000160007,ENSG00000112029,ENSG00000167565,ENSG00000126653,ENSG00000120616,ENSG00000144655,ENSG00000110713,ENSG00000175166,ENSG00000120694,ENSG00000204256,ENSG00000160570,ENSG00000164442,ENSG00000136997,ENSG00000198160…
GO:0034654	nucleobase-containing compound biosynthetic process	biological_process	1.6454e-08	4.9529e-06	196	611	4711	21722	ENSG00000198160,ENSG00000136997,ENSG00000168813,ENSG00000139613,ENSG00000164649,ENSG00000174306,ENSG00000123636,ENSG00000116731,ENSG00000124788,ENSG00000177311,ENSG00000148334,ENSG00000118707,ENSG00000172493,ENSG00000107643,ENSG00000140987,ENSG00000186280,ENSG00000105176,ENSG00000130706,ENSG00000178573,ENSG00000106006,ENSG00000204389,ENSG00000122386,ENSG00000170325,ENSG00000106327,ENSG00000066468…
GO:0006355	regulation of transcription, DNA-dependent	biological_process	1.6813e-08	4.9832e-06	174	611	3956	21722	ENSG00000139613,ENSG00000164649,ENSG00000198160,ENSG00000136997,ENSG00000168813,ENSG00000174306,ENSG00000123636,ENSG00000107643,ENSG00000116731,ENSG00000177311,ENSG00000148334,ENSG00000124788,ENSG00000172493,ENSG00000118707,ENSG00000186280,ENSG00000140987,ENSG00000204389,ENSG00000106006,ENSG00000122386,ENSG00000105176,ENSG00000178573,ENSG00000106327,ENSG00000170325,ENSG00000158092,ENSG00000236104…
GO:0031326	regulation of cellular biosynthetic process	biological_process	1.7484e-08	5.1035e-06	199	611	4721	21722	ENSG00000080561,ENSG00000099326,ENSG00000073417,ENSG00000075539,ENSG00000109332,ENSG00000112182,ENSG00000156650,ENSG00000156531,ENSG00000130684,ENSG00000130856,ENSG00000198945,ENSG00000214717,ENSG00000070814,ENSG00000101966,ENSG00000197566,ENSG00000186951,ENSG00000130164,ENSG00000099917,ENSG00000229809,ENSG00000092820,ENSG00000083799,ENSG00000140265,ENSG00000174197,ENSG00000118418,ENSG00000106617…
GO:2001141	regulation of RNA biosynthetic process	biological_process	2.1484e-08	6.1774e-06	174	611	3977	21722	ENSG00000010803,ENSG00000101849,ENSG00000023287,ENSG00000185222,ENSG00000140262,ENSG00000078900,ENSG00000197483,ENSG00000111912,ENSG00000067141,ENSG00000170004,ENSG00000077235,ENSG00000133884,ENSG00000060069,ENSG00000111641,ENSG00000168214,ENSG00000156273,ENSG00000106799,ENSG00000111653,ENSG00000110888,ENSG00000156531,ENSG00000080561,ENSG00000075539,ENSG00000156650,ENSG00000112182,ENSG00000109332…
GO:0016070	RNA metabolic process	biological_process	2.3953e-08	6.786e-06	208	611	5086	21722	ENSG00000156273,ENSG00000168214,ENSG00000110888,ENSG00000111653,ENSG00000106799,ENSG00000060069,ENSG00000101146,ENSG00000077235,ENSG00000133884,ENSG00000149262,ENSG00000111641,ENSG00000067141,ENSG00000111912,ENSG00000197483,ENSG00000170004,ENSG00000101849,ENSG00000023287,ENSG00000010803,ENSG00000078900,ENSG00000185222,ENSG00000140262,ENSG00000174197,ENSG00000140265,ENSG00000118418,ENSG00000099917…
GO:0006996	organelle organization	biological_process	3.3715e-08	9.4134e-06	159	611	3607	21722	ENSG00000136997,ENSG00000198160,ENSG00000149115,ENSG00000141577,ENSG00000171853,ENSG00000139613,ENSG00000116731,ENSG00000107643,ENSG00000144824,ENSG00000100503,ENSG00000115963,ENSG00000143515,ENSG00000175203,ENSG00000174547,ENSG00000122386,ENSG00000204389,ENSG00000186280,ENSG00000137575,ENSG00000102901,ENSG00000116539,ENSG00000178188,ENSG00000158092,ENSG00000114354,ENSG00000077254,ENSG00000253729…
GO:0022402	cell cycle process	biological_process	4.5087e-08	1.2408e-05	79	611	1405	21722	ENSG00000108094,ENSG00000066279,ENSG00000253729,ENSG00000077254,ENSG00000136811,ENSG00000172046,ENSG00000142208,ENSG00000158290,ENSG00000057935,ENSG00000171867,ENSG00000143493,ENSG00000112029,ENSG00000132466,ENSG00000131467,ENSG00000110713,ENSG00000127824,ENSG00000181929,ENSG00000095002,ENSG00000011451,ENSG00000100526,ENSG00000142731,ENSG00000002822,ENSG00000175166,ENSG00000141577,ENSG00000136997…
GO:0009987	cellular process	biological_process	7.06e-08	1.9156e-05	552	611	17689	21722	ENSG00000116991,ENSG00000198160,ENSG00000015532,ENSG00000111605,ENSG00000091073,ENSG00000174306,ENSG00000147804,ENSG00000143515,ENSG00000164023,ENSG00000047621,ENSG00000124788,ENSG00000118707,ENSG00000140987,ENSG00000074211,ENSG00000177628,ENSG00000178573,ENSG00000136161,ENSG00000053747,ENSG00000114354,ENSG00000170325,ENSG00000158092,ENSG00000164494,ENSG00000074527,ENSG00000109654,ENSG00000109189…
GO:0044772	mitotic cell cycle phase transition	biological_process	9.1315e-08	2.4433e-05	43	611	584	21722	ENSG00000112029,ENSG00000132466,ENSG00000078900,ENSG00000138814,ENSG00000131467,ENSG00000111596,ENSG00000172716,ENSG00000253729,ENSG00000136811,ENSG00000108094,ENSG00000057935,ENSG00000142208,ENSG00000158290,ENSG00000137710,ENSG00000100526,ENSG00000142731,ENSG00000002822,ENSG00000119397,ENSG00000175166,ENSG00000122882,ENSG00000149474,ENSG00000127824,ENSG00000107872,ENSG00000156273,ENSG00000169016…
GO:0010467	gene expression	biological_process	1.1254e-07	2.9701e-05	238	611	6182	21722	ENSG00000066468,ENSG00000178917,ENSG00000116539,ENSG00000158092,ENSG00000236104,ENSG00000170325,ENSG00000106327,ENSG00000137449,ENSG00000130706,ENSG00000105176,ENSG00000178573,ENSG00000106006,ENSG00000204389,ENSG00000122386,ENSG00000174547,ENSG00000140987,ENSG00000186280,ENSG00000137996,ENSG00000177311,ENSG00000124788,ENSG00000148334,ENSG00000116731,ENSG00000118707,ENSG00000172493,ENSG00000107643…
GO:0010468	regulation of gene expression	biological_process	1.2235e-07	3.1854e-05	210	611	5162	21722	ENSG00000236104,ENSG00000158092,ENSG00000116539,ENSG00000178917,ENSG00000066468,ENSG00000137449,ENSG00000106327,ENSG00000170325,ENSG00000122386,ENSG00000106006,ENSG00000204389,ENSG00000178573,ENSG00000105176,ENSG00000186280,ENSG00000140987,ENSG00000107643,ENSG00000172493,ENSG00000118707,ENSG00000148334,ENSG00000124788,ENSG00000177311,ENSG00000116731,ENSG00000108443,ENSG00000123636,ENSG00000174306…
GO:0051325	interphase	biological_process	1.2829e-07	3.2954e-05	28	611	289	21722	ENSG00000134371,ENSG00000078900,ENSG00000138814,ENSG00000112029,ENSG00000132466,ENSG00000169016,ENSG00000183765,ENSG00000140465,ENSG00000114126,ENSG00000111596,ENSG00000108443,ENSG00000131467,ENSG00000108094,ENSG00000253729,ENSG00000172716,ENSG00000148660,ENSG00000142208,ENSG00000158290,ENSG00000136997,ENSG00000149115,ENSG00000112118,ENSG00000137710,ENSG00000011451,ENSG00000122882,ENSG00000100526…
GO:0009893	positive regulation of metabolic process	biological_process	1.4064e-07	3.5649e-05	141	611	3146	21722	ENSG00000106617,ENSG00000118418,ENSG00000092820,ENSG00000130164,ENSG00000186815,ENSG00000186951,ENSG00000197879,ENSG00000103549,ENSG00000101966,ENSG00000214717,ENSG00000108691,ENSG00000080561,ENSG00000156650,ENSG00000138166,ENSG00000011566,ENSG00000099326,ENSG00000073417,ENSG00000168214,ENSG00000156273,ENSG00000106799,ENSG00000110888,ENSG00000060069,ENSG00000170142,ENSG00000137710,ENSG00000067560…
GO:0065007	biological regulation	biological_process	1.441e-07	3.6053e-05	439	611	13032	21722	ENSG00000118200,ENSG00000120616,ENSG00000110713,ENSG00000127824,ENSG00000111266,ENSG00000138031,ENSG00000126653,ENSG00000125814,ENSG00000160570,ENSG00000002822,ENSG00000148925,ENSG00000077254,ENSG00000136811,ENSG00000204209,ENSG00000108094,ENSG00000111371,ENSG00000102007,ENSG00000182809,ENSG00000005700,ENSG00000183579,ENSG00000057935,ENSG00000172046,ENSG00000170949,ENSG00000058600,ENSG00000132466…
GO:0022403	cell cycle phase	biological_process	1.4664e-07	3.6217e-05	28	611	291	21722	ENSG00000108094,ENSG00000253729,ENSG00000172716,ENSG00000148660,ENSG00000142208,ENSG00000158290,ENSG00000136997,ENSG00000149115,ENSG00000078900,ENSG00000134371,ENSG00000138814,ENSG00000112029,ENSG00000169016,ENSG00000132466,ENSG00000114126,ENSG00000140465,ENSG00000183765,ENSG00000111596,ENSG00000131467,ENSG00000108443,ENSG00000113300,ENSG00000156273,ENSG00000112118,ENSG00000137710,ENSG00000011451…
GO:0010604	positive regulation of macromolecule metabolic process	biological_process	1.7945e-07	4.3761e-05	133	611	2921	21722	ENSG00000152348,ENSG00000134982,ENSG00000134371,ENSG00000134318,ENSG00000183765,ENSG00000115839,ENSG00000100644,ENSG00000049759,ENSG00000140853,ENSG00000273841,ENSG00000130829,ENSG00000102471,ENSG00000181038,ENSG00000110514,ENSG00000067066,ENSG00000084676,ENSG00000108312,ENSG00000137275,ENSG00000115685,ENSG00000109320,ENSG00000114738,ENSG00000171867,ENSG00000060237,ENSG00000158290,ENSG00000142208…
GO:0006366	transcription from RNA polymerase II promoter	biological_process	2.7955e-07	6.7319e-05	110	611	2308	21722	ENSG00000185222,ENSG00000145901,ENSG00000140262,ENSG00000138814,ENSG00000078900,ENSG00000101849,ENSG00000126453,ENSG00000111596,ENSG00000170004,ENSG00000160679,ENSG00000103168,ENSG00000111912,ENSG00000067141,ENSG00000111641,ENSG00000149262,ENSG00000105662,ENSG00000171681,ENSG00000039319,ENSG00000136108,ENSG00000060069,ENSG00000122882,ENSG00000110888,ENSG00000151718,ENSG00000108506,ENSG00000143190…
GO:0044770	cell cycle phase transition	biological_process	3.0762e-07	7.3165e-05	46	611	673	21722	ENSG00000107872,ENSG00000127824,ENSG00000149474,ENSG00000156273,ENSG00000137710,ENSG00000095002,ENSG00000122882,ENSG00000119397,ENSG00000175166,ENSG00000100526,ENSG00000142731,ENSG00000002822,ENSG00000108094,ENSG00000136811,ENSG00000172716,ENSG00000253729,ENSG00000158290,ENSG00000142208,ENSG00000057935,ENSG00000138814,ENSG00000143493,ENSG00000078900,ENSG00000132466,ENSG00000112029,ENSG00000111596…
GO:0006464	cellular protein modification process	biological_process	4.0181e-07	9.3264e-05	172	611	4061	21722	ENSG00000128923,ENSG00000137575,ENSG00000186280,ENSG00000074211,ENSG00000126777,ENSG00000204389,ENSG00000177628,ENSG00000130706,ENSG00000162722,ENSG00000158092,ENSG00000134109,ENSG00000066468,ENSG00000116539,ENSG00000198160,ENSG00000136997,ENSG00000149115,ENSG00000091073,ENSG00000064687,ENSG00000104343,ENSG00000108443,ENSG00000155918,ENSG00000107643,ENSG00000116731,ENSG00000138031,ENSG00000110713…
GO:0036211	protein modification process	biological_process	4.0181e-07	9.3264e-05	172	611	4061	21722	ENSG00000126012,ENSG00000138814,ENSG00000145901,ENSG00000136279,ENSG00000131323,ENSG00000078902,ENSG00000160679,ENSG00000115239,ENSG00000124102,ENSG00000140575,ENSG00000143776,ENSG00000151332,ENSG00000110066,ENSG00000135596,ENSG00000141030,ENSG00000107872,ENSG00000102030,ENSG00000147133,ENSG00000111142,ENSG00000131845,ENSG00000111652,ENSG00000148985,ENSG00000172728,ENSG00000118600,ENSG00000130714…
GO:0000082	G1/S transition of mitotic cell cycle	biological_process	5.5505e-07	0.0001258	26	611	276	21722	ENSG00000137710,ENSG00000112118,ENSG00000100526,ENSG00000122882,ENSG00000113300,ENSG00000156273,ENSG00000132466,ENSG00000169016,ENSG00000112029,ENSG00000138814,ENSG00000078900,ENSG00000134371,ENSG00000108443,ENSG00000131467,ENSG00000111596,ENSG00000140465,ENSG00000114126,ENSG00000183765,ENSG00000253729,ENSG00000172716,ENSG00000108094,ENSG00000136997,ENSG00000149115,ENSG00000142208,ENSG00000158290…
GO:0051329	interphase of mitotic cell cycle	biological_process	5.5505e-07	0.0001258	26	611	276	21722	ENSG00000156273,ENSG00000113300,ENSG00000122882,ENSG00000100526,ENSG00000112118,ENSG00000137710,ENSG00000148660,ENSG00000142208,ENSG00000158290,ENSG00000136997,ENSG00000149115,ENSG00000108094,ENSG00000172716,ENSG00000253729,ENSG00000140465,ENSG00000183765,ENSG00000114126,ENSG00000111596,ENSG00000108443,ENSG00000131467,ENSG00000134371,ENSG00000078900,ENSG00000138814,ENSG00000112029,ENSG00000169016…
GO:0043412	macromolecule modification	biological_process	5.8897e-07	0.00013194	177	611	4256	21722	ENSG00000130706,ENSG00000204389,ENSG00000126777,ENSG00000177628,ENSG00000186280,ENSG00000074211,ENSG00000128923,ENSG00000137575,ENSG00000134109,ENSG00000066468,ENSG00000116539,ENSG00000158092,ENSG00000162722,ENSG00000064687,ENSG00000091073,ENSG00000198160,ENSG00000136997,ENSG00000149115,ENSG00000116731,ENSG00000107643,ENSG00000108443,ENSG00000155918,ENSG00000104343,ENSG00000120616,ENSG00000110713…
GO:0050789	regulation of biological process	biological_process	7.6587e-07	0.00016856	420	611	12479	21722	ENSG00000084676,ENSG00000203485,ENSG00000158290,ENSG00000141956,ENSG00000060237,ENSG00000171867,ENSG00000102054,ENSG00000109320,ENSG00000115685,ENSG00000137275,ENSG00000156675,ENSG00000108312,ENSG00000138593,ENSG00000011451,ENSG00000137411,ENSG00000081059,ENSG00000142731,ENSG00000103034,ENSG00000160867,ENSG00000106948,ENSG00000065357,ENSG00000181929,ENSG00000075151,ENSG00000064651,ENSG00000157514…
GO:0097190	apoptotic signaling pathway	biological_process	7.7353e-07	0.00016856	41	611	624	21722	ENSG00000131467,ENSG00000118689,ENSG00000023287,ENSG00000126453,ENSG00000067066,ENSG00000078900,ENSG00000104081,ENSG00000142208,ENSG00000253729,ENSG00000137275,ENSG00000204209,ENSG00000108094,ENSG00000120694,ENSG00000133884,ENSG00000095002,ENSG00000184990,ENSG00000160570,ENSG00000148985,ENSG00000134243,ENSG00000076242,ENSG00000106799,ENSG00000108443,ENSG00000114126,ENSG00000176046,ENSG00000183765…
GO:0015630	microtubule cytoskeleton	cellular_component	7.7871e-07	0.00016856	68	611	1171	21722	ENSG00000132849,ENSG00000119397,ENSG00000060069,ENSG00000136108,ENSG00000133884,ENSG00000101146,ENSG00000110888,ENSG00000021574,ENSG00000184731,ENSG00000130779,ENSG00000116127,ENSG00000101849,ENSG00000170004,ENSG00000140575,ENSG00000197694,ENSG00000168502,ENSG00000122507,ENSG00000134779,ENSG00000182150,ENSG00000083799,ENSG00000092820,ENSG00000186638,ENSG00000068796,ENSG00000101871,ENSG00000080561…
GO:0005813	centrosome	cellular_component	8.4502e-07	0.00018088	40	611	541	21722	ENSG00000106948,ENSG00000132849,ENSG00000119397,ENSG00000142731,ENSG00000002822,ENSG00000136108,ENSG00000060069,ENSG00000133884,ENSG00000110888,ENSG00000021574,ENSG00000118200,ENSG00000130779,ENSG00000116127,ENSG00000170264,ENSG00000170004,ENSG00000136811,ENSG00000077254,ENSG00000215041,ENSG00000182473,ENSG00000112118,ENSG00000175455,ENSG00000275052,ENSG00000175203,ENSG00000122507,ENSG00000182150…
GO:0035556	intracellular signal transduction	biological_process	8.9918e-07	0.00019036	130	611	2841	21722	ENSG00000078900,ENSG00000004660,ENSG00000160271,ENSG00000023287,ENSG00000170004,ENSG00000067560,ENSG00000141522,ENSG00000170558,ENSG00000111641,ENSG00000137710,ENSG00000076864,ENSG00000106799,ENSG00000111653,ENSG00000092871,ENSG00000080561,ENSG00000101871,ENSG00000011566,ENSG00000073417,ENSG00000138166,ENSG00000108691,ENSG00000070614,ENSG00000169379,ENSG00000101966,ENSG00000092820,ENSG00000083799…
GO:0006357	regulation of transcription from RNA polymerase II promoter	biological_process	1.2083e-06	0.00025302	101	611	2091	21722	ENSG00000067066,ENSG00000112029,ENSG00000196689,ENSG00000160007,ENSG00000131467,ENSG00000084676,ENSG00000118689,ENSG00000109320,ENSG00000108094,ENSG00000137275,ENSG00000253729,ENSG00000082641,ENSG00000165156,ENSG00000142208,ENSG00000173253,ENSG00000102054,ENSG00000164442,ENSG00000066117,ENSG00000106948,ENSG00000204256,ENSG00000081059,ENSG00000120694,ENSG00000175166,ENSG00000110713,ENSG00000144655…
GO:0044267	cellular protein metabolic process	biological_process	1.245e-06	0.00025791	199	611	5068	21722	ENSG00000116514,ENSG00000181929,ENSG00000075151,ENSG00000137075,ENSG00000137411,ENSG00000100526,ENSG00000142731,ENSG00000160867,ENSG00000115825,ENSG00000142208,ENSG00000165905,ENSG00000172354,ENSG00000158290,ENSG00000060237,ENSG00000102054,ENSG00000171867,ENSG00000109320,ENSG00000059691,ENSG00000114738,ENSG00000115685,ENSG00000125703,ENSG00000137275,ENSG00000123600,ENSG00000138593,ENSG00000102158…
GO:0051726	regulation of cell cycle	biological_process	1.484e-06	0.00030413	66	611	1196	21722	ENSG00000204389,ENSG00000113300,ENSG00000175203,ENSG00000110514,ENSG00000137575,ENSG00000178188,ENSG00000066468,ENSG00000147601,ENSG00000072571,ENSG00000141577,ENSG00000136997,ENSG00000149115,ENSG00000134318,ENSG00000134371,ENSG00000134982,ENSG00000183765,ENSG00000108443,ENSG00000127824,ENSG00000181929,ENSG00000164442,ENSG00000065613,ENSG00000095002,ENSG00000011451,ENSG00000002822,ENSG00000100526…
GO:0016043	cellular component organization	biological_process	1.8983e-06	0.00038495	247	611	6405	21722	ENSG00000150054,ENSG00000253729,ENSG00000077254,ENSG00000066279,ENSG00000204209,ENSG00000057935,ENSG00000104081,ENSG00000074527,ENSG00000160007,ENSG00000167565,ENSG00000112029,ENSG00000122884,ENSG00000129680,ENSG00000065882,ENSG00000170264,ENSG00000164050,ENSG00000120616,ENSG00000118200,ENSG00000110713,ENSG00000127824,ENSG00000186417,ENSG00000171298,ENSG00000095002,ENSG00000125814,ENSG00000143952…
GO:0031325	positive regulation of cellular metabolic process	biological_process	2.6495e-06	0.0005317	127	611	2854	21722	ENSG00000171681,ENSG00000170142,ENSG00000136108,ENSG00000122882,ENSG00000060069,ENSG00000105662,ENSG00000147133,ENSG00000278540,ENSG00000168214,ENSG00000087903,ENSG00000107929,ENSG00000131845,ENSG00000156273,ENSG00000110888,ENSG00000143190,ENSG00000076242,ENSG00000106799,ENSG00000023287,ENSG00000101849,ENSG00000126453,ENSG00000136279,ENSG00000119906,ENSG00000004660,ENSG00000140262,ENSG00000145901…
GO:0050794	regulation of cellular process	biological_process	3.3329e-06	0.00066195	398	611	11692	21722	ENSG00000103168,ENSG00000131236,ENSG00000140575,ENSG00000168502,ENSG00000126012,ENSG00000145901,ENSG00000179134,ENSG00000136279,ENSG00000126453,ENSG00000131323,ENSG00000184731,ENSG00000107872,ENSG00000204149,ENSG00000143190,ENSG00000076242,ENSG00000278540,ENSG00000131845,ENSG00000143776,ENSG00000100605,ENSG00000105662,ENSG00000144674,ENSG00000151332,ENSG00000163029,ENSG00000094975,ENSG00000110066…
GO:0003676	nucleic acid binding	molecular_function	4.4388e-06	0.00087258	177	611	4415	21722	ENSG00000095002,ENSG00000160570,ENSG00000115211,ENSG00000131503,ENSG00000144655,ENSG00000110713,ENSG00000126653,ENSG00000160007,ENSG00000132466,ENSG00000118689,ENSG00000198538,ENSG00000010539,ENSG00000166169,ENSG00000253729,ENSG00000057935,ENSG00000173253,ENSG00000170949,ENSG00000082641,ENSG00000116539,ENSG00000178917,ENSG00000236104,ENSG00000170325,ENSG00000137449,ENSG00000178573,ENSG00000174547…
GO:0071840	cellular component organization or biogenesis	biological_process	4.9245e-06	0.00095828	252	611	6672	21722	ENSG00000060069,ENSG00000101146,ENSG00000170142,ENSG00000137221,ENSG00000141522,ENSG00000170558,ENSG00000111641,ENSG00000137710,ENSG00000134243,ENSG00000168214,ENSG00000106799,ENSG00000076864,ENSG00000110888,ENSG00000021574,ENSG00000111653,ENSG00000149474,ENSG00000152592,ENSG00000010803,ENSG00000119906,ENSG00000101849,ENSG00000023287,ENSG00000078900,ENSG00000136986,ENSG00000170477,ENSG00000067560…
GO:0005815	microtubule organizing center	cellular_component	5.4e-06	0.0010403	46	611	715	21722	ENSG00000106948,ENSG00000132849,ENSG00000002822,ENSG00000142731,ENSG00000119397,ENSG00000133884,ENSG00000136108,ENSG00000060069,ENSG00000021574,ENSG00000118200,ENSG00000184731,ENSG00000110888,ENSG00000130779,ENSG00000160007,ENSG00000116127,ENSG00000170264,ENSG00000077254,ENSG00000136811,ENSG00000170004,ENSG00000182473,ENSG00000215041,ENSG00000142208,ENSG00000112118,ENSG00000175455,ENSG00000275052…
GO:0031324	negative regulation of cellular metabolic process	biological_process	7.5114e-06	0.0014328	102	611	2252	21722	ENSG00000067606,ENSG00000244274,ENSG00000116062,ENSG00000169016,ENSG00000099326,ENSG00000112182,ENSG00000109332,ENSG00000156650,ENSG00000138166,ENSG00000185507,ENSG00000080561,ENSG00000136715,ENSG00000156531,ENSG00000169946,ENSG00000114126,ENSG00000251493,ENSG00000092820,ENSG00000106617,ENSG00000106829,ENSG00000103549,ENSG00000102081,ENSG00000134138,ENSG00000173692,ENSG00000196591,ENSG00000186951…
GO:0048523	negative regulation of cellular process	biological_process	8.2208e-06	0.0015432	178	611	4482	21722	ENSG00000169016,ENSG00000172728,ENSG00000188554,ENSG00000136715,ENSG00000185507,ENSG00000101052,ENSG00000122952,ENSG00000169946,ENSG00000114126,ENSG00000138757,ENSG00000176046,ENSG00000067606,ENSG00000050405,ENSG00000164120,ENSG00000165060,ENSG00000147257,ENSG00000163513,ENSG00000116062,ENSG00000134138,ENSG00000102081,ENSG00000173692,ENSG00000196591,ENSG00000160703,ENSG00000116133,ENSG00000251493…
GO:0044248	cellular catabolic process	biological_process	8.2508e-06	0.0015432	122	611	2822	21722	ENSG00000080561,ENSG00000130714,ENSG00000092871,ENSG00000188554,ENSG00000109332,ENSG00000164733,ENSG00000073417,ENSG00000140465,ENSG00000105552,ENSG00000108691,ENSG00000107863,ENSG00000148660,ENSG00000100852,ENSG00000129158,ENSG00000102081,ENSG00000103549,ENSG00000157954,ENSG00000186951,ENSG00000173692,ENSG00000157985,ENSG00000083799,ENSG00000117448,ENSG00000130164,ENSG00000165219,ENSG00000186815…
GO:0033554	cellular response to stress	biological_process	9.612e-06	0.0017805	98	611	2144	21722	ENSG00000181929,ENSG00000110713,ENSG00000198924,ENSG00000175166,ENSG00000120694,ENSG00000115211,ENSG00000184677,ENSG00000095002,ENSG00000065613,ENSG00000164442,ENSG00000102054,ENSG00000182473,ENSG00000172046,ENSG00000142208,ENSG00000158290,ENSG00000082641,ENSG00000125703,ENSG00000077254,ENSG00000253729,ENSG00000137275,ENSG00000109320,ENSG00000204209,ENSG00000108094,ENSG00000118689,ENSG00000131467…
GO:0007346	regulation of mitotic cell cycle	biological_process	9.8372e-06	0.0018049	42	611	674	21722	ENSG00000127824,ENSG00000122882,ENSG00000101146,ENSG00000119397,ENSG00000175166,ENSG00000002822,ENSG00000142731,ENSG00000065613,ENSG00000137710,ENSG00000142208,ENSG00000158290,ENSG00000057935,ENSG00000136811,ENSG00000253729,ENSG00000172716,ENSG00000119906,ENSG00000111596,ENSG00000131467,ENSG00000078900,ENSG00000132466,ENSG00000112029,ENSG00000137575,ENSG00000083799,ENSG00000204389,ENSG00000175203…
GO:2001233	regulation of apoptotic signaling pathway	biological_process	1.0796e-05	0.0019621	28	611	400	21722	ENSG00000198836,ENSG00000148985,ENSG00000110514,ENSG00000273841,ENSG00000083799,ENSG00000204389,ENSG00000122386,ENSG00000106799,ENSG00000105176,ENSG00000087470,ENSG00000120694,ENSG00000136448,ENSG00000158092,ENSG00000160570,ENSG00000104081,ENSG00000142208,ENSG00000165060,ENSG00000163220,ENSG00000137275,ENSG00000126453,ENSG00000114126,ENSG00000131467,ENSG00000108443,ENSG00000023287,ENSG00000107643…
GO:0072331	signal transduction by p53 class mediator	biological_process	1.1249e-05	0.0020254	24	611	299	21722	ENSG00000196591,ENSG00000095002,ENSG00000111641,ENSG00000148985,ENSG00000181929,ENSG00000106617,ENSG00000273841,ENSG00000147133,ENSG00000111653,ENSG00000113300,ENSG00000111596,ENSG00000126453,ENSG00000183765,ENSG00000114126,ENSG00000176046,ENSG00000118689,ENSG00000078900,ENSG00000092871,ENSG00000067066,ENSG00000142208,ENSG00000102054,ENSG00000149115,ENSG00000170004,ENSG00000141384
GO:0003677	DNA binding	molecular_function	1.2256e-05	0.0021862	118	611	2656	21722	ENSG00000140521,ENSG00000126012,ENSG00000078900,ENSG00000215421,ENSG00000140262,ENSG00000113716,ENSG00000101849,ENSG00000010803,ENSG00000170004,ENSG00000103168,ENSG00000160679,ENSG00000197483,ENSG00000270882,ENSG00000074657,ENSG00000084234,ENSG00000133884,ENSG00000147789,ENSG00000077235,ENSG00000186184,ENSG00000076242,ENSG00000143190,ENSG00000147133,ENSG00000156273,ENSG00000131845,ENSG00000168214…
GO:0003824	catalytic activity	molecular_function	1.2472e-05	0.0022044	238	611	6472	21722	ENSG00000065613,ENSG00000095002,ENSG00000175166,ENSG00000159921,ENSG00000111266,ENSG00000127824,ENSG00000110713,ENSG00000120616,ENSG00000171298,ENSG00000176715,ENSG00000138031,ENSG00000160007,ENSG00000122884,ENSG00000166169,ENSG00000176095,ENSG00000171310,ENSG00000109065,ENSG00000109929,ENSG00000109654,ENSG00000112699,ENSG00000109189,ENSG00000077254,ENSG00000203705,ENSG00000253729,ENSG00000058600…
GO:0019538	protein metabolic process	biological_process	1.3429e-05	0.0023519	220	611	5936	21722	ENSG00000110713,ENSG00000111266,ENSG00000120616,ENSG00000138031,ENSG00000065613,ENSG00000115211,ENSG00000120694,ENSG00000175166,ENSG00000109654,ENSG00000204209,ENSG00000108094,ENSG00000109189,ENSG00000164070,ENSG00000077254,ENSG00000253729,ENSG00000172046,ENSG00000005700,ENSG00000057935,ENSG00000183579,ENSG00000112029,ENSG00000122884,ENSG00000171310,ENSG00000131467,ENSG00000118689,ENSG00000204389…
GO:0005730	nucleolus	cellular_component	1.7388e-05	0.0030179	55	611	1043	21722	ENSG00000176095,ENSG00000166197,ENSG00000167565,ENSG00000108094,ENSG00000204209,ENSG00000108312,ENSG00000170004,ENSG00000103168,ENSG00000160679,ENSG00000253729,ENSG00000101146,ENSG00000077235,ENSG00000198924,ENSG00000139910,ENSG00000142731,ENSG00000148925,ENSG00000105171,ENSG00000160570,ENSG00000151332,ENSG00000106948,ENSG00000111641,ENSG00000107929,ENSG00000168214,ENSG00000147133,ENSG00000198356…
GO:0043234	protein complex	cellular_component	2.5429e-05	0.004331	195	611	5135	21722	ENSG00000066279,ENSG00000204209,ENSG00000108094,ENSG00000150054,ENSG00000136811,ENSG00000077254,ENSG00000253729,ENSG00000058600,ENSG00000104081,ENSG00000082641,ENSG00000122884,ENSG00000112029,ENSG00000164050,ENSG00000109065,ENSG00000129680,ENSG00000119844,ENSG00000131467,ENSG00000149499,ENSG00000127824,ENSG00000110713,ENSG00000120616,ENSG00000118200,ENSG00000138031,ENSG00000143952,ENSG00000164442…
GO:0044430	cytoskeletal part	cellular_component	2.5626e-05	0.004331	86	611	1808	21722	ENSG00000160007,ENSG00000112029,ENSG00000087053,ENSG00000170264,ENSG00000129680,ENSG00000066279,ENSG00000136811,ENSG00000077254,ENSG00000104081,ENSG00000142208,ENSG00000171867,ENSG00000182473,ENSG00000215041,ENSG00000106948,ENSG00000142731,ENSG00000120694,ENSG00000002822,ENSG00000149499,ENSG00000198668,ENSG00000127824,ENSG00000118200,ENSG00000134982,ENSG00000134318,ENSG00000129696,ENSG00000100503…
GO:0048522	positive regulation of cellular process	biological_process	2.5629e-05	0.004331	198	611	5115	21722	ENSG00000126453,ENSG00000136279,ENSG00000111596,ENSG00000145901,ENSG00000138814,ENSG00000140575,ENSG00000131236,ENSG00000160679,ENSG00000078902,ENSG00000122882,ENSG00000136108,ENSG00000171681,ENSG00000094975,ENSG00000068745,ENSG00000163029,ENSG00000144674,ENSG00000105662,ENSG00000087903,ENSG00000107929,ENSG00000131845,ENSG00000278540,ENSG00000147133,ENSG00000130779,ENSG00000076242,ENSG00000143190…
GO:0051276	chromosome organization	biological_process	2.6503e-05	0.0044398	59	611	1145	21722	ENSG00000120334,ENSG00000149115,ENSG00000198160,ENSG00000136997,ENSG00000139613,ENSG00000198945,ENSG00000171853,ENSG00000156650,ENSG00000116731,ENSG00000100813,ENSG00000068796,ENSG00000107643,ENSG00000134371,ENSG00000122952,ENSG00000273841,ENSG00000118418,ENSG00000186280,ENSG00000102901,ENSG00000137812,ENSG00000103549,ENSG00000116539,ENSG00000102081,ENSG00000147601,ENSG00000196591,ENSG00000253729…
GO:0010605	negative regulation of macromolecule metabolic process	biological_process	2.6932e-05	0.0044728	105	611	2395	21722	ENSG00000169946,ENSG00000114126,ENSG00000156531,ENSG00000136715,ENSG00000080561,ENSG00000185507,ENSG00000099326,ENSG00000169016,ENSG00000138166,ENSG00000112182,ENSG00000109332,ENSG00000156650,ENSG00000116062,ENSG00000244274,ENSG00000067606,ENSG00000196591,ENSG00000186951,ENSG00000173692,ENSG00000102081,ENSG00000134138,ENSG00000103549,ENSG00000106617,ENSG00000106829,ENSG00000130164,ENSG00000251493…
GO:1901990	regulation of mitotic cell cycle phase transition	biological_process	4.0483e-05	0.0066658	30	611	448	21722	ENSG00000137710,ENSG00000119397,ENSG00000175166,ENSG00000173692,ENSG00000072571,ENSG00000002822,ENSG00000142731,ENSG00000122882,ENSG00000175203,ENSG00000113300,ENSG00000127824,ENSG00000132466,ENSG00000134371,ENSG00000078900,ENSG00000134982,ENSG00000131467,ENSG00000122952,ENSG00000111596,ENSG00000183765,ENSG00000140465,ENSG00000114126,ENSG00000136811,ENSG00000172716,ENSG00000253729,ENSG00000103540…
GO:0032991	macromolecular complex	cellular_component	4.262e-05	0.0069583	214	611	5921	21722	ENSG00000126653,ENSG00000138031,ENSG00000149499,ENSG00000110713,ENSG00000127824,ENSG00000120616,ENSG00000118200,ENSG00000175166,ENSG00000115211,ENSG00000120694,ENSG00000002822,ENSG00000143952,ENSG00000164442,ENSG00000095002,ENSG00000125814,ENSG00000058600,ENSG00000104081,ENSG00000082641,ENSG00000066279,ENSG00000108094,ENSG00000204209,ENSG00000150054,ENSG00000136811,ENSG00000077254,ENSG00000253729…
GO:0032137	guanine/thymine mispair binding	molecular_function	4.4492e-05	0.0071838	3	611	3	21722	ENSG00000095002,ENSG00000076242,ENSG00000116062
GO:0019899	enzyme binding	molecular_function	4.4747e-05	0.0071838	93	611	1970	21722	ENSG00000065882,ENSG00000084676,ENSG00000118689,ENSG00000112029,ENSG00000166197,ENSG00000203485,ENSG00000067066,ENSG00000171867,ENSG00000005700,ENSG00000060237,ENSG00000142208,ENSG00000158290,ENSG00000172046,ENSG00000172354,ENSG00000156675,ENSG00000077254,ENSG00000253729,ENSG00000137275,ENSG00000107815,ENSG00000204209,ENSG00000114738,ENSG00000108094,ENSG00000095002,ENSG00000164442,ENSG00000181929…
GO:0055076	transition metal ion homeostasis	biological_process	4.7165e-05	0.0075094	14	611	137	21722	ENSG00000115107,ENSG00000171867,ENSG00000165060,ENSG00000067141,ENSG00000136997,ENSG00000158578,ENSG00000163220,ENSG00000147804,ENSG00000118564,ENSG00000106327,ENSG00000100644,ENSG00000076351,ENSG00000152683,ENSG00000101966
GO:0010564	regulation of cell cycle process	biological_process	4.7573e-05	0.0075122	45	611	796	21722	ENSG00000134318,ENSG00000134982,ENSG00000134371,ENSG00000011426,ENSG00000140465,ENSG00000114126,ENSG00000183765,ENSG00000122952,ENSG00000103540,ENSG00000149115,ENSG00000141577,ENSG00000178188,ENSG00000173692,ENSG00000147601,ENSG00000072571,ENSG00000113300,ENSG00000175203,ENSG00000204389,ENSG00000137812,ENSG00000112029,ENSG00000132466,ENSG00000143493,ENSG00000078900,ENSG00000131467,ENSG00000111596…
GO:0044257	cellular protein catabolic process	biological_process	4.813e-05	0.0075383	42	611	728	21722	ENSG00000101849,ENSG00000131467,ENSG00000136986,ENSG00000158290,ENSG00000142208,ENSG00000172046,ENSG00000183579,ENSG00000109189,ENSG00000108094,ENSG00000078902,ENSG00000118564,ENSG00000077254,ENSG00000137275,ENSG00000141030,ENSG00000137075,ENSG00000175166,ENSG00000170142,ENSG00000116514,ENSG00000147133,ENSG00000107872,ENSG00000104343,ENSG00000183765,ENSG00000134982,ENSG00000092871,ENSG00000130714…
GO:0009628	response to abiotic stimulus	biological_process	5.1292e-05	0.0079689	62	611	1247	21722	ENSG00000136448,ENSG00000134138,ENSG00000102081,ENSG00000186951,ENSG00000137449,ENSG00000196591,ENSG00000173692,ENSG00000100644,ENSG00000204389,ENSG00000177628,ENSG00000104067,ENSG00000198836,ENSG00000186280,ENSG00000107643,ENSG00000109332,ENSG00000011566,ENSG00000183765,ENSG00000140465,ENSG00000157514,ENSG00000108443,ENSG00000108691,ENSG00000148660,ENSG00000116062,ENSG00000152952,ENSG00000136997…
GO:0009056	catabolic process	biological_process	5.2061e-05	0.0080237	131	611	3215	21722	ENSG00000107643,ENSG00000156011,ENSG00000104343,ENSG00000111785,ENSG00000149115,ENSG00000240771,ENSG00000116991,ENSG00000151552,ENSG00000171853,ENSG00000134109,ENSG00000066468,ENSG00000137869,ENSG00000137449,ENSG00000130706,ENSG00000136161,ENSG00000204389,ENSG00000177628,ENSG00000137575,ENSG00000160007,ENSG00000131467,ENSG00000164050,ENSG00000077254,ENSG00000109189,ENSG00000108094,ENSG00000183579…
GO:0070647	protein modification by small protein conjugation or removal	biological_process	5.3575e-05	0.0081633	62	611	1207	21722	ENSG00000111652,ENSG00000156273,ENSG00000116514,ENSG00000147133,ENSG00000110713,ENSG00000107872,ENSG00000106799,ENSG00000137075,ENSG00000141030,ENSG00000101146,ENSG00000170142,ENSG00000175166,ENSG00000067560,ENSG00000172046,ENSG00000158290,ENSG00000142208,ENSG00000183579,ENSG00000109654,ENSG00000109189,ENSG00000204209,ENSG00000108094,ENSG00000137275,ENSG00000077254,ENSG00000118564,ENSG00000253729…
GO:0044451	nucleoplasm part	cellular_component	5.3815e-05	0.0081633	70	611	1398	21722	ENSG00000133706,ENSG00000111605,ENSG00000139613,ENSG00000198160,ENSG00000134371,ENSG00000124788,ENSG00000172493,ENSG00000183765,ENSG00000204389,ENSG00000105176,ENSG00000102901,ENSG00000273841,ENSG00000275052,ENSG00000100644,ENSG00000147601,ENSG00000204209,ENSG00000253729,ENSG00000058600,ENSG00000141956,ENSG00000102054,ENSG00000067066,ENSG00000143493,ENSG00000185404,ENSG00000166197,ENSG00000110713…
GO:0016568	chromatin modification	biological_process	5.7557e-05	0.0086628	40	611	661	21722	ENSG00000136997,ENSG00000198160,ENSG00000139613,ENSG00000198945,ENSG00000120334,ENSG00000116731,ENSG00000156650,ENSG00000107643,ENSG00000134371,ENSG00000186280,ENSG00000273841,ENSG00000118418,ENSG00000102901,ENSG00000137812,ENSG00000196591,ENSG00000116539,ENSG00000103549,ENSG00000102081,ENSG00000057935,ENSG00000102054,ENSG00000270882,ENSG00000158290,ENSG00000123600,ENSG00000170004,ENSG00000160679…
GO:0048519	negative regulation of biological process	biological_process	5.8335e-05	0.0087119	189	611	4974	21722	ENSG00000148985,ENSG00000131845,ENSG00000147133,ENSG00000115970,ENSG00000151718,ENSG00000076242,ENSG00000143190,ENSG00000136108,ENSG00000171681,ENSG00000135596,ENSG00000068745,ENSG00000151332,ENSG00000270882,ENSG00000197694,ENSG00000140575,ENSG00000151835,ENSG00000172716,ENSG00000126453,ENSG00000131323,ENSG00000111596,ENSG00000179134,ENSG00000116127,ENSG00000145901,ENSG00000138814,ENSG00000126012…
GO:0010498	proteasomal protein catabolic process	biological_process	6.024e-05	0.0088791	30	611	457	21722	ENSG00000137575,ENSG00000116514,ENSG00000147133,ENSG00000273841,ENSG00000049759,ENSG00000123444,ENSG00000204389,ENSG00000177628,ENSG00000107872,ENSG00000137075,ENSG00000170142,ENSG00000173692,ENSG00000175166,ENSG00000184887,ENSG00000132640,ENSG00000102081,ENSG00000134109,ENSG00000103549,ENSG00000172046,ENSG00000142208,ENSG00000158290,ENSG00000118564,ENSG00000104343,ENSG00000131467,ENSG00000101849…
GO:0006511	ubiquitin-dependent protein catabolic process	biological_process	6.0377e-05	0.0088791	38	611	633	21722	ENSG00000182670,ENSG00000130706,ENSG00000177628,ENSG00000204389,ENSG00000083799,ENSG00000123444,ENSG00000049759,ENSG00000273841,ENSG00000137575,ENSG00000103549,ENSG00000134109,ENSG00000184887,ENSG00000132640,ENSG00000173692,ENSG00000109332,ENSG00000134982,ENSG00000092871,ENSG00000130714,ENSG00000104343,ENSG00000107872,ENSG00000147133,ENSG00000116514,ENSG00000175166,ENSG00000170142,ENSG00000137075…
GO:0009892	negative regulation of metabolic process	biological_process	6.6561e-05	0.0097144	109	611	2568	21722	ENSG00000092820,ENSG00000251493,ENSG00000130164,ENSG00000106617,ENSG00000106829,ENSG00000103549,ENSG00000102081,ENSG00000134138,ENSG00000173692,ENSG00000186951,ENSG00000196591,ENSG00000067606,ENSG00000244274,ENSG00000116062,ENSG00000112182,ENSG00000109332,ENSG00000156650,ENSG00000138166,ENSG00000169016,ENSG00000099326,ENSG00000080561,ENSG00000136715,ENSG00000185507,ENSG00000156531,ENSG00000169946…
GO:0000226	microtubule cytoskeleton organization	biological_process	6.8011e-05	0.0098514	32	611	467	21722	ENSG00000021574,ENSG00000118200,ENSG00000076242,ENSG00000130779,ENSG00000065613,ENSG00000002822,ENSG00000142731,ENSG00000136108,ENSG00000101146,ENSG00000170004,ENSG00000077254,ENSG00000066279,ENSG00000067560,ENSG00000168502,ENSG00000112029,ENSG00000129680,ENSG00000175203,ENSG00000083799,ENSG00000204389,ENSG00000092820,ENSG00000186638,ENSG00000137812,ENSG00000067606,ENSG00000103540,ENSG00000141577…
GO:0019941	modification-dependent protein catabolic process	biological_process	7.1282e-05	0.010248	38	611	639	21722	ENSG00000130714,ENSG00000134982,ENSG00000092871,ENSG00000109332,ENSG00000104343,ENSG00000204389,ENSG00000083799,ENSG00000123444,ENSG00000177628,ENSG00000130706,ENSG00000182670,ENSG00000137575,ENSG00000273841,ENSG00000049759,ENSG00000132640,ENSG00000184887,ENSG00000134109,ENSG00000103549,ENSG00000173692,ENSG00000109189,ENSG00000108094,ENSG00000118564,ENSG00000077254,ENSG00000078902,ENSG00000142208…
GO:0009894	regulation of catabolic process	biological_process	7.9899e-05	0.011402	71	611	1410	21722	ENSG00000147257,ENSG00000129158,ENSG00000148660,ENSG00000100852,ENSG00000107863,ENSG00000108691,ENSG00000080561,ENSG00000106617,ENSG00000165219,ENSG00000186815,ENSG00000130164,ENSG00000157985,ENSG00000173692,ENSG00000186951,ENSG00000103549,ENSG00000102081,ENSG00000140575,ENSG00000198837,ENSG00000197694,ENSG00000168502,ENSG00000160679,ENSG00000023287,ENSG00000160271,ENSG00000115970,ENSG00000147133…
GO:0043632	modification-dependent macromolecule catabolic process	biological_process	8.9008e-05	0.012608	38	611	648	21722	ENSG00000130706,ENSG00000182670,ENSG00000204389,ENSG00000083799,ENSG00000123444,ENSG00000177628,ENSG00000273841,ENSG00000049759,ENSG00000137575,ENSG00000134109,ENSG00000103549,ENSG00000184887,ENSG00000132640,ENSG00000173692,ENSG00000109332,ENSG00000130714,ENSG00000134982,ENSG00000092871,ENSG00000104343,ENSG00000107872,ENSG00000147133,ENSG00000116514,ENSG00000170142,ENSG00000175166,ENSG00000137075…
GO:2000045	regulation of G1/S transition of mitotic cell cycle	biological_process	9.3936e-05	0.013209	16	611	172	21722	ENSG00000132466,ENSG00000078900,ENSG00000134371,ENSG00000131467,ENSG00000111596,ENSG00000183765,ENSG00000140465,ENSG00000114126,ENSG00000253729,ENSG00000172716,ENSG00000149115,ENSG00000158290,ENSG00000142208,ENSG00000137710,ENSG00000122882,ENSG00000113300
GO:0051603	proteolysis involved in cellular protein catabolic process	biological_process	9.5483e-05	0.01333	40	611	700	21722	ENSG00000164733,ENSG00000109332,ENSG00000092871,ENSG00000134982,ENSG00000130714,ENSG00000104343,ENSG00000103549,ENSG00000134109,ENSG00000102081,ENSG00000184887,ENSG00000132640,ENSG00000173692,ENSG00000182670,ENSG00000130706,ENSG00000177628,ENSG00000083799,ENSG00000204389,ENSG00000123444,ENSG00000049759,ENSG00000273841,ENSG00000137575,ENSG00000136986,ENSG00000101849,ENSG00000131467,ENSG00000078902…
GO:0070925	organelle assembly	biological_process	9.6974e-05	0.01344	30	611	479	21722	ENSG00000112029,ENSG00000068796,ENSG00000160007,ENSG00000011426,ENSG00000023287,ENSG00000183765,ENSG00000138757,ENSG00000111596,ENSG00000136279,ENSG00000125703,ENSG00000115839,ENSG00000103540,ENSG00000066279,ENSG00000204842,ENSG00000067560,ENSG00000171853,ENSG00000137710,ENSG00000111641,ENSG00000157954,ENSG00000113300,ENSG00000198925,ENSG00000092820,ENSG00000083799,ENSG00000204389,ENSG00000076242…
GO:1901987	regulation of cell cycle phase transition	biological_process	0.000103	0.014174	33	611	537	21722	ENSG00000132466,ENSG00000078900,ENSG00000143493,ENSG00000131467,ENSG00000111596,ENSG00000136811,ENSG00000172716,ENSG00000253729,ENSG00000057935,ENSG00000158290,ENSG00000142208,ENSG00000137710,ENSG00000095002,ENSG00000175166,ENSG00000119397,ENSG00000002822,ENSG00000142731,ENSG00000122882,ENSG00000127824,ENSG00000134982,ENSG00000134371,ENSG00000122952,ENSG00000183765,ENSG00000140465,ENSG00000114126…
GO:0005938	cell cortex	cellular_component	0.00011347	0.015503	21	611	245	21722	ENSG00000131236,ENSG00000067606,ENSG00000111785,ENSG00000067560,ENSG00000184640,ENSG00000182473,ENSG00000182809,ENSG00000197694,ENSG00000075539,ENSG00000159023,ENSG00000136279,ENSG00000079819,ENSG00000142675,ENSG00000011426,ENSG00000144824,ENSG00000092820,ENSG00000184731,ENSG00000066468,ENSG00000137710,ENSG00000170558,ENSG00000138190
GO:0065009	regulation of molecular function	biological_process	0.00012025	0.016314	130	611	3195	21722	ENSG00000101966,ENSG00000186951,ENSG00000083799,ENSG00000165219,ENSG00000118418,ENSG00000106617,ENSG00000080561,ENSG00000092871,ENSG00000159023,ENSG00000138166,ENSG00000011566,ENSG00000164733,ENSG00000108691,ENSG00000244274,ENSG00000129158,ENSG00000141522,ENSG00000137710,ENSG00000170142,ENSG00000084234,ENSG00000106799,ENSG00000076864,ENSG00000110888,ENSG00000134243,ENSG00000078900,ENSG00000136986…
GO:0008017	microtubule binding	molecular_function	0.00012284	0.016549	20	611	228	21722	ENSG00000171867,ENSG00000168502,ENSG00000163220,ENSG00000129680,ENSG00000068796,ENSG00000101871,ENSG00000080561,ENSG00000134982,ENSG00000130779,ENSG00000186638,ENSG00000198836,ENSG00000021574,ENSG00000118200,ENSG00000092820,ENSG00000149499,ENSG00000154328,ENSG00000143924,ENSG00000101146,ENSG00000087470,ENSG00000102081
GO:0005694	chromosome	cellular_component	0.00014878	0.019904	51	611	1030	21722	ENSG00000142731,ENSG00000002822,ENSG00000081059,ENSG00000198924,ENSG00000163029,ENSG00000110066,ENSG00000133884,ENSG00000095002,ENSG00000164442,ENSG00000147133,ENSG00000130779,ENSG00000110713,ENSG00000076242,ENSG00000084676,ENSG00000119906,ENSG00000010803,ENSG00000132466,ENSG00000140262,ENSG00000078900,ENSG00000143493,ENSG00000067066,ENSG00000270882,ENSG00000253729,ENSG00000204209,ENSG00000115685…
GO:0007017	microtubule-based process	biological_process	0.00015146	0.020124	41	611	700	21722	ENSG00000136108,ENSG00000101146,ENSG00000142731,ENSG00000002822,ENSG00000065613,ENSG00000130779,ENSG00000127824,ENSG00000076242,ENSG00000118200,ENSG00000021574,ENSG00000129680,ENSG00000112029,ENSG00000168502,ENSG00000067560,ENSG00000066279,ENSG00000170004,ENSG00000077254,ENSG00000143924,ENSG00000100644,ENSG00000198836,ENSG00000137812,ENSG00000186638,ENSG00000126777,ENSG00000092820,ENSG00000083799…
GO:0010941	regulation of cell death	biological_process	0.00016126	0.021279	76	611	1712	21722	ENSG00000109654,ENSG00000204209,ENSG00000109320,ENSG00000137275,ENSG00000253729,ENSG00000104081,ENSG00000142208,ENSG00000171867,ENSG00000067066,ENSG00000196689,ENSG00000171310,ENSG00000131467,ENSG00000118689,ENSG00000084676,ENSG00000164442,ENSG00000065613,ENSG00000160570,ENSG00000095002,ENSG00000120694,ENSG00000148925,ENSG00000081059,ENSG00000163220,ENSG00000166925,ENSG00000136997,ENSG00000107643…
GO:1901575	organic substance catabolic process	biological_process	0.00018472	0.024209	114	611	2795	21722	ENSG00000141522,ENSG00000137710,ENSG00000101146,ENSG00000141030,ENSG00000163682,ENSG00000122882,ENSG00000170142,ENSG00000076242,ENSG00000107872,ENSG00000204149,ENSG00000076864,ENSG00000147133,ENSG00000164904,ENSG00000115970,ENSG00000136986,ENSG00000160271,ENSG00000111596,ENSG00000101849,ENSG00000179134,ENSG00000122643,ENSG00000118564,ENSG00000078902,ENSG00000160679,ENSG00000081177,ENSG00000198837…
GO:0044427	chromosomal part	cellular_component	0.00020168	0.026253	45	611	902	21722	ENSG00000270882,ENSG00000253729,ENSG00000204209,ENSG00000084676,ENSG00000010803,ENSG00000119906,ENSG00000132466,ENSG00000067066,ENSG00000078900,ENSG00000140262,ENSG00000130779,ENSG00000147133,ENSG00000076242,ENSG00000110713,ENSG00000198924,ENSG00000110066,ENSG00000163029,ENSG00000081059,ENSG00000002822,ENSG00000133884,ENSG00000095002,ENSG00000164442,ENSG00000149115,ENSG00000171853,ENSG00000139613…
GO:0016446	somatic hypermutation of immunoglobulin genes	biological_process	0.00020745	0.026822	4	611	11	21722	ENSG00000076242,ENSG00000095002,ENSG00000166169,ENSG00000116062
GO:0043161	proteasomal ubiquitin-dependent protein catabolic process	biological_process	0.00021443	0.027367	27	611	423	21722	ENSG00000173692,ENSG00000170142,ENSG00000175166,ENSG00000137075,ENSG00000134109,ENSG00000184887,ENSG00000132640,ENSG00000147133,ENSG00000273841,ENSG00000049759,ENSG00000116514,ENSG00000137575,ENSG00000204389,ENSG00000123444,ENSG00000177628,ENSG00000107872,ENSG00000131467,ENSG00000101849,ENSG00000104343,ENSG00000109332,ENSG00000130714,ENSG00000134982,ENSG00000092871,ENSG00000136986,ENSG00000142208…
GO:0046916	cellular transition metal ion homeostasis	biological_process	0.00021478	0.027367	11	611	107	21722	ENSG00000100644,ENSG00000106327,ENSG00000152683,ENSG00000076351,ENSG00000171867,ENSG00000165060,ENSG00000136997,ENSG00000158578,ENSG00000147804,ENSG00000118564,ENSG00000163220
GO:0015631	tubulin binding	molecular_function	0.00021593	0.027367	23	611	305	21722	ENSG00000102081,ENSG00000101146,ENSG00000087470,ENSG00000120694,ENSG00000154328,ENSG00000143924,ENSG00000092820,ENSG00000149499,ENSG00000021574,ENSG00000118200,ENSG00000184731,ENSG00000198836,ENSG00000130779,ENSG00000186638,ENSG00000080561,ENSG00000134982,ENSG00000068796,ENSG00000101871,ENSG00000129680,ENSG00000156531,ENSG00000163220,ENSG00000168502,ENSG00000171867
GO:0008219	cell death	biological_process	0.00022014	0.027538	95	611	2307	21722	ENSG00000144655,ENSG00000120694,ENSG00000081059,ENSG00000148925,ENSG00000095002,ENSG00000184990,ENSG00000164442,ENSG00000065613,ENSG00000160570,ENSG00000171867,ENSG00000142208,ENSG00000104081,ENSG00000137275,ENSG00000253729,ENSG00000109654,ENSG00000109320,ENSG00000204209,ENSG00000108094,ENSG00000131467,ENSG00000118689,ENSG00000084676,ENSG00000171310,ENSG00000196689,ENSG00000067066,ENSG00000273841…
GO:0016265	death	biological_process	0.00022014	0.027538	95	611	2307	21722	ENSG00000136448,ENSG00000101966,ENSG00000186951,ENSG00000196591,ENSG00000083799,ENSG00000116133,ENSG00000198836,ENSG00000135241,ENSG00000185507,ENSG00000092871,ENSG00000215012,ENSG00000109332,ENSG00000147654,ENSG00000164733,ENSG00000100813,ENSG00000011566,ENSG00000073417,ENSG00000169946,ENSG00000114126,ENSG00000139289,ENSG00000176046,ENSG00000108691,ENSG00000067606,ENSG00000116062,ENSG00000163513…
GO:0044092	negative regulation of molecular function	biological_process	0.0002305	0.028649	56	611	1226	21722	ENSG00000067606,ENSG00000244274,ENSG00000100767,ENSG00000147257,ENSG00000138166,ENSG00000134318,ENSG00000107643,ENSG00000092871,ENSG00000134982,ENSG00000105176,ENSG00000116133,ENSG00000250479,ENSG00000083799,ENSG00000177628,ENSG00000106617,ENSG00000143537,ENSG00000049759,ENSG00000140853,ENSG00000137812,ENSG00000130829,ENSG00000102471,ENSG00000101966,ENSG00000158092,ENSG00000102081,ENSG00000173692…
GO:0032483	regulation of Rab protein signal transduction	biological_process	0.0002336	0.028848	3	611	4	21722	ENSG00000110514,ENSG00000198837,ENSG00000119522
GO:0097193	intrinsic apoptotic signaling pathway	biological_process	0.00024328	0.029835	20	611	289	21722	ENSG00000087470,ENSG00000095002,ENSG00000158092,ENSG00000273841,ENSG00000148985,ENSG00000198836,ENSG00000105176,ENSG00000083799,ENSG00000076242,ENSG00000204389,ENSG00000183765,ENSG00000126453,ENSG00000176046,ENSG00000078900,ENSG00000116062,ENSG00000142208,ENSG00000104081,ENSG00000253729,ENSG00000108094,ENSG00000163220
GO:0006915	apoptotic process	biological_process	0.00024469	0.029835	86	611	2023	21722	ENSG00000084676,ENSG00000118689,ENSG00000131467,ENSG00000171310,ENSG00000196689,ENSG00000067066,ENSG00000171867,ENSG00000104081,ENSG00000142208,ENSG00000253729,ENSG00000137275,ENSG00000108094,ENSG00000109654,ENSG00000204209,ENSG00000109320,ENSG00000120694,ENSG00000081059,ENSG00000095002,ENSG00000065613,ENSG00000160570,ENSG00000164442,ENSG00000184990,ENSG00000144655,ENSG00000108443,ENSG00000060339…
GO:0010628	positive regulation of gene expression	biological_process	0.00024909	0.03018	79	611	1748	21722	ENSG00000181038,ENSG00000140853,ENSG00000273841,ENSG00000204389,ENSG00000178573,ENSG00000106327,ENSG00000100644,ENSG00000158092,ENSG00000116539,ENSG00000066468,ENSG00000139613,ENSG00000136997,ENSG00000115839,ENSG00000183765,ENSG00000134371,ENSG00000134318,ENSG00000107643,ENSG00000116731,ENSG00000148334,ENSG00000177311,ENSG00000181929,ENSG00000110713,ENSG00000120616,ENSG00000144655,ENSG00000120694…
GO:0044265	cellular macromolecule catabolic process	biological_process	0.0002602	0.031329	52	611	1085	21722	ENSG00000183765,ENSG00000104343,ENSG00000130714,ENSG00000134982,ENSG00000092871,ENSG00000109332,ENSG00000164733,ENSG00000149115,ENSG00000173692,ENSG00000154328,ENSG00000132640,ENSG00000184887,ENSG00000102081,ENSG00000231500,ENSG00000134109,ENSG00000103549,ENSG00000137575,ENSG00000273841,ENSG00000049759,ENSG00000204389,ENSG00000083799,ENSG00000123444,ENSG00000177628,ENSG00000113300,ENSG00000130706…
GO:0045296	cadherin binding	molecular_function	0.00028715	0.03436	22	611	304	21722	ENSG00000140575,ENSG00000011009,ENSG00000149115,ENSG00000197694,ENSG00000184640,ENSG00000150054,ENSG00000050405,ENSG00000144824,ENSG00000011426,ENSG00000136279,ENSG00000115677,ENSG00000158710,ENSG00000082805,ENSG00000137575,ENSG00000165219,ENSG00000104067,ENSG00000092820,ENSG00000126777,ENSG00000204389,ENSG00000137710,ENSG00000065613,ENSG00000158092
GO:0090068	positive regulation of cell cycle process	biological_process	0.00029007	0.034495	20	611	274	21722	ENSG00000067560,ENSG00000172046,ENSG00000142208,ENSG00000158290,ENSG00000149115,ENSG00000057935,ENSG00000140465,ENSG00000114126,ENSG00000183765,ENSG00000111596,ENSG00000119906,ENSG00000134318,ENSG00000078900,ENSG00000132466,ENSG00000113300,ENSG00000021574,ENSG00000011451,ENSG00000142731,ENSG00000178188,ENSG00000137710
GO:0051128	regulation of cellular component organization	biological_process	0.00029686	0.035042	102	611	2319	21722	ENSG00000160867,ENSG00000125814,ENSG00000065613,ENSG00000103034,ENSG00000002822,ENSG00000142731,ENSG00000118200,ENSG00000198668,ENSG00000160007,ENSG00000112029,ENSG00000167565,ENSG00000087053,ENSG00000203485,ENSG00000065882,ENSG00000164050,ENSG00000150054,ENSG00000102054,ENSG00000158290,ENSG00000104081,ENSG00000142208,ENSG00000178188,ENSG00000158092,ENSG00000147601,ENSG00000087470,ENSG00000106327…
GO:0045944	positive regulation of transcription from RNA polymerase II promoter	biological_process	0.0002983	0.035042	57	611	1155	21722	ENSG00000273841,ENSG00000118418,ENSG00000140853,ENSG00000181038,ENSG00000178573,ENSG00000251493,ENSG00000100644,ENSG00000106327,ENSG00000186951,ENSG00000196591,ENSG00000066468,ENSG00000116539,ENSG00000108509,ENSG00000158092,ENSG00000134138,ENSG00000136997,ENSG00000214717,ENSG00000141384,ENSG00000169946,ENSG00000114126,ENSG00000116731,ENSG00000177311,ENSG00000156650,ENSG00000099326,ENSG00000185507…
GO:0045892	negative regulation of transcription, DNA-dependent	biological_process	0.00030743	0.035895	58	611	1226	21722	ENSG00000134138,ENSG00000066468,ENSG00000196591,ENSG00000186951,ENSG00000122386,ENSG00000251493,ENSG00000204389,ENSG00000092820,ENSG00000178573,ENSG00000105176,ENSG00000049759,ENSG00000106829,ENSG00000134371,ENSG00000185507,ENSG00000136715,ENSG00000169016,ENSG00000099326,ENSG00000118707,ENSG00000109332,ENSG00000112182,ENSG00000124788,ENSG00000177311,ENSG00000156650,ENSG00000169946,ENSG00000114126…
GO:0008150	biological_process	biological_process	0.00032235	0.03741	570	611	19192	21722	ENSG00000116062,ENSG00000164120,ENSG00000161813,ENSG00000136715,ENSG00000104413,ENSG00000122952,ENSG00000138757,ENSG00000251493,ENSG00000160703,ENSG00000122507,ENSG00000104067,ENSG00000154645,ENSG00000116133,ENSG00000198182,ENSG00000244038,ENSG00000106829,ENSG00000136448,ENSG00000136213,ENSG00000160679,ENSG00000115239,ENSG00000172716,ENSG00000163694,ENSG00000112759,ENSG00000070961,ENSG00000198837…
GO:0043618	regulation of transcription from RNA polymerase II promoter in response to stress	biological_process	0.00032677	0.037526	11	611	121	21722	ENSG00000175166,ENSG00000131467,ENSG00000100644,ENSG00000173692,ENSG00000164442,ENSG00000109332,ENSG00000156273,ENSG00000168214,ENSG00000147133,ENSG00000204389,ENSG00000108094
GO:0006974	response to DNA damage stimulus	biological_process	0.00032816	0.037526	45	611	894	21722	ENSG00000102081,ENSG00000140718,ENSG00000101966,ENSG00000154328,ENSG00000113300,ENSG00000182150,ENSG00000273841,ENSG00000186280,ENSG00000185507,ENSG00000134982,ENSG00000177311,ENSG00000109332,ENSG00000176046,ENSG00000114126,ENSG00000104343,ENSG00000183765,ENSG00000116062,ENSG00000149115,ENSG00000136997,ENSG00000095002,ENSG00000184677,ENSG00000141030,ENSG00000163029,ENSG00000198924,ENSG00000076242…
GO:0042981	regulation of apoptotic process	biological_process	0.00032919	0.037526	70	611	1582	21722	ENSG00000115107,ENSG00000131323,ENSG00000126453,ENSG00000023287,ENSG00000116127,ENSG00000078900,ENSG00000148985,ENSG00000131845,ENSG00000106799,ENSG00000111653,ENSG00000118454,ENSG00000068745,ENSG00000135596,ENSG00000141522,ENSG00000164120,ENSG00000165060,ENSG00000067606,ENSG00000176046,ENSG00000114126,ENSG00000108691,ENSG00000185507,ENSG00000092871,ENSG00000011566,ENSG00000164733,ENSG00000198836…
GO:0051641	cellular localization	biological_process	0.00034057	0.038595	146	611	3799	21722	ENSG00000116127,ENSG00000138814,ENSG00000158552,ENSG00000136279,ENSG00000160679,ENSG00000078902,ENSG00000131236,ENSG00000197694,ENSG00000140575,ENSG00000168502,ENSG00000138190,ENSG00000144674,ENSG00000039319,ENSG00000118454,ENSG00000163682,ENSG00000198925,ENSG00000100243,ENSG00000076242,ENSG00000198356,ENSG00000278540,ENSG00000153310,ENSG00000172728,ENSG00000079819,ENSG00000101052,ENSG00000129354…
GO:0012501	programmed cell death	biological_process	0.0003497	0.039342	89	611	2162	21722	ENSG00000116062,ENSG00000165060,ENSG00000164120,ENSG00000163513,ENSG00000067606,ENSG00000114126,ENSG00000139289,ENSG00000176046,ENSG00000108691,ENSG00000215012,ENSG00000092871,ENSG00000185507,ENSG00000100813,ENSG00000011566,ENSG00000164733,ENSG00000109332,ENSG00000147654,ENSG00000198836,ENSG00000083799,ENSG00000116133,ENSG00000196591,ENSG00000136448,ENSG00000101966,ENSG00000115107,ENSG00000124102…
GO:0002566	somatic diversification of immune receptors via somatic mutation	biological_process	0.00035125	0.039342	4	611	12	21722	ENSG00000095002,ENSG00000076242,ENSG00000116062,ENSG00000166169
GO:0006950	response to stress	biological_process	0.00035642	0.03969	162	611	4487	21722	ENSG00000186951,ENSG00000101966,ENSG00000157954,ENSG00000140718,ENSG00000106617,ENSG00000198836,ENSG00000182150,ENSG00000130164,ENSG00000083799,ENSG00000108691,ENSG00000140465,ENSG00000011566,ENSG00000164733,ENSG00000101871,ENSG00000109332,ENSG00000080561,ENSG00000158578,ENSG00000070614,ENSG00000153029,ENSG00000101146,ENSG00000156273,ENSG00000168214,ENSG00000111653,ENSG00000106799,ENSG00000023287…
GO:0043933	macromolecular complex subunit organization	biological_process	0.00036776	0.04065	97	611	2433	21722	ENSG00000160007,ENSG00000196689,ENSG00000087053,ENSG00000112029,ENSG00000129680,ENSG00000150054,ENSG00000137275,ENSG00000107815,ENSG00000066279,ENSG00000204209,ENSG00000102054,ENSG00000171867,ENSG00000165506,ENSG00000104081,ENSG00000158290,ENSG00000066117,ENSG00000125814,ENSG00000065613,ENSG00000011451,ENSG00000204256,ENSG00000110713,ENSG00000175581,ENSG00000104518,ENSG00000134982,ENSG00000134371…
GO:0033043	regulation of organelle organization	biological_process	0.00036926	0.04065	55	611	1099	21722	ENSG00000160679,ENSG00000142208,ENSG00000104081,ENSG00000067560,ENSG00000197694,ENSG00000078900,ENSG00000203485,ENSG00000116127,ENSG00000160007,ENSG00000112029,ENSG00000119906,ENSG00000111596,ENSG00000164050,ENSG00000065882,ENSG00000106799,ENSG00000118200,ENSG00000021574,ENSG00000131845,ENSG00000130779,ENSG00000141522,ENSG00000137710,ENSG00000136108,ENSG00000101146,ENSG00000002822,ENSG00000142731…
GO:0008637	apoptotic mitochondrial changes	biological_process	0.00037532	0.041083	12	611	134	21722	ENSG00000204389,ENSG00000122386,ENSG00000165060,ENSG00000198836,ENSG00000142208,ENSG00000104081,ENSG00000136448,ENSG00000107643,ENSG00000078900,ENSG00000215012,ENSG00000114126,ENSG00000087470
GO:0031625	ubiquitin protein ligase binding	molecular_function	0.000395	0.042992	23	611	338	21722	ENSG00000115239,ENSG00000078902,ENSG00000137275,ENSG00000108094,ENSG00000204209,ENSG00000172046,ENSG00000158290,ENSG00000101871,ENSG00000092871,ENSG00000134982,ENSG00000136986,ENSG00000119906,ENSG00000104343,ENSG00000131323,ENSG00000183765,ENSG00000123444,ENSG00000204389,ENSG00000103549,ENSG00000184887,ENSG00000132640,ENSG00000163029,ENSG00000100644,ENSG00000087470
GO:0005874	microtubule	cellular_component	0.0004148	0.044894	27	611	413	21722	ENSG00000134982,ENSG00000080561,ENSG00000187240,ENSG00000101871,ENSG00000068796,ENSG00000100503,ENSG00000101849,ENSG00000066279,ENSG00000136811,ENSG00000184640,ENSG00000137171,ENSG00000140575,ENSG00000136108,ENSG00000087470,ENSG00000143924,ENSG00000154328,ENSG00000120694,ENSG00000149499,ENSG00000083799,ENSG00000127824,ENSG00000175203,ENSG00000118200,ENSG00000021574,ENSG00000184731,ENSG00000134779…
GO:0030163	protein catabolic process	biological_process	0.00043341	0.046513	45	611	885	21722	ENSG00000130706,ENSG00000182670,ENSG00000204389,ENSG00000083799,ENSG00000123444,ENSG00000177628,ENSG00000130164,ENSG00000273841,ENSG00000049759,ENSG00000137575,ENSG00000134109,ENSG00000103549,ENSG00000184887,ENSG00000132640,ENSG00000102081,ENSG00000173692,ENSG00000011009,ENSG00000147257,ENSG00000109332,ENSG00000164733,ENSG00000130714,ENSG00000134982,ENSG00000092871,ENSG00000104343,ENSG00000183765…
GO:0043067	regulation of programmed cell death	biological_process	0.00043459	0.046513	70	611	1596	21722	ENSG00000120694,ENSG00000081059,ENSG00000164442,ENSG00000160570,ENSG00000065613,ENSG00000095002,ENSG00000104081,ENSG00000142208,ENSG00000171867,ENSG00000109654,ENSG00000109320,ENSG00000253729,ENSG00000137275,ENSG00000171310,ENSG00000131467,ENSG00000084676,ENSG00000118689,ENSG00000067066,ENSG00000196689,ENSG00000110514,ENSG00000273841,ENSG00000082805,ENSG00000204389,ENSG00000198908,ENSG00000122386…
GO:0005856	cytoskeleton	cellular_component	0.00045006	0.047903	100	611	2361	21722	ENSG00000186638,ENSG00000092820,ENSG00000083799,ENSG00000182150,ENSG00000116133,ENSG00000134779,ENSG00000122507,ENSG00000197879,ENSG00000102081,ENSG00000148660,ENSG00000167549,ENSG00000184640,ENSG00000214717,ENSG00000050405,ENSG00000103540,ENSG00000107863,ENSG00000067606,ENSG00000079819,ENSG00000011426,ENSG00000101052,ENSG00000080561,ENSG00000187240,ENSG00000159023,ENSG00000068796,ENSG00000101871…
GO:0051253	negative regulation of RNA metabolic process	biological_process	0.00045637	0.048192	60	611	1300	21722	ENSG00000169946,ENSG00000114126,ENSG00000157514,ENSG00000156531,ENSG00000185507,ENSG00000080561,ENSG00000136715,ENSG00000134371,ENSG00000109332,ENSG00000112182,ENSG00000177311,ENSG00000124788,ENSG00000156650,ENSG00000099326,ENSG00000169016,ENSG00000118707,ENSG00000166925,ENSG00000139613,ENSG00000198160,ENSG00000136997,ENSG00000174306,ENSG00000186951,ENSG00000196591,ENSG00000134138,ENSG00000066468…
GO:0097345	mitochondrial outer membrane permeabilization	biological_process	0.00045778	0.048192	8	611	63	21722	ENSG00000104081,ENSG00000122386,ENSG00000204389,ENSG00000114126,ENSG00000078900,ENSG00000215012,ENSG00000107643,ENSG00000136448
GO:0044389	small conjugating protein ligase binding	molecular_function	0.00046343	0.048521	23	611	344	21722	ENSG00000123444,ENSG00000204389,ENSG00000100644,ENSG00000163029,ENSG00000087470,ENSG00000103549,ENSG00000184887,ENSG00000132640,ENSG00000158290,ENSG00000172046,ENSG00000137275,ENSG00000078902,ENSG00000115239,ENSG00000204209,ENSG00000108094,ENSG00000131323,ENSG00000104343,ENSG00000183765,ENSG00000119906,ENSG00000101871,ENSG00000136986,ENSG00000134982,ENSG00000092871
GO:0071456	cellular response to hypoxia	biological_process	0.00047448	0.04941	16	611	215	21722	ENSG00000164442,ENSG00000173692,ENSG00000100644,ENSG00000175166,ENSG00000137449,ENSG00000168214,ENSG00000198836,ENSG00000156273,ENSG00000109332,ENSG00000131467,ENSG00000118689,ENSG00000108094,ENSG00000136997,ENSG00000112759,ENSG00000172046,ENSG00000142208
GO:0031329	regulation of cellular catabolic process	biological_process	0.0004837	0.050099	64	611	1309	21722	ENSG00000182473,ENSG00000104081,ENSG00000142208,ENSG00000172046,ENSG00000077254,ENSG00000131467,ENSG00000164050,ENSG00000160007,ENSG00000087053,ENSG00000181929,ENSG00000116514,ENSG00000110713,ENSG00000115211,ENSG00000160867,ENSG00000119522,ENSG00000240771,ENSG00000171853,ENSG00000116991,ENSG00000115839,ENSG00000111785,ENSG00000133706,ENSG00000156011,ENSG00000151693,ENSG00000107643,ENSG00000273841…
GO:0006325	chromatin organization	biological_process	0.00049219	0.050706	40	611	771	21722	ENSG00000134371,ENSG00000107643,ENSG00000116731,ENSG00000156650,ENSG00000120334,ENSG00000198945,ENSG00000139613,ENSG00000198160,ENSG00000136997,ENSG00000102081,ENSG00000103549,ENSG00000116539,ENSG00000196591,ENSG00000137812,ENSG00000102901,ENSG00000118418,ENSG00000273841,ENSG00000186280,ENSG00000126012,ENSG00000010803,ENSG00000084676,ENSG00000101849,ENSG00000204209,ENSG00000170004,ENSG00000123600…
GO:0070482	response to oxygen levels	biological_process	0.00052221	0.053513	24	611	395	21722	ENSG00000198836,ENSG00000168214,ENSG00000156273,ENSG00000100644,ENSG00000173692,ENSG00000175166,ENSG00000186951,ENSG00000137449,ENSG00000196591,ENSG00000164442,ENSG00000158578,ENSG00000136997,ENSG00000163513,ENSG00000112759,ENSG00000152952,ENSG00000172046,ENSG00000142208,ENSG00000108094,ENSG00000131467,ENSG00000118689,ENSG00000108691,ENSG00000140465,ENSG00000109332,ENSG00000140521
GO:0044448	cell cortex part	cellular_component	0.00053825	0.054864	13	611	130	21722	ENSG00000144824,ENSG00000079819,ENSG00000011426,ENSG00000170558,ENSG00000138190,ENSG00000137710,ENSG00000159023,ENSG00000184640,ENSG00000197694,ENSG00000182473,ENSG00000131236,ENSG00000092820,ENSG00000067606
GO:0071331	cellular response to hexose stimulus	biological_process	0.00054695	0.055458	12	611	133	21722	ENSG00000100644,ENSG00000118689,ENSG00000108691,ENSG00000138814,ENSG00000140521,ENSG00000225697,ENSG00000198836,ENSG00000118418,ENSG00000112759,ENSG00000107815,ENSG00000130856,ENSG00000104067
GO:0036294	cellular response to decreased oxygen levels	biological_process	0.00057153	0.057646	16	611	218	21722	ENSG00000164442,ENSG00000175166,ENSG00000100644,ENSG00000173692,ENSG00000137449,ENSG00000156273,ENSG00000198836,ENSG00000168214,ENSG00000109332,ENSG00000118689,ENSG00000131467,ENSG00000108094,ENSG00000112759,ENSG00000136997,ENSG00000172046,ENSG00000142208
GO:0030496	midbody	cellular_component	0.0005905	0.05833	14	611	160	21722	ENSG00000119397,ENSG00000011451,ENSG00000060069,ENSG00000138190,ENSG00000137710,ENSG00000140575,ENSG00000182473,ENSG00000067560,ENSG00000168502,ENSG00000143653,ENSG00000003096,ENSG00000021574,ENSG00000066279,ENSG00000083799
GO:0043620	regulation of DNA-dependent transcription in response to stress	biological_process	0.00059178	0.05833	11	611	129	21722	ENSG00000109332,ENSG00000164442,ENSG00000173692,ENSG00000131467,ENSG00000100644,ENSG00000175166,ENSG00000204389,ENSG00000108094,ENSG00000147133,ENSG00000168214,ENSG00000156273
GO:0071326	cellular response to monosaccharide stimulus	biological_process	0.00059208	0.05833	12	611	134	21722	ENSG00000107815,ENSG00000130856,ENSG00000104067,ENSG00000198836,ENSG00000118418,ENSG00000112759,ENSG00000138814,ENSG00000140521,ENSG00000225697,ENSG00000100644,ENSG00000118689,ENSG00000108691
GO:0001650	fibrillar center	cellular_component	0.00059335	0.05833	13	611	147	21722	ENSG00000070814,ENSG00000106948,ENSG00000198924,ENSG00000148925,ENSG00000147601,ENSG00000176095,ENSG00000101146,ENSG00000108312,ENSG00000103168,ENSG00000141384,ENSG00000092820,ENSG00000278540,ENSG00000164649
GO:2000113	negative regulation of cellular macromolecule biosynthetic process	biological_process	0.00059344	0.05833	65	611	1443	21722	ENSG00000136715,ENSG00000185507,ENSG00000156650,ENSG00000112182,ENSG00000109332,ENSG00000169016,ENSG00000099326,ENSG00000114126,ENSG00000169946,ENSG00000156531,ENSG00000102081,ENSG00000134138,ENSG00000186951,ENSG00000196591,ENSG00000092820,ENSG00000251493,ENSG00000106829,ENSG00000078900,ENSG00000126012,ENSG00000111596,ENSG00000010803,ENSG00000179134,ENSG00000101849,ENSG00000270882,ENSG00000171681…
GO:0016410	N-acyltransferase activity	molecular_function	0.00060892	0.059548	11	611	114	21722	ENSG00000273841,ENSG00000147133,ENSG00000158578,ENSG00000102030,ENSG00000149474,ENSG00000120616,ENSG00000123600,ENSG00000084676,ENSG00000109065,ENSG00000136448,ENSG00000156650
GO:0009966	regulation of signal transduction	biological_process	0.00062152	0.060472	120	611	2965	21722	ENSG00000184731,ENSG00000110888,ENSG00000151718,ENSG00000106799,ENSG00000107872,ENSG00000076864,ENSG00000147133,ENSG00000148985,ENSG00000168214,ENSG00000111142,ENSG00000137710,ENSG00000111641,ENSG00000170558,ENSG00000151332,ENSG00000141522,ENSG00000170004,ENSG00000169733,ENSG00000198837,ENSG00000140575,ENSG00000067141,ENSG00000067560,ENSG00000145901,ENSG00000078900,ENSG00000023287,ENSG00000126453…
GO:2001242	regulation of intrinsic apoptotic signaling pathway	biological_process	0.0006369	0.061658	12	611	155	21722	ENSG00000126453,ENSG00000087470,ENSG00000158092,ENSG00000104081,ENSG00000142208,ENSG00000148985,ENSG00000198836,ENSG00000273841,ENSG00000083799,ENSG00000204389,ENSG00000163220,ENSG00000105176
GO:0042771	intrinsic apoptotic signaling pathway in response to DNA damage by p53 class mediator	biological_process	0.00064502	0.062131	7	611	52	21722	ENSG00000095002,ENSG00000078900,ENSG00000273841,ENSG00000148985,ENSG00000126453,ENSG00000176046,ENSG00000183765
GO:0016569	covalent chromatin modification	biological_process	0.0006549	0.062769	34	611	575	21722	ENSG00000273841,ENSG00000118418,ENSG00000186280,ENSG00000102081,ENSG00000103549,ENSG00000116539,ENSG00000196591,ENSG00000139613,ENSG00000198945,ENSG00000198160,ENSG00000134371,ENSG00000107643,ENSG00000116731,ENSG00000156650,ENSG00000120616,ENSG00000111653,ENSG00000149474,ENSG00000131845,ENSG00000147133,ENSG00000151332,ENSG00000066117,ENSG00000204256,ENSG00000110066,ENSG00000170142,ENSG00000204209…
GO:0044093	positive regulation of molecular function	biological_process	0.00070627	0.067131	86	611	1995	21722	ENSG00000116991,ENSG00000171853,ENSG00000136997,ENSG00000240771,ENSG00000119522,ENSG00000163220,ENSG00000133706,ENSG00000111785,ENSG00000115839,ENSG00000156011,ENSG00000107643,ENSG00000151693,ENSG00000110514,ENSG00000130829,ENSG00000186280,ENSG00000082805,ENSG00000204389,ENSG00000130706,ENSG00000113300,ENSG00000136161,ENSG00000087470,ENSG00000100644,ENSG00000066468,ENSG00000142208,ENSG00000060237…
GO:0010646	regulation of cell communication	biological_process	0.00070738	0.067131	135	611	3397	21722	ENSG00000111266,ENSG00000175166,ENSG00000120694,ENSG00000121210,ENSG00000125814,ENSG00000160570,ENSG00000164442,ENSG00000183579,ENSG00000104081,ENSG00000150054,ENSG00000077254,ENSG00000066279,ENSG00000109189,ENSG00000204209,ENSG00000118689,ENSG00000131467,ENSG00000171310,ENSG00000164050,ENSG00000132466,ENSG00000160007,ENSG00000137575,ENSG00000105176,ENSG00000122386,ENSG00000177628,ENSG00000204389…
GO:0071824	protein-DNA complex subunit organization	biological_process	0.00073554	0.069273	17	611	295	21722	ENSG00000156650,ENSG00000204209,ENSG00000141384,ENSG00000120334,ENSG00000270882,ENSG00000139613,ENSG00000171853,ENSG00000158290,ENSG00000136997,ENSG00000102054,ENSG00000066117,ENSG00000204256,ENSG00000171681,ENSG00000137812,ENSG00000102901,ENSG00000147133,ENSG00000273841
GO:0061418	regulation of transcription from RNA polymerase II promoter in response to hypoxia	biological_process	0.000739	0.069273	9	611	96	21722	ENSG00000175166,ENSG00000131467,ENSG00000100644,ENSG00000173692,ENSG00000164442,ENSG00000109332,ENSG00000156273,ENSG00000168214,ENSG00000108094
GO:0034080	CENP-A containing nucleosome assembly at centromere	biological_process	0.00074073	0.069273	5	611	42	21722	ENSG00000137812,ENSG00000270882,ENSG00000102901,ENSG00000102054,ENSG00000120334
GO:0023051	regulation of signaling	biological_process	0.00078767	0.073276	133	611	3347	21722	ENSG00000132466,ENSG00000160007,ENSG00000164050,ENSG00000171310,ENSG00000131467,ENSG00000118689,ENSG00000204209,ENSG00000109189,ENSG00000066279,ENSG00000077254,ENSG00000150054,ENSG00000104081,ENSG00000183579,ENSG00000164442,ENSG00000160570,ENSG00000125814,ENSG00000121210,ENSG00000120694,ENSG00000175166,ENSG00000111266,ENSG00000107643,ENSG00000108443,ENSG00000156011,ENSG00000111785,ENSG00000064687…
GO:0032482	Rab protein signal transduction	biological_process	0.00079115	0.073276	3	611	6	21722	ENSG00000110514,ENSG00000119522,ENSG00000198837
GO:0009746	response to hexose stimulus	biological_process	0.0007987	0.073622	15	611	198	21722	ENSG00000198836,ENSG00000112759,ENSG00000118418,ENSG00000163513,ENSG00000107815,ENSG00000104067,ENSG00000130856,ENSG00000108691,ENSG00000118689,ENSG00000115211,ENSG00000108443,ENSG00000100644,ENSG00000138814,ENSG00000225697,ENSG00000140521
GO:0051247	positive regulation of protein metabolic process	biological_process	0.0008698	0.079418	61	611	1363	21722	ENSG00000110514,ENSG00000130829,ENSG00000137575,ENSG00000102471,ENSG00000106617,ENSG00000049759,ENSG00000204389,ENSG00000177628,ENSG00000196591,ENSG00000173692,ENSG00000102081,ENSG00000103549,ENSG00000101966,ENSG00000149115,ENSG00000161813,ENSG00000136997,ENSG00000163513,ENSG00000147257,ENSG00000067606,ENSG00000176046,ENSG00000183765,ENSG00000108443,ENSG00000134318,ENSG00000107643,ENSG00000134982…
GO:1901028	regulation of mitochondrial outer membrane permeabilization	biological_process	0.00086982	0.079418	7	611	54	21722	ENSG00000078900,ENSG00000122386,ENSG00000107643,ENSG00000136448,ENSG00000204389,ENSG00000104081,ENSG00000114126
GO:1902110	positive regulation of mitochondrial membrane permeability involved in apoptotic process	biological_process	0.00088173	0.080125	8	611	69	21722	ENSG00000136448,ENSG00000107643,ENSG00000215012,ENSG00000078900,ENSG00000114126,ENSG00000204389,ENSG00000122386,ENSG00000104081
GO:0000122	negative regulation of transcription from RNA polymerase II promoter	biological_process	0.00088722	0.080246	42	611	814	21722	ENSG00000157514,ENSG00000169946,ENSG00000156531,ENSG00000185507,ENSG00000136715,ENSG00000134371,ENSG00000109332,ENSG00000112182,ENSG00000099326,ENSG00000169016,ENSG00000118707,ENSG00000139613,ENSG00000136997,ENSG00000174306,ENSG00000186951,ENSG00000196591,ENSG00000134138,ENSG00000066468,ENSG00000106829,ENSG00000049759,ENSG00000092820,ENSG00000204389,ENSG00000122386,ENSG00000105176,ENSG00000178573…
GO:0097371	MDM2/MDM4 family protein binding	molecular_function	0.00090112	0.080766	3	611	6	21722	ENSG00000078900,ENSG00000186951,ENSG00000131467
GO:0010821	regulation of mitochondrion organization	biological_process	0.00090135	0.080766	12	611	147	21722	ENSG00000165060,ENSG00000104081,ENSG00000142208,ENSG00000198836,ENSG00000122386,ENSG00000204389,ENSG00000087470,ENSG00000114126,ENSG00000203485,ENSG00000078900,ENSG00000136448,ENSG00000107643
GO:0034508	centromere complex assembly	biological_process	0.00090977	0.081142	6	611	55	21722	ENSG00000120334,ENSG00000171853,ENSG00000137812,ENSG00000270882,ENSG00000102901,ENSG00000102054
GO:0045934	negative regulation of nucleobase-containing compound metabolic process	biological_process	0.00092003	0.08168	64	611	1443	21722	ENSG00000168214,ENSG00000156273,ENSG00000131845,ENSG00000076242,ENSG00000151718,ENSG00000143190,ENSG00000111653,ENSG00000171681,ENSG00000270882,ENSG00000111596,ENSG00000010803,ENSG00000101849,ENSG00000078900,ENSG00000126012,ENSG00000106829,ENSG00000092820,ENSG00000251493,ENSG00000186951,ENSG00000196591,ENSG00000134138,ENSG00000103549,ENSG00000116062,ENSG00000169946,ENSG00000114126,ENSG00000156531…
GO:0051096	positive regulation of helicase activity	biological_process	0.00092788	0.081998	3	611	7	21722	ENSG00000116062,ENSG00000160679,ENSG00000095002
GO:0010558	negative regulation of macromolecule biosynthetic process	biological_process	0.00095743	0.084061	66	611	1503	21722	ENSG00000174306,ENSG00000064687,ENSG00000139613,ENSG00000166925,ENSG00000198160,ENSG00000136997,ENSG00000134371,ENSG00000124788,ENSG00000177311,ENSG00000118707,ENSG00000157514,ENSG00000204389,ENSG00000122386,ENSG00000105176,ENSG00000178573,ENSG00000049759,ENSG00000066468,ENSG00000137449,ENSG00000147601,ENSG00000109320,ENSG00000204209,ENSG00000165156,ENSG00000057935,ENSG00000102054,ENSG00000067066…
GO:0016570	histone modification	biological_process	0.00096119	0.084061	28	611	451	21722	ENSG00000102054,ENSG00000057935,ENSG00000198160,ENSG00000158290,ENSG00000170004,ENSG00000160679,ENSG00000123600,ENSG00000084676,ENSG00000101849,ENSG00000116731,ENSG00000156650,ENSG00000126012,ENSG00000134371,ENSG00000107643,ENSG00000273841,ENSG00000186280,ENSG00000147133,ENSG00000131845,ENSG00000120616,ENSG00000111653,ENSG00000149474,ENSG00000110066,ENSG00000170142,ENSG00000196591,ENSG00000116539…
GO:0051130	positive regulation of cellular component organization	biological_process	0.00096632	0.084061	55	611	1129	21722	ENSG00000103034,ENSG00000142731,ENSG00000141522,ENSG00000144674,ENSG00000105662,ENSG00000170558,ENSG00000131845,ENSG00000130779,ENSG00000147133,ENSG00000106799,ENSG00000110888,ENSG00000021574,ENSG00000111596,ENSG00000119906,ENSG00000164050,ENSG00000078900,ENSG00000138814,ENSG00000160007,ENSG00000104081,ENSG00000142208,ENSG00000158290,ENSG00000067560,ENSG00000140575,ENSG00000160679,ENSG00000150054…
GO:0048518	positive regulation of biological process	biological_process	0.00096868	0.084061	209	611	5838	21722	ENSG00000144674,ENSG00000105662,ENSG00000122882,ENSG00000136108,ENSG00000171681,ENSG00000163029,ENSG00000068745,ENSG00000094975,ENSG00000076242,ENSG00000186184,ENSG00000143190,ENSG00000107872,ENSG00000184731,ENSG00000087903,ENSG00000107929,ENSG00000131845,ENSG00000147133,ENSG00000278540,ENSG00000130779,ENSG00000145901,ENSG00000138814,ENSG00000126453,ENSG00000131323,ENSG00000136279,ENSG00000111596…
GO:0001666	response to hypoxia	biological_process	0.0010284	0.08884	22	611	366	21722	ENSG00000186951,ENSG00000137449,ENSG00000173692,ENSG00000100644,ENSG00000175166,ENSG00000164442,ENSG00000168214,ENSG00000198836,ENSG00000156273,ENSG00000140465,ENSG00000131467,ENSG00000108691,ENSG00000118689,ENSG00000109332,ENSG00000142208,ENSG00000152952,ENSG00000172046,ENSG00000136997,ENSG00000163513,ENSG00000158578,ENSG00000112759,ENSG00000108094
GO:0032404	mismatch repair complex binding	molecular_function	0.0010503	0.090329	3	611	8	21722	ENSG00000116062,ENSG00000076242,ENSG00000095002
GO:0009891	positive regulation of biosynthetic process	biological_process	0.0010562	0.090388	81	611	1911	21722	ENSG00000084676,ENSG00000118689,ENSG00000067066,ENSG00000167565,ENSG00000196689,ENSG00000082641,ENSG00000142208,ENSG00000173253,ENSG00000109320,ENSG00000137275,ENSG00000253729,ENSG00000108312,ENSG00000011451,ENSG00000120694,ENSG00000164442,ENSG00000160867,ENSG00000106948,ENSG00000066117,ENSG00000138031,ENSG00000110713,ENSG00000144655,ENSG00000120616,ENSG00000183765,ENSG00000108443,ENSG00000134371…
GO:0050790	regulation of catalytic activity	biological_process	0.0010604	0.090388	103	611	2564	21722	ENSG00000165219,ENSG00000116133,ENSG00000137812,ENSG00000106617,ENSG00000101966,ENSG00000157985,ENSG00000173692,ENSG00000244274,ENSG00000107863,ENSG00000103018,ENSG00000150527,ENSG00000067606,ENSG00000100852,ENSG00000148660,ENSG00000155366,ENSG00000116062,ENSG00000147257,ENSG00000165060,ENSG00000163513,ENSG00000129158,ENSG00000092871,ENSG00000164733,ENSG00000011566,ENSG00000138166,ENSG00000108691…
GO:0034284	response to monosaccharide stimulus	biological_process	0.0010997	0.093326	15	611	204	21722	ENSG00000225697,ENSG00000140521,ENSG00000138814,ENSG00000108691,ENSG00000118689,ENSG00000108443,ENSG00000100644,ENSG00000115211,ENSG00000104067,ENSG00000130856,ENSG00000107815,ENSG00000112759,ENSG00000118418,ENSG00000163513,ENSG00000198836
GO:0016740	transferase activity	molecular_function	0.0011086	0.09367	99	611	2378	21722	ENSG00000147533,ENSG00000084676,ENSG00000109065,ENSG00000248333,ENSG00000176095,ENSG00000166169,ENSG00000171310,ENSG00000102158,ENSG00000137275,ENSG00000253729,ENSG00000123600,ENSG00000114738,ENSG00000109654,ENSG00000059691,ENSG00000060237,ENSG00000141956,ENSG00000183579,ENSG00000179299,ENSG00000165905,ENSG00000058600,ENSG00000156671,ENSG00000142208,ENSG00000115825,ENSG00000160867,ENSG00000065357…
GO:0071322	cellular response to carbohydrate stimulus	biological_process	0.0011143	0.093739	12	611	142	21722	ENSG00000118418,ENSG00000112759,ENSG00000198836,ENSG00000130856,ENSG00000104067,ENSG00000107815,ENSG00000100644,ENSG00000118689,ENSG00000108691,ENSG00000140521,ENSG00000225697,ENSG00000138814
GO:0043167	ion binding	molecular_function	0.0011237	0.093888	244	611	6629	21722	ENSG00000152592,ENSG00000021574,ENSG00000111653,ENSG00000110888,ENSG00000164088,ENSG00000106799,ENSG00000170142,ENSG00000084234,ENSG00000133884,ENSG00000170558,ENSG00000141522,ENSG00000121578,ENSG00000008283,ENSG00000239382,ENSG00000115107,ENSG00000067560,ENSG00000197483,ENSG00000118564,ENSG00000170004,ENSG00000068120,ENSG00000169733,ENSG00000004660,ENSG00000078900,ENSG00000106617,ENSG00000140265…
GO:0070646	protein modification by small protein removal	biological_process	0.0011258	0.093888	21	611	339	21722	ENSG00000128923,ENSG00000111652,ENSG00000083799,ENSG00000106799,ENSG00000130706,ENSG00000141030,ENSG00000173692,ENSG00000100644,ENSG00000175166,ENSG00000067560,ENSG00000172046,ENSG00000136997,ENSG00000068308,ENSG00000109189,ENSG00000103540,ENSG00000137275,ENSG00000077254,ENSG00000131323,ENSG00000131467,ENSG00000145901,ENSG00000134982
GO:0044452	nucleolar part	cellular_component	0.0011325	0.094041	15	611	207	21722	ENSG00000176095,ENSG00000101146,ENSG00000198924,ENSG00000148925,ENSG00000105171,ENSG00000147601,ENSG00000070814,ENSG00000106948,ENSG00000164649,ENSG00000278540,ENSG00000092820,ENSG00000186184,ENSG00000108312,ENSG00000103168,ENSG00000141384
GO:0033036	macromolecule localization	biological_process	0.0011436	0.094554	111	611	2767	21722	ENSG00000129158,ENSG00000150527,ENSG00000067606,ENSG00000186470,ENSG00000079819,ENSG00000171045,ENSG00000129354,ENSG00000108691,ENSG00000114126,ENSG00000138757,ENSG00000146350,ENSG00000176783,ENSG00000101871,ENSG00000172728,ENSG00000080561,ENSG00000187240,ENSG00000106617,ENSG00000135241,ENSG00000137812,ENSG00000116133,ENSG00000122507,ENSG00000165219,ENSG00000083799,ENSG00000092820,ENSG00000130164…
GO:0035794	positive regulation of mitochondrial membrane permeability	biological_process	0.0011527	0.094899	8	611	71	21722	ENSG00000204389,ENSG00000122386,ENSG00000104081,ENSG00000136448,ENSG00000107643,ENSG00000078900,ENSG00000215012,ENSG00000114126
GO:0019900	kinase binding	molecular_function	0.0011697	0.09526	34	611	605	21722	ENSG00000145901,ENSG00000067066,ENSG00000078900,ENSG00000112029,ENSG00000131323,ENSG00000023287,ENSG00000118689,ENSG00000204209,ENSG00000114738,ENSG00000078902,ENSG00000142208,ENSG00000005700,ENSG00000060237,ENSG00000140575,ENSG00000141522,ENSG00000095002,ENSG00000170558,ENSG00000135596,ENSG00000151718,ENSG00000064651,ENSG00000181929,ENSG00000188554,ENSG00000134982,ENSG00000092871,ENSG00000073417…
GO:0032984	macromolecular complex disassembly	biological_process	0.0011717	0.09526	16	611	253	21722	ENSG00000134982,ENSG00000175581,ENSG00000101871,ENSG00000139613,ENSG00000136997,ENSG00000197694,ENSG00000050405,ENSG00000136108,ENSG00000135596,ENSG00000066117,ENSG00000137710,ENSG00000125814,ENSG00000186638,ENSG00000177628,ENSG00000174547,ENSG00000021574
GO:0034515	proteasome storage granule	cellular_component	0.0011719	0.09526	2	611	2	21722	ENSG00000175166,ENSG00000173692
GO:0071453	cellular response to oxygen levels	biological_process	0.0012106	0.097996	16	611	234	21722	ENSG00000164442,ENSG00000137449,ENSG00000175166,ENSG00000173692,ENSG00000100644,ENSG00000156273,ENSG00000168214,ENSG00000198836,ENSG00000109332,ENSG00000118689,ENSG00000131467,ENSG00000108094,ENSG00000142208,ENSG00000172046,ENSG00000112759,ENSG00000136997
GO:0036293	response to decreased oxygen levels	biological_process	0.0012584	0.10143	22	611	371	21722	ENSG00000164442,ENSG00000175166,ENSG00000173692,ENSG00000100644,ENSG00000137449,ENSG00000186951,ENSG00000156273,ENSG00000168214,ENSG00000198836,ENSG00000109332,ENSG00000108691,ENSG00000118689,ENSG00000131467,ENSG00000140465,ENSG00000108094,ENSG00000112759,ENSG00000136997,ENSG00000158578,ENSG00000163513,ENSG00000152952,ENSG00000142208,ENSG00000172046
GO:0055072	iron ion homeostasis	biological_process	0.0012861	0.10196	9	611	91	21722	ENSG00000076351,ENSG00000100644,ENSG00000106327,ENSG00000118564,ENSG00000165060,ENSG00000067141,ENSG00000136997,ENSG00000158578,ENSG00000115107
GO:1902108	regulation of mitochondrial membrane permeability involved in apoptotic process	biological_process	0.0012871	0.10196	8	611	74	21722	ENSG00000204389,ENSG00000122386,ENSG00000104081,ENSG00000107643,ENSG00000136448,ENSG00000078900,ENSG00000215012,ENSG00000114126
GO:0032550	purine ribonucleoside binding	molecular_function	0.0012896	0.10196	90	611	2013	21722	ENSG00000198356,ENSG00000147133,ENSG00000278540,ENSG00000106799,ENSG00000076242,ENSG00000021574,ENSG00000100243,ENSG00000068745,ENSG00000163029,ENSG00000170142,ENSG00000100605,ENSG00000143776,ENSG00000067560,ENSG00000070961,ENSG00000068120,ENSG00000137502,ENSG00000170004,ENSG00000172716,ENSG00000182022,ENSG00000004660,ENSG00000198836,ENSG00000135241,ENSG00000186638,ENSG00000106617,ENSG00000160703…
GO:0031055	chromatin remodeling at centromere	biological_process	0.0012907	0.10196	5	611	46	21722	ENSG00000102901,ENSG00000270882,ENSG00000137812,ENSG00000102054,ENSG00000120334
GO:0000086	G2/M transition of mitotic cell cycle	biological_process	0.0012914	0.10196	17	611	249	21722	ENSG00000139289,ENSG00000183765,ENSG00000131467,ENSG00000141577,ENSG00000057935,ENSG00000103540,ENSG00000136811,ENSG00000142731,ENSG00000173692,ENSG00000072571,ENSG00000119397,ENSG00000175166,ENSG00000156273,ENSG00000127824,ENSG00000107872,ENSG00000149474,ENSG00000175203
GO:0046620	regulation of organ growth	biological_process	0.0013263	0.10396	10	611	102	21722	ENSG00000169946,ENSG00000060069,ENSG00000078900,ENSG00000066468,ENSG00000168214,ENSG00000142208,ENSG00000163513,ENSG00000165060,ENSG00000151718,ENSG00000106799
GO:0009057	macromolecule catabolic process	biological_process	0.0013293	0.10396	58	611	1322	21722	ENSG00000204389,ENSG00000083799,ENSG00000123444,ENSG00000130164,ENSG00000177628,ENSG00000130706,ENSG00000113300,ENSG00000182670,ENSG00000137575,ENSG00000273841,ENSG00000049759,ENSG00000132640,ENSG00000184887,ENSG00000102081,ENSG00000231500,ENSG00000134109,ENSG00000103549,ENSG00000173692,ENSG00000154328,ENSG00000072571,ENSG00000011009,ENSG00000149115,ENSG00000147257,ENSG00000130714,ENSG00000134982…
GO:1902115	regulation of organelle assembly	biological_process	0.0013376	0.10396	11	611	121	21722	ENSG00000204842,ENSG00000171853,ENSG00000113300,ENSG00000115839,ENSG00000083799,ENSG00000204389,ENSG00000092820,ENSG00000103540,ENSG00000111596,ENSG00000137710,ENSG00000160007
GO:0001883	purine nucleoside binding	molecular_function	0.0013383	0.10396	90	611	2016	21722	ENSG00000137275,ENSG00000253729,ENSG00000107815,ENSG00000164070,ENSG00000059691,ENSG00000114738,ENSG00000060237,ENSG00000142208,ENSG00000160007,ENSG00000196689,ENSG00000166197,ENSG00000248333,ENSG00000176095,ENSG00000127824,ENSG00000181929,ENSG00000138031,ENSG00000176715,ENSG00000065357,ENSG00000115825,ENSG00000095002,ENSG00000160867,ENSG00000065613,ENSG00000159921,ENSG00000120694,ENSG00000142731…
GO:0045935	positive regulation of nucleobase-containing compound metabolic process	biological_process	0.0013548	0.10482	76	611	1768	21722	ENSG00000087903,ENSG00000168214,ENSG00000131845,ENSG00000156273,ENSG00000147133,ENSG00000076242,ENSG00000143190,ENSG00000106799,ENSG00000110888,ENSG00000060069,ENSG00000122882,ENSG00000136108,ENSG00000171681,ENSG00000105662,ENSG00000111912,ENSG00000131236,ENSG00000126453,ENSG00000119906,ENSG00000101849,ENSG00000140262,ENSG00000145901,ENSG00000138814,ENSG00000078900,ENSG00000118418,ENSG00000251493…
GO:0032549	ribonucleoside binding	molecular_function	0.0013632	0.10504	90	611	2016	21722	ENSG00000187240,ENSG00000109332,ENSG00000068796,ENSG00000011566,ENSG00000120254,ENSG00000067606,ENSG00000100852,ENSG00000116062,ENSG00000148660,ENSG00000155366,ENSG00000184640,ENSG00000089737,ENSG00000163513,ENSG00000136213,ENSG00000169379,ENSG00000197879,ENSG00000157985,ENSG00000182150,ENSG00000160703,ENSG00000198836,ENSG00000106617,ENSG00000135241,ENSG00000186638,ENSG00000182022,ENSG00000004660…
GO:0045893	positive regulation of transcription, DNA-dependent	biological_process	0.0013798	0.10586	66	611	1467	21722	ENSG00000141384,ENSG00000214717,ENSG00000099326,ENSG00000156650,ENSG00000185507,ENSG00000114126,ENSG00000169946,ENSG00000251493,ENSG00000118418,ENSG00000134138,ENSG00000108509,ENSG00000196591,ENSG00000186951,ENSG00000111912,ENSG00000138814,ENSG00000078900,ENSG00000145901,ENSG00000140262,ENSG00000101849,ENSG00000126453,ENSG00000110888,ENSG00000106799,ENSG00000143190,ENSG00000147133,ENSG00000156273…
GO:0051172	negative regulation of nitrogen compound metabolic process	biological_process	0.0013847	0.10586	64	611	1468	21722	ENSG00000066468,ENSG00000147601,ENSG00000204389,ENSG00000122386,ENSG00000105176,ENSG00000178573,ENSG00000049759,ENSG00000134371,ENSG00000124788,ENSG00000177311,ENSG00000118707,ENSG00000157514,ENSG00000174306,ENSG00000166925,ENSG00000139613,ENSG00000198160,ENSG00000136997,ENSG00000164442,ENSG00000160570,ENSG00000095002,ENSG00000081059,ENSG00000120616,ENSG00000067066,ENSG00000196689,ENSG00000160007…
GO:0032270	positive regulation of cellular protein metabolic process	biological_process	0.0014222	0.10823	56	611	1245	21722	ENSG00000204209,ENSG00000114738,ENSG00000115685,ENSG00000137275,ENSG00000078902,ENSG00000160679,ENSG00000067560,ENSG00000142208,ENSG00000060237,ENSG00000171867,ENSG00000140575,ENSG00000078900,ENSG00000136986,ENSG00000112029,ENSG00000004660,ENSG00000136279,ENSG00000131467,ENSG00000023287,ENSG00000106799,ENSG00000110888,ENSG00000131845,ENSG00000107929,ENSG00000116514,ENSG00000147133,ENSG00000181929…
GO:0010557	positive regulation of macromolecule biosynthetic process	biological_process	0.0014269	0.10823	75	611	1747	21722	ENSG00000251493,ENSG00000118418,ENSG00000108509,ENSG00000102081,ENSG00000134138,ENSG00000186951,ENSG00000196591,ENSG00000141384,ENSG00000161813,ENSG00000214717,ENSG00000185507,ENSG00000156650,ENSG00000099326,ENSG00000114126,ENSG00000169946,ENSG00000108691,ENSG00000143190,ENSG00000106799,ENSG00000110888,ENSG00000168214,ENSG00000087903,ENSG00000107929,ENSG00000156273,ENSG00000131845,ENSG00000147133…
GO:0008630	intrinsic apoptotic signaling pathway in response to DNA damage	biological_process	0.0014786	0.11171	10	611	113	21722	ENSG00000148985,ENSG00000116062,ENSG00000273841,ENSG00000076242,ENSG00000253729,ENSG00000183765,ENSG00000126453,ENSG00000176046,ENSG00000078900,ENSG00000095002
GO:0071333	cellular response to glucose stimulus	biological_process	0.0014953	0.11253	11	611	130	21722	ENSG00000107815,ENSG00000104067,ENSG00000130856,ENSG00000198836,ENSG00000112759,ENSG00000118418,ENSG00000138814,ENSG00000140521,ENSG00000108691,ENSG00000118689,ENSG00000100644
GO:0001882	nucleoside binding	molecular_function	0.0015029	0.11266	90	611	2024	21722	ENSG00000106617,ENSG00000135241,ENSG00000186638,ENSG00000198836,ENSG00000182150,ENSG00000160703,ENSG00000197879,ENSG00000157985,ENSG00000136213,ENSG00000169379,ENSG00000163513,ENSG00000155366,ENSG00000100852,ENSG00000116062,ENSG00000148660,ENSG00000184640,ENSG00000089737,ENSG00000067606,ENSG00000120254,ENSG00000109332,ENSG00000068796,ENSG00000011566,ENSG00000187240,ENSG00000278540,ENSG00000198356…
GO:0097150	neuronal stem cell maintenance	biological_process	0.0015091	0.11268	5	611	24	21722	ENSG00000087087,ENSG00000118689,ENSG00000066279,ENSG00000172728,ENSG00000170558
GO:0051336	regulation of hydrolase activity	biological_process	0.0015191	0.11268	63	611	1421	21722	ENSG00000126453,ENSG00000164050,ENSG00000160271,ENSG00000131467,ENSG00000160007,ENSG00000142208,ENSG00000168502,ENSG00000067560,ENSG00000124102,ENSG00000140575,ENSG00000198837,ENSG00000060237,ENSG00000197694,ENSG00000160679,ENSG00000137275,ENSG00000135596,ENSG00000084234,ENSG00000115211,ENSG00000141522,ENSG00000124116,ENSG00000160867,ENSG00000095002,ENSG00000137710,ENSG00000134243,ENSG00000115970…
GO:0097191	extrinsic apoptotic signaling pathway	biological_process	0.0015207	0.11268	16	611	234	21722	ENSG00000023287,ENSG00000118689,ENSG00000131467,ENSG00000108443,ENSG00000067066,ENSG00000092871,ENSG00000142208,ENSG00000137275,ENSG00000204209,ENSG00000160570,ENSG00000184990,ENSG00000134243,ENSG00000110514,ENSG00000106799,ENSG00000204389,ENSG00000083799
GO:0032143	single thymine insertion binding	molecular_function	0.0015724	0.11562	2	611	2	21722	ENSG00000095002,ENSG00000116062
GO:0060548	negative regulation of cell death	biological_process	0.0015724	0.11562	41	611	874	21722	ENSG00000185507,ENSG00000107643,ENSG00000134371,ENSG00000073417,ENSG00000157514,ENSG00000169946,ENSG00000158006,ENSG00000108443,ENSG00000108691,ENSG00000067606,ENSG00000166925,ENSG00000136997,ENSG00000165060,ENSG00000158092,ENSG00000066468,ENSG00000101966,ENSG00000186951,ENSG00000196591,ENSG00000100644,ENSG00000198908,ENSG00000204389,ENSG00000177628,ENSG00000116133,ENSG00000273841,ENSG00000082805…
GO:0042770	signal transduction in response to DNA damage	biological_process	0.0015792	0.11568	11	611	130	21722	ENSG00000118689,ENSG00000111596,ENSG00000114126,ENSG00000183765,ENSG00000067066,ENSG00000078900,ENSG00000149115,ENSG00000148985,ENSG00000113300,ENSG00000111653,ENSG00000253729
GO:0016208	AMP binding	molecular_function	0.0016136	0.11775	3	611	11	21722	ENSG00000100243,ENSG00000181929,ENSG00000106617
GO:0000166	nucleotide binding	molecular_function	0.0016337	0.11828	99	611	2310	21722	ENSG00000172716,ENSG00000160679,ENSG00000170004,ENSG00000122643,ENSG00000137502,ENSG00000068120,ENSG00000070961,ENSG00000067560,ENSG00000004660,ENSG00000182022,ENSG00000021574,ENSG00000100243,ENSG00000076242,ENSG00000106799,ENSG00000147133,ENSG00000198356,ENSG00000278540,ENSG00000143776,ENSG00000100605,ENSG00000170142,ENSG00000068745,ENSG00000163029,ENSG00000135596,ENSG00000067606,ENSG00000163513…
GO:0003700	sequence-specific DNA binding transcription factor activity	molecular_function	0.001638	0.11828	61	611	1322	21722	ENSG00000106948,ENSG00000164442,ENSG00000081059,ENSG00000147789,ENSG00000144655,ENSG00000143190,ENSG00000147133,ENSG00000168214,ENSG00000087903,ENSG00000156273,ENSG00000160007,ENSG00000140262,ENSG00000078900,ENSG00000198538,ENSG00000118689,ENSG00000010803,ENSG00000109320,ENSG00000173253,ENSG00000057935,ENSG00000165156,ENSG00000082641,ENSG00000197483,ENSG00000196268,ENSG00000197566,ENSG00000108509…
GO:1901265	nucleoside phosphate binding	molecular_function	0.0016393	0.11828	99	611	2311	21722	ENSG00000198356,ENSG00000147133,ENSG00000278540,ENSG00000076242,ENSG00000106799,ENSG00000021574,ENSG00000100243,ENSG00000170142,ENSG00000135596,ENSG00000163029,ENSG00000068745,ENSG00000100605,ENSG00000143776,ENSG00000067560,ENSG00000070961,ENSG00000122643,ENSG00000137502,ENSG00000068120,ENSG00000172716,ENSG00000160679,ENSG00000170004,ENSG00000182022,ENSG00000004660,ENSG00000198836,ENSG00000106617…
GO:0001071	nucleic acid binding transcription factor activity	molecular_function	0.0016556	0.11901	61	611	1323	21722	ENSG00000078900,ENSG00000140262,ENSG00000160007,ENSG00000010803,ENSG00000118689,ENSG00000198538,ENSG00000109320,ENSG00000196268,ENSG00000197483,ENSG00000165156,ENSG00000082641,ENSG00000057935,ENSG00000173253,ENSG00000164442,ENSG00000106948,ENSG00000147789,ENSG00000081059,ENSG00000143190,ENSG00000144655,ENSG00000156273,ENSG00000168214,ENSG00000087903,ENSG00000147133,ENSG00000185507,ENSG00000169016…
GO:0006924	activation-induced cell death of T cells	biological_process	0.0016646	0.11922	3	611	10	21722	ENSG00000166925,ENSG00000157514,ENSG00000142208
GO:1901796	regulation of signal transduction by p53 class mediator	biological_process	0.0016867	0.12035	14	611	190	21722	ENSG00000181929,ENSG00000102054,ENSG00000106617,ENSG00000273841,ENSG00000147133,ENSG00000142208,ENSG00000170004,ENSG00000141384,ENSG00000196591,ENSG00000183765,ENSG00000126453,ENSG00000111641,ENSG00000092871,ENSG00000078900
GO:0007010	cytoskeleton organization	biological_process	0.0017018	0.12098	59	611	1235	21722	ENSG00000175203,ENSG00000083799,ENSG00000092820,ENSG00000204389,ENSG00000186638,ENSG00000137812,ENSG00000137575,ENSG00000158092,ENSG00000197879,ENSG00000067606,ENSG00000163220,ENSG00000050405,ENSG00000103540,ENSG00000161813,ENSG00000141577,ENSG00000167549,ENSG00000075539,ENSG00000159023,ENSG00000068796,ENSG00000101871,ENSG00000134318,ENSG00000134982,ENSG00000079819,ENSG00000011426,ENSG00000144824…
GO:0009749	response to glucose stimulus	biological_process	0.0017221	0.12197	14	611	193	21722	ENSG00000118689,ENSG00000108691,ENSG00000115211,ENSG00000108443,ENSG00000100644,ENSG00000140521,ENSG00000138814,ENSG00000112759,ENSG00000163513,ENSG00000118418,ENSG00000198836,ENSG00000104067,ENSG00000130856,ENSG00000107815
GO:0002091	negative regulation of receptor internalization	biological_process	0.001741	0.12252	3	611	7	21722	ENSG00000087053,ENSG00000137575,ENSG00000204842
GO:0065008	regulation of biological quality	biological_process	0.0017425	0.12252	146	611	3919	21722	ENSG00000066279,ENSG00000111371,ENSG00000253729,ENSG00000077254,ENSG00000172046,ENSG00000104081,ENSG00000082641,ENSG00000180758,ENSG00000005700,ENSG00000160007,ENSG00000152683,ENSG00000164050,ENSG00000118689,ENSG00000033867,ENSG00000131467,ENSG00000171298,ENSG00000138031,ENSG00000160570,ENSG00000143952,ENSG00000164442,ENSG00000125814,ENSG00000175166,ENSG00000002822,ENSG00000115211,ENSG00000147804…
GO:0031328	positive regulation of cellular biosynthetic process	biological_process	0.0017492	0.12254	79	611	1884	21722	ENSG00000108509,ENSG00000102081,ENSG00000134138,ENSG00000186951,ENSG00000196591,ENSG00000130164,ENSG00000251493,ENSG00000118418,ENSG00000156650,ENSG00000099326,ENSG00000185507,ENSG00000114126,ENSG00000169946,ENSG00000141384,ENSG00000161813,ENSG00000214717,ENSG00000105662,ENSG00000171681,ENSG00000122882,ENSG00000060069,ENSG00000136108,ENSG00000110888,ENSG00000143190,ENSG00000106799,ENSG00000147133…
GO:0050659	N-acetylgalactosamine 4-sulfate 6-O-sulfotransferase activity	molecular_function	0.0017635	0.12309	2	611	2	21722	ENSG00000182022,ENSG00000171310
GO:0006914	autophagy	biological_process	0.0017698	0.12309	25	611	434	21722	ENSG00000023287,ENSG00000080561,ENSG00000107643,ENSG00000188554,ENSG00000152348,ENSG00000168502,ENSG00000142208,ENSG00000104081,ENSG00000182473,ENSG00000133706,ENSG00000163220,ENSG00000130204,ENSG00000125703,ENSG00000077254,ENSG00000078902,ENSG00000115839,ENSG00000100644,ENSG00000157954,ENSG00000197969,ENSG00000106617,ENSG00000181929,ENSG00000177628,ENSG00000175224,ENSG00000198925,ENSG00000186815
GO:0051173	positive regulation of nitrogen compound metabolic process	biological_process	0.0017806	0.12339	77	611	1816	21722	ENSG00000138031,ENSG00000144655,ENSG00000120616,ENSG00000110713,ENSG00000120694,ENSG00000011451,ENSG00000160867,ENSG00000095002,ENSG00000106948,ENSG00000066117,ENSG00000164442,ENSG00000173253,ENSG00000082641,ENSG00000142208,ENSG00000253729,ENSG00000137275,ENSG00000108312,ENSG00000109320,ENSG00000084676,ENSG00000118689,ENSG00000167565,ENSG00000196689,ENSG00000067066,ENSG00000186280,ENSG00000273841…
GO:0031109	microtubule polymerization or depolymerization	biological_process	0.0018002	0.12431	8	611	73	21722	ENSG00000130779,ENSG00000186638,ENSG00000021574,ENSG00000129680,ENSG00000136108,ENSG00000101871,ENSG00000112029,ENSG00000134982
GO:0005819	spindle	cellular_component	0.0018226	0.1254	21	611	327	21722	ENSG00000083799,ENSG00000198668,ENSG00000021574,ENSG00000184731,ENSG00000060069,ENSG00000136108,ENSG00000101146,ENSG00000154328,ENSG00000002822,ENSG00000147601,ENSG00000142208,ENSG00000168502,ENSG00000066279,ENSG00000136811,ENSG00000125898,ENSG00000100503,ENSG00000129680,ENSG00000101849,ENSG00000068796,ENSG00000101871,ENSG00000112029
GO:0047493	ceramide cholinephosphotransferase activity	molecular_function	0.0018414	0.12625	2	611	2	21722	ENSG00000164023,ENSG00000156671
GO:0060070	canonical Wnt receptor signaling pathway	biological_process	0.0018527	0.12657	20	611	318	21722	ENSG00000136997,ENSG00000196562,ENSG00000183579,ENSG00000147257,ENSG00000109320,ENSG00000066279,ENSG00000131467,ENSG00000118689,ENSG00000101849,ENSG00000134982,ENSG00000168214,ENSG00000110888,ENSG00000083799,ENSG00000081059,ENSG00000173692,ENSG00000175166,ENSG00000121210,ENSG00000066468,ENSG00000101966,ENSG00000170558
GO:0019901	protein kinase binding	molecular_function	0.0018687	0.12697	30	611	527	21722	ENSG00000140575,ENSG00000005700,ENSG00000163513,ENSG00000060237,ENSG00000142208,ENSG00000067606,ENSG00000114738,ENSG00000204209,ENSG00000118689,ENSG00000023287,ENSG00000131323,ENSG00000183765,ENSG00000112029,ENSG00000078900,ENSG00000092871,ENSG00000188554,ENSG00000134982,ENSG00000145901,ENSG00000181929,ENSG00000106617,ENSG00000182150,ENSG00000064651,ENSG00000175224,ENSG00000092820,ENSG00000083799…
GO:2000300	regulation of synaptic vesicle exocytosis	biological_process	0.0018717	0.12697	5	611	26	21722	ENSG00000087470,ENSG00000125814,ENSG00000102081,ENSG00000138078,ENSG00000198668
GO:0032268	regulation of cellular protein metabolic process	biological_process	0.0018933	0.12798	84	611	2042	21722	ENSG00000134318,ENSG00000107643,ENSG00000134982,ENSG00000152348,ENSG00000108443,ENSG00000183765,ENSG00000133706,ENSG00000136997,ENSG00000149115,ENSG00000204842,ENSG00000158092,ENSG00000137449,ENSG00000113300,ENSG00000204389,ENSG00000177628,ENSG00000186280,ENSG00000273841,ENSG00000110514,ENSG00000137575,ENSG00000130829,ENSG00000102471,ENSG00000112029,ENSG00000166197,ENSG00000131467,ENSG00000118689…
GO:0000989	transcription factor binding transcription factor activity	molecular_function	0.0019264	0.12976	34	611	642	21722	ENSG00000111912,ENSG00000082641,ENSG00000165156,ENSG00000204209,ENSG00000084676,ENSG00000101849,ENSG00000111596,ENSG00000160007,ENSG00000067066,ENSG00000147133,ENSG00000111653,ENSG00000110713,ENSG00000171681,ENSG00000077235,ENSG00000122882,ENSG00000066117,ENSG00000105662,ENSG00000164442,ENSG00000139613,ENSG00000174306,ENSG00000141384,ENSG00000060339,ENSG00000169946,ENSG00000114126,ENSG00000169016…
GO:0001076	RNA polymerase II transcription factor binding transcription factor activity	molecular_function	0.0019342	0.12984	13	611	158	21722	ENSG00000164442,ENSG00000134371,ENSG00000100644,ENSG00000084676,ENSG00000169946,ENSG00000186951,ENSG00000111596,ENSG00000105176,ENSG00000204389,ENSG00000110713,ENSG00000099917,ENSG00000147133,ENSG00000082641
GO:0051649	establishment of localization in cell	biological_process	0.0019468	0.13022	125	611	3350	21722	ENSG00000131236,ENSG00000160679,ENSG00000143653,ENSG00000078902,ENSG00000115107,ENSG00000067560,ENSG00000168502,ENSG00000197694,ENSG00000140575,ENSG00000116127,ENSG00000138814,ENSG00000078900,ENSG00000136986,ENSG00000136279,ENSG00000158552,ENSG00000076242,ENSG00000106799,ENSG00000100243,ENSG00000021574,ENSG00000168214,ENSG00000134243,ENSG00000278540,ENSG00000144674,ENSG00000138078,ENSG00000184432…
GO:0006978	DNA damage response, signal transduction by p53 class mediator resulting in transcription of p21 class mediator	biological_process	0.0020534	0.13688	4	611	18	21722	ENSG00000067066,ENSG00000078900,ENSG00000111653,ENSG00000183765
GO:0006879	cellular iron ion homeostasis	biological_process	0.0021181	0.14071	7	611	66	21722	ENSG00000106327,ENSG00000158578,ENSG00000136997,ENSG00000100644,ENSG00000165060,ENSG00000076351,ENSG00000118564
GO:0040008	regulation of growth	biological_process	0.0021578	0.14277	34	611	673	21722	ENSG00000168214,ENSG00000106799,ENSG00000151718,ENSG00000120616,ENSG00000110888,ENSG00000111653,ENSG00000060069,ENSG00000068745,ENSG00000144674,ENSG00000142208,ENSG00000102054,ENSG00000253729,ENSG00000078900,ENSG00000116127,ENSG00000196689,ENSG00000167565,ENSG00000137575,ENSG00000143537,ENSG00000273841,ENSG00000092820,ENSG00000204389,ENSG00000105176,ENSG00000100644,ENSG00000140718,ENSG00000066468…
GO:0007019	microtubule depolymerization	biological_process	0.0021639	0.14277	5	611	29	21722	ENSG00000186638,ENSG00000136108,ENSG00000021574,ENSG00000101871,ENSG00000134982
GO:0032446	protein modification by small protein conjugation	biological_process	0.0022303	0.14665	47	611	986	21722	ENSG00000142208,ENSG00000158290,ENSG00000183579,ENSG00000109654,ENSG00000108094,ENSG00000204209,ENSG00000118564,ENSG00000253729,ENSG00000078902,ENSG00000115239,ENSG00000131323,ENSG00000131467,ENSG00000136986,ENSG00000112029,ENSG00000156273,ENSG00000116514,ENSG00000147133,ENSG00000110713,ENSG00000107872,ENSG00000106799,ENSG00000101146,ENSG00000137075,ENSG00000170142,ENSG00000175166,ENSG00000214717…
GO:0032555	purine ribonucleotide binding	molecular_function	0.0022543	0.14772	90	611	2050	21722	ENSG00000120254,ENSG00000187240,ENSG00000068796,ENSG00000011566,ENSG00000109332,ENSG00000089737,ENSG00000184640,ENSG00000116062,ENSG00000100852,ENSG00000148660,ENSG00000155366,ENSG00000163513,ENSG00000067606,ENSG00000157985,ENSG00000197879,ENSG00000169379,ENSG00000136213,ENSG00000198836,ENSG00000135241,ENSG00000186638,ENSG00000106617,ENSG00000160703,ENSG00000182150,ENSG00000182022,ENSG00000004660…
GO:0043085	positive regulation of catalytic activity	biological_process	0.0022655	0.14795	71	611	1651	21722	ENSG00000108691,ENSG00000011566,ENSG00000138166,ENSG00000155366,ENSG00000148660,ENSG00000116062,ENSG00000100852,ENSG00000165060,ENSG00000129158,ENSG00000163513,ENSG00000107863,ENSG00000103018,ENSG00000067606,ENSG00000150527,ENSG00000157985,ENSG00000173692,ENSG00000106617,ENSG00000165219,ENSG00000136279,ENSG00000160271,ENSG00000078900,ENSG00000004660,ENSG00000067560,ENSG00000168502,ENSG00000140575…
GO:0019896	axon transport of mitochondrion	biological_process	0.0023005	0.14909	3	611	9	21722	ENSG00000021574,ENSG00000198836,ENSG00000100644
GO:0010629	negative regulation of gene expression	biological_process	0.0023026	0.14909	68	611	1602	21722	ENSG00000174306,ENSG00000087087,ENSG00000139613,ENSG00000166925,ENSG00000198160,ENSG00000136997,ENSG00000134371,ENSG00000118707,ENSG00000124788,ENSG00000177311,ENSG00000157514,ENSG00000122386,ENSG00000204389,ENSG00000178573,ENSG00000105176,ENSG00000113300,ENSG00000102471,ENSG00000049759,ENSG00000066468,ENSG00000204209,ENSG00000109320,ENSG00000142208,ENSG00000165156,ENSG00000102054,ENSG00000057935…
GO:0042772	DNA damage response, signal transduction resulting in transcription	biological_process	0.0023062	0.14909	4	611	19	21722	ENSG00000111653,ENSG00000078900,ENSG00000067066,ENSG00000183765
GO:0007050	cell cycle arrest	biological_process	0.0023344	0.15018	17	611	264	21722	ENSG00000111596,ENSG00000114126,ENSG00000183765,ENSG00000078900,ENSG00000134982,ENSG00000171867,ENSG00000136997,ENSG00000149115,ENSG00000108094,ENSG00000100526,ENSG00000095002,ENSG00000181929,ENSG00000106617,ENSG00000106799,ENSG00000113300,ENSG00000116133,ENSG00000111653
GO:0007249	I-kappaB kinase/NF-kappaB cascade	biological_process	0.0023453	0.15018	18	611	283	21722	ENSG00000137275,ENSG00000109320,ENSG00000198160,ENSG00000155366,ENSG00000067560,ENSG00000142208,ENSG00000132466,ENSG00000145901,ENSG00000134318,ENSG00000080561,ENSG00000138757,ENSG00000160703,ENSG00000083799,ENSG00000163512,ENSG00000082805,ENSG00000102471,ENSG00000116539,ENSG00000114354
GO:0012505	endomembrane system	cellular_component	0.0023464	0.15018	101	611	2531	21722	ENSG00000171867,ENSG00000082641,ENSG00000021762,ENSG00000156671,ENSG00000165905,ENSG00000172046,ENSG00000109929,ENSG00000102007,ENSG00000119844,ENSG00000032444,ENSG00000065882,ENSG00000105223,ENSG00000171310,ENSG00000102158,ENSG00000147533,ENSG00000152683,ENSG00000132466,ENSG00000171298,ENSG00000120616,ENSG00000110713,ENSG00000002822,ENSG00000103034,ENSG00000136997,ENSG00000152952,ENSG00000064687…
GO:1900739	regulation of protein insertion into mitochondrial membrane involved in apoptotic signaling pathway	biological_process	0.0023924	0.15211	5	611	32	21722	ENSG00000107643,ENSG00000136448,ENSG00000078900,ENSG00000114126,ENSG00000104081
GO:1900740	positive regulation of protein insertion into mitochondrial membrane involved in apoptotic signaling pathway	biological_process	0.0023924	0.15211	5	611	32	21722	ENSG00000114126,ENSG00000104081,ENSG00000107643,ENSG00000136448,ENSG00000078900
GO:0036094	small molecule binding	molecular_function	0.0024217	0.15257	103	611	2479	21722	ENSG00000122643,ENSG00000068120,ENSG00000137502,ENSG00000172716,ENSG00000170004,ENSG00000160679,ENSG00000067560,ENSG00000070961,ENSG00000182022,ENSG00000004660,ENSG00000076242,ENSG00000106799,ENSG00000021574,ENSG00000100243,ENSG00000198356,ENSG00000147133,ENSG00000278540,ENSG00000100605,ENSG00000076351,ENSG00000143776,ENSG00000170142,ENSG00000135596,ENSG00000163029,ENSG00000068745,ENSG00000067606…
GO:0000988	protein binding transcription factor activity	molecular_function	0.0024236	0.15257	34	611	651	21722	ENSG00000164442,ENSG00000105662,ENSG00000066117,ENSG00000122882,ENSG00000077235,ENSG00000171681,ENSG00000110713,ENSG00000111653,ENSG00000147133,ENSG00000067066,ENSG00000160007,ENSG00000111596,ENSG00000084676,ENSG00000101849,ENSG00000204209,ENSG00000165156,ENSG00000082641,ENSG00000111912,ENSG00000134138,ENSG00000186951,ENSG00000100644,ENSG00000099917,ENSG00000204389,ENSG00000105176,ENSG00000106829…
GO:0052836	inositol 5-diphosphate pentakisphosphate 5-kinase activity	molecular_function	0.0024336	0.15257	2	611	3	21722	ENSG00000176095,ENSG00000068745
GO:0052839	inositol diphosphate tetrakisphosphate kinase activity	molecular_function	0.0024336	0.15257	2	611	3	21722	ENSG00000176095,ENSG00000068745
GO:0022624	proteasome accessory complex	cellular_component	0.0024392	0.15257	4	611	26	21722	ENSG00000175166,ENSG00000173692,ENSG00000131467,ENSG00000130706
GO:0005087	Ran guanyl-nucleotide exchange factor activity	molecular_function	0.0024678	0.15386	2	611	4	21722	ENSG00000136161,ENSG00000129158
GO:0018107	peptidyl-threonine phosphorylation	biological_process	0.002484	0.15437	11	611	119	21722	ENSG00000106799,ENSG00000142208,ENSG00000148660,ENSG00000147133,ENSG00000060237,ENSG00000106617,ENSG00000149115,ENSG00000163513,ENSG00000107643,ENSG00000004660,ENSG00000183765
GO:0071074	eukaryotic initiation factor eIF2 binding	molecular_function	0.0024965	0.15465	2	611	3	21722	ENSG00000136997,ENSG00000158092
GO:0051766	inositol trisphosphate kinase activity	molecular_function	0.0025271	0.15604	3	611	9	21722	ENSG00000100605,ENSG00000068745,ENSG00000176095
GO:0030234	enzyme regulator activity	molecular_function	0.0025527	0.15704	60	611	1370	21722	ENSG00000110514,ENSG00000106617,ENSG00000074211,ENSG00000130706,ENSG00000105176,ENSG00000165219,ENSG00000136161,ENSG00000087470,ENSG00000137449,ENSG00000173692,ENSG00000157985,ENSG00000158092,ENSG00000066468,ENSG00000101966,ENSG00000100852,ENSG00000148660,ENSG00000116991,ENSG00000171853,ENSG00000100767,ENSG00000240771,ENSG00000129158,ENSG00000147257,ENSG00000119522,ENSG00000133706,ENSG00000107863…
GO:2001234	negative regulation of apoptotic signaling pathway	biological_process	0.0025638	0.15704	14	611	207	21722	ENSG00000092871,ENSG00000131467,ENSG00000120694,ENSG00000108443,ENSG00000023287,ENSG00000126453,ENSG00000105176,ENSG00000137275,ENSG00000204389,ENSG00000106799,ENSG00000273841,ENSG00000198836,ENSG00000148985,ENSG00000142208
GO:0019904	protein domain specific binding	molecular_function	0.0025677	0.15704	37	611	721	21722	ENSG00000100852,ENSG00000149115,ENSG00000119522,ENSG00000067606,ENSG00000114126,ENSG00000108443,ENSG00000079819,ENSG00000102471,ENSG00000273841,ENSG00000143537,ENSG00000082805,ENSG00000204389,ENSG00000092820,ENSG00000104067,ENSG00000186951,ENSG00000087470,ENSG00000147601,ENSG00000100644,ENSG00000158092,ENSG00000082641,ENSG00000270882,ENSG00000140575,ENSG00000070961,ENSG00000253729,ENSG00000137275…
GO:0009314	response to radiation	biological_process	0.0026073	0.15837	25	611	449	21722	ENSG00000162441,ENSG00000011566,ENSG00000140521,ENSG00000078900,ENSG00000143493,ENSG00000107643,ENSG00000108691,ENSG00000183765,ENSG00000253729,ENSG00000136997,ENSG00000149115,ENSG00000104081,ENSG00000142208,ENSG00000116062,ENSG00000095002,ENSG00000134138,ENSG00000102081,ENSG00000136448,ENSG00000105662,ENSG00000103034,ENSG00000100644,ENSG00000141030,ENSG00000186280,ENSG00000147133,ENSG00000111142
GO:0080135	regulation of cellular response to stress	biological_process	0.0026075	0.15837	37	611	736	21722	ENSG00000198836,ENSG00000137575,ENSG00000186280,ENSG00000273841,ENSG00000106617,ENSG00000204389,ENSG00000175224,ENSG00000177628,ENSG00000100644,ENSG00000158092,ENSG00000102081,ENSG00000148660,ENSG00000136997,ENSG00000115839,ENSG00000183765,ENSG00000107643,ENSG00000188554,ENSG00000101871,ENSG00000148985,ENSG00000181929,ENSG00000110713,ENSG00000101146,ENSG00000120694,ENSG00000151332,ENSG00000142208…
GO:0034613	cellular protein localization	biological_process	0.0026233	0.15837	67	611	1556	21722	ENSG00000158552,ENSG00000119906,ENSG00000136986,ENSG00000078900,ENSG00000138814,ENSG00000168502,ENSG00000067560,ENSG00000078902,ENSG00000039319,ENSG00000101146,ENSG00000118454,ENSG00000163682,ENSG00000184432,ENSG00000137710,ENSG00000170558,ENSG00000144674,ENSG00000198356,ENSG00000198925,ENSG00000106799,ENSG00000079819,ENSG00000171045,ENSG00000129354,ENSG00000108691,ENSG00000146350,ENSG00000114126…
GO:0031401	positive regulation of protein modification process	biological_process	0.0026291	0.15837	48	611	1056	21722	ENSG00000102081,ENSG00000101966,ENSG00000103549,ENSG00000196591,ENSG00000173692,ENSG00000177628,ENSG00000110514,ENSG00000137575,ENSG00000130829,ENSG00000102471,ENSG00000106617,ENSG00000134318,ENSG00000152348,ENSG00000138166,ENSG00000011566,ENSG00000073417,ENSG00000183765,ENSG00000176046,ENSG00000067606,ENSG00000149115,ENSG00000163513,ENSG00000065613,ENSG00000170142,ENSG00000120694,ENSG00000175166…
GO:0006259	DNA metabolic process	biological_process	0.0026307	0.15837	51	611	1202	21722	ENSG00000120334,ENSG00000116062,ENSG00000136997,ENSG00000149115,ENSG00000109332,ENSG00000177311,ENSG00000156650,ENSG00000100813,ENSG00000104343,ENSG00000183765,ENSG00000182150,ENSG00000102901,ENSG00000137812,ENSG00000186280,ENSG00000112118,ENSG00000178188,ENSG00000140718,ENSG00000116539,ENSG00000154328,ENSG00000147601,ENSG00000204209,ENSG00000107815,ENSG00000253729,ENSG00000170004,ENSG00000270882…
GO:0000922	spindle pole	cellular_component	0.0026792	0.16036	12	611	144	21722	ENSG00000101146,ENSG00000136108,ENSG00000100503,ENSG00000060069,ENSG00000002822,ENSG00000068796,ENSG00000168502,ENSG00000198668,ENSG00000066279,ENSG00000184731,ENSG00000125898,ENSG00000136811
GO:0017076	purine nucleotide binding	molecular_function	0.0026804	0.16036	90	611	2062	21722	ENSG00000168827,ENSG00000204389,ENSG00000140853,ENSG00000137996,ENSG00000066468,ENSG00000112118,ENSG00000087470,ENSG00000079974,ENSG00000064687,ENSG00000133706,ENSG00000134318,ENSG00000107643,ENSG00000108443,ENSG00000198055,ENSG00000128581,ENSG00000115963,ENSG00000143515,ENSG00000104343,ENSG00000183765,ENSG00000100503,ENSG00000127824,ENSG00000181929,ENSG00000138031,ENSG00000176715,ENSG00000160867…
GO:0008080	N-acetyltransferase activity	molecular_function	0.0026889	0.16038	9	611	95	21722	ENSG00000273841,ENSG00000147133,ENSG00000102030,ENSG00000123600,ENSG00000120616,ENSG00000149474,ENSG00000084676,ENSG00000109065,ENSG00000156650
GO:0043297	apical junction assembly	biological_process	0.0027343	0.16221	7	611	57	21722	ENSG00000104067,ENSG00000150054,ENSG00000134982,ENSG00000132849,ENSG00000197879,ENSG00000155366,ENSG00000067560
GO:0032553	ribonucleotide binding	molecular_function	0.0027365	0.16221	90	611	2065	21722	ENSG00000248333,ENSG00000176095,ENSG00000166197,ENSG00000160007,ENSG00000196689,ENSG00000060237,ENSG00000142208,ENSG00000137275,ENSG00000253729,ENSG00000114738,ENSG00000059691,ENSG00000107815,ENSG00000164070,ENSG00000120694,ENSG00000142731,ENSG00000159921,ENSG00000149091,ENSG00000137411,ENSG00000095002,ENSG00000115825,ENSG00000160867,ENSG00000065357,ENSG00000065613,ENSG00000138031,ENSG00000181929…
GO:0007568	aging	biological_process	0.0027641	0.16309	18	611	295	21722	ENSG00000198836,ENSG00000064651,ENSG00000163029,ENSG00000164442,ENSG00000095002,ENSG00000116062,ENSG00000142208,ENSG00000163513,ENSG00000070961,ENSG00000253729,ENSG00000126453,ENSG00000140465,ENSG00000183765,ENSG00000108443,ENSG00000108691,ENSG00000118689,ENSG00000140521,ENSG00000116731
GO:0022411	cellular component disassembly	biological_process	0.0027683	0.16309	23	611	435	21722	ENSG00000021574,ENSG00000110713,ENSG00000174547,ENSG00000177628,ENSG00000143537,ENSG00000186638,ENSG00000160867,ENSG00000137710,ENSG00000125814,ENSG00000066117,ENSG00000160570,ENSG00000053747,ENSG00000135596,ENSG00000101146,ENSG00000136108,ENSG00000050405,ENSG00000136997,ENSG00000197694,ENSG00000139613,ENSG00000101871,ENSG00000100813,ENSG00000175581,ENSG00000134982
GO:0071108	protein K48-linked deubiquitination	biological_process	0.0028408	0.16617	5	611	27	21722	ENSG00000068308,ENSG00000128923,ENSG00000172046,ENSG00000077254,ENSG00000083799
GO:0032606	type I interferon production	biological_process	0.0028451	0.16617	11	611	133	21722	ENSG00000083799,ENSG00000186184,ENSG00000109320,ENSG00000160703,ENSG00000253729,ENSG00000058600,ENSG00000068308,ENSG00000140853,ENSG00000163512,ENSG00000185507,ENSG00000131323
GO:2000643	positive regulation of early endosome to late endosome transport	biological_process	0.0028464	0.16617	3	611	8	21722	ENSG00000092820,ENSG00000087053,ENSG00000137710
GO:0045792	negative regulation of cell size	biological_process	0.0028817	0.16772	3	611	10	21722	ENSG00000142208,ENSG00000067560,ENSG00000137710
GO:0060828	regulation of canonical Wnt receptor signaling pathway	biological_process	0.002911	0.16892	17	611	267	21722	ENSG00000175166,ENSG00000173692,ENSG00000121210,ENSG00000170558,ENSG00000101966,ENSG00000066468,ENSG00000168214,ENSG00000110888,ENSG00000083799,ENSG00000118689,ENSG00000131467,ENSG00000134982,ENSG00000183579,ENSG00000147257,ENSG00000196562,ENSG00000066279,ENSG00000109320
GO:0051246	regulation of protein metabolic process	biological_process	0.0029629	0.17141	94	611	2392	21722	ENSG00000244274,ENSG00000067606,ENSG00000163513,ENSG00000161813,ENSG00000147257,ENSG00000138166,ENSG00000073417,ENSG00000011566,ENSG00000176046,ENSG00000101052,ENSG00000130164,ENSG00000106617,ENSG00000102081,ENSG00000101966,ENSG00000103549,ENSG00000070814,ENSG00000196591,ENSG00000173692,ENSG00000078902,ENSG00000160679,ENSG00000067560,ENSG00000111912,ENSG00000140575,ENSG00000078900,ENSG00000136986…
GO:0008104	protein localization	biological_process	0.0029885	0.17237	95	611	2373	21722	ENSG00000119906,ENSG00000158552,ENSG00000078900,ENSG00000138814,ENSG00000136986,ENSG00000115107,ENSG00000067560,ENSG00000168502,ENSG00000078902,ENSG00000101146,ENSG00000118454,ENSG00000163682,ENSG00000039319,ENSG00000144674,ENSG00000141522,ENSG00000137710,ENSG00000184432,ENSG00000138190,ENSG00000170558,ENSG00000148985,ENSG00000168214,ENSG00000198356,ENSG00000106799,ENSG00000198925,ENSG00000138757…
GO:0070727	cellular macromolecule localization	biological_process	0.0030042	0.17261	67	611	1567	21722	ENSG00000138757,ENSG00000114126,ENSG00000146350,ENSG00000108691,ENSG00000129354,ENSG00000171045,ENSG00000079819,ENSG00000080561,ENSG00000172728,ENSG00000101871,ENSG00000067606,ENSG00000150527,ENSG00000130227,ENSG00000197879,ENSG00000136448,ENSG00000157954,ENSG00000137812,ENSG00000083799,ENSG00000092820,ENSG00000122507,ENSG00000119906,ENSG00000158552,ENSG00000136986,ENSG00000138814,ENSG00000078900…
GO:0010869	regulation of receptor biosynthetic process	biological_process	0.0030104	0.17261	4	611	20	21722	ENSG00000100644,ENSG00000118454,ENSG00000196591,ENSG00000186951
GO:0010822	positive regulation of mitochondrion organization	biological_process	0.0030532	0.17454	8	611	87	21722	ENSG00000122386,ENSG00000198836,ENSG00000104081,ENSG00000107643,ENSG00000136448,ENSG00000078900,ENSG00000114126,ENSG00000087470
GO:0051254	positive regulation of RNA metabolic process	biological_process	0.0030841	0.17562	67	611	1554	21722	ENSG00000186951,ENSG00000196591,ENSG00000108509,ENSG00000134138,ENSG00000118418,ENSG00000251493,ENSG00000169946,ENSG00000114126,ENSG00000185507,ENSG00000156650,ENSG00000099326,ENSG00000214717,ENSG00000141384,ENSG00000136108,ENSG00000122882,ENSG00000060069,ENSG00000171681,ENSG00000105662,ENSG00000087903,ENSG00000168214,ENSG00000156273,ENSG00000131845,ENSG00000147133,ENSG00000143190,ENSG00000106799…
GO:0046902	regulation of mitochondrial membrane permeability	biological_process	0.0030903	0.17562	8	611	83	21722	ENSG00000078900,ENSG00000215012,ENSG00000136448,ENSG00000107643,ENSG00000114126,ENSG00000122386,ENSG00000204389,ENSG00000104081
GO:0000139	Golgi membrane	cellular_component	0.0031308	0.17739	40	611	794	21722	ENSG00000134243,ENSG00000148985,ENSG00000076864,ENSG00000144674,ENSG00000184432,ENSG00000156671,ENSG00000165905,ENSG00000121578,ENSG00000161395,ENSG00000169733,ENSG00000137502,ENSG00000136279,ENSG00000171310,ENSG00000119844,ENSG00000182022,ENSG00000152683,ENSG00000147533,ENSG00000102471,ENSG00000082805,ENSG00000135241,ENSG00000116133,ENSG00000087470,ENSG00000114354,ENSG00000185090,ENSG00000215252…
GO:0007006	mitochondrial membrane organization	biological_process	0.003151	0.1775	10	611	135	21722	ENSG00000078900,ENSG00000215012,ENSG00000136448,ENSG00000107643,ENSG00000114126,ENSG00000122386,ENSG00000204389,ENSG00000198668,ENSG00000104081,ENSG00000198836
GO:0016233	telomere capping	biological_process	0.0031607	0.1775	4	611	32	21722	ENSG00000253729,ENSG00000198924,ENSG00000147601,ENSG00000270882
GO:0031114	regulation of microtubule depolymerization	biological_process	0.003161	0.1775	4	611	19	21722	ENSG00000136108,ENSG00000021574,ENSG00000101871,ENSG00000134982
GO:0065004	protein-DNA complex assembly	biological_process	0.0031732	0.1775	14	611	261	21722	ENSG00000141384,ENSG00000120334,ENSG00000204209,ENSG00000102054,ENSG00000147133,ENSG00000273841,ENSG00000158290,ENSG00000171853,ENSG00000137812,ENSG00000270882,ENSG00000102901,ENSG00000156650,ENSG00000171681,ENSG00000204256
GO:0046907	intracellular transport	biological_process	0.0031787	0.1775	82	611	2044	21722	ENSG00000144674,ENSG00000137710,ENSG00000184432,ENSG00000101146,ENSG00000163682,ENSG00000039319,ENSG00000106799,ENSG00000021574,ENSG00000134243,ENSG00000278540,ENSG00000116127,ENSG00000078900,ENSG00000136986,ENSG00000138814,ENSG00000158552,ENSG00000160679,ENSG00000168502,ENSG00000067560,ENSG00000197694,ENSG00000136448,ENSG00000092208,ENSG00000168438,ENSG00000197879,ENSG00000130227,ENSG00000092820…
GO:0043086	negative regulation of catalytic activity	biological_process	0.0032072	0.17835	41	611	948	21722	ENSG00000109320,ENSG00000060237,ENSG00000005700,ENSG00000171867,ENSG00000124102,ENSG00000140575,ENSG00000142208,ENSG00000112029,ENSG00000078900,ENSG00000131467,ENSG00000126453,ENSG00000111266,ENSG00000115970,ENSG00000134243,ENSG00000137710,ENSG00000151332,ENSG00000124116,ENSG00000170142,ENSG00000084234,ENSG00000175166,ENSG00000135596,ENSG00000067606,ENSG00000244274,ENSG00000100767,ENSG00000147257…
GO:0051235	maintenance of location	biological_process	0.0032124	0.17835	19	611	311	21722	ENSG00000137812,ENSG00000171298,ENSG00000186815,ENSG00000092820,ENSG00000002822,ENSG00000118454,ENSG00000186951,ENSG00000005700,ENSG00000142208,ENSG00000066279,ENSG00000107863,ENSG00000163220,ENSG00000079819,ENSG00000100503,ENSG00000138757,ENSG00000196689,ENSG00000152683,ENSG00000134982,ENSG00000067066
GO:0001844	protein insertion into mitochondrial membrane involved in apoptotic signaling pathway	biological_process	0.0032341	0.17868	5	611	35	21722	ENSG00000107643,ENSG00000136448,ENSG00000078900,ENSG00000114126,ENSG00000104081
GO:0009967	positive regulation of signal transduction	biological_process	0.003237	0.17868	62	611	1477	21722	ENSG00000160570,ENSG00000164442,ENSG00000170558,ENSG00000160867,ENSG00000175166,ENSG00000103034,ENSG00000107872,ENSG00000106799,ENSG00000110888,ENSG00000184731,ENSG00000168214,ENSG00000078900,ENSG00000132466,ENSG00000136279,ENSG00000164050,ENSG00000023287,ENSG00000131467,ENSG00000066279,ENSG00000169733,ENSG00000114738,ENSG00000204209,ENSG00000109320,ENSG00000150054,ENSG00000137275,ENSG00000104081…
GO:0018210	peptidyl-threonine modification	biological_process	0.0032572	0.17929	11	611	123	21722	ENSG00000183765,ENSG00000004660,ENSG00000107643,ENSG00000106617,ENSG00000147133,ENSG00000149115,ENSG00000060237,ENSG00000163513,ENSG00000142208,ENSG00000148660,ENSG00000106799
GO:0043044	ATP-dependent chromatin remodeling	biological_process	0.0032771	0.17987	7	611	82	21722	ENSG00000102054,ENSG00000196591,ENSG00000270882,ENSG00000139613,ENSG00000137812,ENSG00000102901,ENSG00000120334
GO:0010603	regulation of cytoplasmic mRNA processing body assembly	biological_process	0.003288	0.17995	3	611	9	21722	ENSG00000113300,ENSG00000111596,ENSG00000204842
GO:0097343	ripoptosome assembly	biological_process	0.0033149	0.1804	2	611	3	21722	ENSG00000083799,ENSG00000137275
GO:1901026	ripoptosome assembly involved in necroptosis	biological_process	0.0033149	0.1804	2	611	3	21722	ENSG00000137275,ENSG00000083799
GO:0016579	protein deubiquitination	biological_process	0.003351	0.18185	19	611	323	21722	ENSG00000145901,ENSG00000134982,ENSG00000131323,ENSG00000131467,ENSG00000109189,ENSG00000103540,ENSG00000137275,ENSG00000077254,ENSG00000067560,ENSG00000172046,ENSG00000136997,ENSG00000068308,ENSG00000173692,ENSG00000100644,ENSG00000175166,ENSG00000083799,ENSG00000106799,ENSG00000130706,ENSG00000128923
GO:0051095	regulation of helicase activity	biological_process	0.0033821	0.18302	3	611	10	21722	ENSG00000160679,ENSG00000095002,ENSG00000116062
GO:0033523	histone H2B ubiquitination	biological_process	0.0033922	0.18305	3	611	10	21722	ENSG00000134371,ENSG00000103549,ENSG00000170142
GO:0055029	nuclear DNA-directed RNA polymerase complex	cellular_component	0.0034121	0.18361	11	611	146	21722	ENSG00000147133,ENSG00000273841,ENSG00000058600,ENSG00000141384,ENSG00000105176,ENSG00000186184,ENSG00000108506,ENSG00000060069,ENSG00000149262,ENSG00000134371,ENSG00000143493
GO:0006513	protein monoubiquitination	biological_process	0.0034374	0.18446	7	611	59	21722	ENSG00000049759,ENSG00000170142,ENSG00000158290,ENSG00000104343,ENSG00000103549,ENSG00000109332,ENSG00000134371
GO:0000775	chromosome, centromeric region	cellular_component	0.0035355	0.1892	14	611	199	21722	ENSG00000130779,ENSG00000171853,ENSG00000102901,ENSG00000137812,ENSG00000175203,ENSG00000120334,ENSG00000204209,ENSG00000110713,ENSG00000110066,ENSG00000156531,ENSG00000002822,ENSG00000122952,ENSG00000134982,ENSG00000102081
GO:0009743	response to carbohydrate stimulus	biological_process	0.0035682	0.19042	15	611	227	21722	ENSG00000118689,ENSG00000108691,ENSG00000115211,ENSG00000108443,ENSG00000100644,ENSG00000225697,ENSG00000140521,ENSG00000138814,ENSG00000112759,ENSG00000118418,ENSG00000163513,ENSG00000198836,ENSG00000104067,ENSG00000130856,ENSG00000107815
GO:0035639	purine ribonucleoside triphosphate binding	molecular_function	0.0036079	0.19201	87	611	2004	21722	ENSG00000142208,ENSG00000060237,ENSG00000059691,ENSG00000114738,ENSG00000164070,ENSG00000107815,ENSG00000137275,ENSG00000253729,ENSG00000176095,ENSG00000248333,ENSG00000166197,ENSG00000196689,ENSG00000160007,ENSG00000176715,ENSG00000181929,ENSG00000138031,ENSG00000127824,ENSG00000137411,ENSG00000149091,ENSG00000120694,ENSG00000142731,ENSG00000159921,ENSG00000065613,ENSG00000095002,ENSG00000160867…
GO:0044763	single-organism cellular process	biological_process	0.003618	0.19202	435	611	14019	21722	ENSG00000143952,ENSG00000065613,ENSG00000184990,ENSG00000164442,ENSG00000197969,ENSG00000095002,ENSG00000121210,ENSG00000204256,ENSG00000159921,ENSG00000175166,ENSG00000115211,ENSG00000120694,ENSG00000153898,ENSG00000144655,ENSG00000171298,ENSG00000186417,ENSG00000152683,ENSG00000160007,ENSG00000167565,ENSG00000122884,ENSG00000112029,ENSG00000114098,ENSG00000066279,ENSG00000109189,ENSG00000109654…
GO:0009792	embryo development ending in birth or egg hatching	biological_process	0.0036383	0.19256	31	611	587	21722	ENSG00000253729,ENSG00000165060,ENSG00000173253,ENSG00000196562,ENSG00000163513,ENSG00000142208,ENSG00000070614,ENSG00000160007,ENSG00000166197,ENSG00000084676,ENSG00000101052,ENSG00000120254,ENSG00000111596,ENSG00000169946,ENSG00000171310,ENSG00000146350,ENSG00000104067,ENSG00000106799,ENSG00000106006,ENSG00000168214,ENSG00000070814,ENSG00000169379,ENSG00000066468,ENSG00000095002,ENSG00000100605…
GO:0000428	DNA-directed RNA polymerase complex	cellular_component	0.0036523	0.19277	11	611	147	21722	ENSG00000105176,ENSG00000141384,ENSG00000108506,ENSG00000186184,ENSG00000273841,ENSG00000147133,ENSG00000058600,ENSG00000149262,ENSG00000143493,ENSG00000134371,ENSG00000060069
GO:0070236	negative regulation of activation-induced cell death of T cells	biological_process	0.003743	0.19702	2	611	4	21722	ENSG00000157514,ENSG00000166925
GO:0016236	macroautophagy	biological_process	0.0037834	0.1986	16	611	254	21722	ENSG00000182473,ENSG00000142208,ENSG00000115839,ENSG00000125703,ENSG00000130204,ENSG00000023287,ENSG00000188554,ENSG00000152348,ENSG00000107643,ENSG00000181929,ENSG00000106617,ENSG00000198925,ENSG00000177628,ENSG00000175224,ENSG00000100644,ENSG00000157954
GO:0061003	positive regulation of dendritic spine morphogenesis	biological_process	0.0037996	0.19891	4	611	17	21722	ENSG00000110888,ENSG00000198908,ENSG00000198836,ENSG00000087470
GO:0003712	transcription cofactor activity	molecular_function	0.0038345	0.20019	30	611	575	21722	ENSG00000171681,ENSG00000122882,ENSG00000066117,ENSG00000134138,ENSG00000164442,ENSG00000105662,ENSG00000273841,ENSG00000147133,ENSG00000106829,ENSG00000111653,ENSG00000105176,ENSG00000099917,ENSG00000204389,ENSG00000110713,ENSG00000084676,ENSG00000101849,ENSG00000111596,ENSG00000114126,ENSG00000169946,ENSG00000060339,ENSG00000169016,ENSG00000160007,ENSG00000067066,ENSG00000111912,ENSG00000165156…
GO:0071318	cellular response to ATP	biological_process	0.0038869	0.20204	3	611	13	21722	ENSG00000196689,ENSG00000147133,ENSG00000108691
GO:0033489	cholesterol biosynthetic process via desmosterol	biological_process	0.0039075	0.20204	2	611	4	21722	ENSG00000109929,ENSG00000116133
GO:0033490	cholesterol biosynthetic process via lathosterol	biological_process	0.0039075	0.20204	2	611	4	21722	ENSG00000109929,ENSG00000116133
GO:0051651	maintenance of location in cell	biological_process	0.0039117	0.20204	12	611	155	21722	ENSG00000134982,ENSG00000100503,ENSG00000118454,ENSG00000138757,ENSG00000079819,ENSG00000002822,ENSG00000066279,ENSG00000107863,ENSG00000092820,ENSG00000142208,ENSG00000171298,ENSG00000137812
GO:0004402	histone acetyltransferase activity	molecular_function	0.0039538	0.20366	7	611	61	21722	ENSG00000084676,ENSG00000147133,ENSG00000273841,ENSG00000123600,ENSG00000120616,ENSG00000149474,ENSG00000156650
GO:0030162	regulation of proteolysis	biological_process	0.0039773	0.20407	17	611	276	21722	ENSG00000131323,ENSG00000131467,ENSG00000142208,ENSG00000172046,ENSG00000196591,ENSG00000102081,ENSG00000184887,ENSG00000132640,ENSG00000103549,ENSG00000160867,ENSG00000137575,ENSG00000116514,ENSG00000147133,ENSG00000273841,ENSG00000177628,ENSG00000204389,ENSG00000123444
GO:0044380	protein localization to cytoskeleton	biological_process	0.0039913	0.20407	5	611	30	21722	ENSG00000175455,ENSG00000141577,ENSG00000175203,ENSG00000101871,ENSG00000080561
GO:0031327	negative regulation of cellular biosynthetic process	biological_process	0.0039936	0.20407	66	611	1596	21722	ENSG00000080561,ENSG00000136715,ENSG00000185507,ENSG00000099326,ENSG00000169016,ENSG00000112182,ENSG00000156650,ENSG00000109332,ENSG00000169946,ENSG00000114126,ENSG00000156531,ENSG00000102081,ENSG00000134138,ENSG00000196591,ENSG00000186951,ENSG00000251493,ENSG00000092820,ENSG00000106829,ENSG00000078900,ENSG00000126012,ENSG00000010803,ENSG00000111596,ENSG00000179134,ENSG00000101849,ENSG00000270882…
GO:0006336	DNA replication-independent nucleosome assembly	biological_process	0.0040223	0.205	5	611	53	21722	ENSG00000102054,ENSG00000137812,ENSG00000270882,ENSG00000102901,ENSG00000120334
GO:0061133	endopeptidase activator activity	molecular_function	0.0040339	0.20505	2	611	6	21722	ENSG00000131467,ENSG00000130706
GO:0051204	protein insertion into mitochondrial membrane	biological_process	0.0040912	0.20741	5	611	37	21722	ENSG00000114126,ENSG00000104081,ENSG00000107643,ENSG00000136448,ENSG00000078900
GO:2001236	regulation of extrinsic apoptotic signaling pathway	biological_process	0.0041101	0.20783	12	611	166	21722	ENSG00000137275,ENSG00000106799,ENSG00000204389,ENSG00000083799,ENSG00000142208,ENSG00000110514,ENSG00000067066,ENSG00000160570,ENSG00000092871,ENSG00000023287,ENSG00000108443,ENSG00000131467
GO:0051345	positive regulation of hydrolase activity	biological_process	0.0041446	0.20902	45	611	945	21722	ENSG00000136161,ENSG00000165219,ENSG00000130706,ENSG00000110514,ENSG00000066468,ENSG00000157985,ENSG00000087470,ENSG00000115839,ENSG00000111785,ENSG00000067606,ENSG00000107863,ENSG00000163220,ENSG00000133706,ENSG00000119522,ENSG00000240771,ENSG00000136997,ENSG00000129158,ENSG00000171853,ENSG00000155366,ENSG00000100852,ENSG00000148660,ENSG00000116991,ENSG00000116062,ENSG00000151693,ENSG00000107643…
GO:0030880	RNA polymerase complex	cellular_component	0.0041646	0.20946	11	611	149	21722	ENSG00000060069,ENSG00000134371,ENSG00000143493,ENSG00000149262,ENSG00000058600,ENSG00000147133,ENSG00000273841,ENSG00000108506,ENSG00000186184,ENSG00000141384,ENSG00000105176
GO:0000407	pre-autophagosomal structure	cellular_component	0.0041763	0.20946	5	611	33	21722	ENSG00000198925,ENSG00000157954,ENSG00000188554,ENSG00000175224,ENSG00000023287
GO:0001837	epithelial to mesenchymal transition	biological_process	0.004186	0.20946	11	611	140	21722	ENSG00000066468,ENSG00000166197,ENSG00000070814,ENSG00000196591,ENSG00000100644,ENSG00000144824,ENSG00000106799,ENSG00000168214,ENSG00000137575,ENSG00000143537,ENSG00000163513
GO:0006333	chromatin assembly or disassembly	biological_process	0.0042072	0.20998	11	611	197	21722	ENSG00000170004,ENSG00000120334,ENSG00000204209,ENSG00000102054,ENSG00000139613,ENSG00000270882,ENSG00000137812,ENSG00000102901,ENSG00000066117,ENSG00000156650,ENSG00000204256
GO:0051261	protein depolymerization	biological_process	0.0042434	0.21124	9	611	93	21722	ENSG00000050405,ENSG00000021574,ENSG00000186638,ENSG00000197694,ENSG00000134982,ENSG00000101871,ENSG00000137710,ENSG00000136108,ENSG00000135596
GO:0002039	p53 binding	molecular_function	0.0042836	0.2124	8	611	80	21722	ENSG00000131467,ENSG00000100644,ENSG00000126453,ENSG00000078900,ENSG00000092871,ENSG00000273841,ENSG00000147133,ENSG00000204209
GO:0035690	cellular response to drug	biological_process	0.0042961	0.2124	7	611	72	21722	ENSG00000138814,ENSG00000108691,ENSG00000084676,ENSG00000171867,ENSG00000136997,ENSG00000151552,ENSG00000183765
GO:0008408	3'-5' exonuclease activity	molecular_function	0.0042998	0.2124	6	611	51	21722	ENSG00000081177,ENSG00000111596,ENSG00000164002,ENSG00000140521,ENSG00000113300,ENSG00000187609
GO:0048701	embryonic cranial skeleton morphogenesis	biological_process	0.0043526	0.21446	6	611	46	21722	ENSG00000106799,ENSG00000066468,ENSG00000171310,ENSG00000070614,ENSG00000120254,ENSG00000163513
GO:0048863	stem cell differentiation	biological_process	0.004447	0.21855	27	611	530	21722	ENSG00000118689,ENSG00000144824,ENSG00000131467,ENSG00000111596,ENSG00000172728,ENSG00000166197,ENSG00000078900,ENSG00000134371,ENSG00000140262,ENSG00000163513,ENSG00000087087,ENSG00000270882,ENSG00000066279,ENSG00000153944,ENSG00000175166,ENSG00000173692,ENSG00000100644,ENSG00000196591,ENSG00000170558,ENSG00000070814,ENSG00000066468,ENSG00000168056,ENSG00000164442,ENSG00000143537,ENSG00000137575…
GO:0022607	cellular component assembly	biological_process	0.0045313	0.22213	104	611	2740	21722	ENSG00000183765,ENSG00000144824,ENSG00000134982,ENSG00000134371,ENSG00000134318,ENSG00000104518,ENSG00000171853,ENSG00000169599,ENSG00000204842,ENSG00000111605,ENSG00000064687,ENSG00000115839,ENSG00000087470,ENSG00000114354,ENSG00000053747,ENSG00000164494,ENSG00000178188,ENSG00000158092,ENSG00000137575,ENSG00000102901,ENSG00000273841,ENSG00000177628,ENSG00000174547,ENSG00000175224,ENSG00000204389…
GO:0032142	single guanine insertion binding	molecular_function	0.004552	0.22257	2	611	3	21722	ENSG00000095002,ENSG00000116062
GO:0060038	cardiac muscle cell proliferation	biological_process	0.0045855	0.22358	7	611	64	21722	ENSG00000168214,ENSG00000169946,ENSG00000163513,ENSG00000103034,ENSG00000106799,ENSG00000078900,ENSG00000066468
GO:0001678	cellular glucose homeostasis	biological_process	0.0045957	0.22358	11	611	147	21722	ENSG00000198836,ENSG00000112759,ENSG00000118418,ENSG00000107815,ENSG00000104067,ENSG00000130856,ENSG00000108691,ENSG00000118689,ENSG00000100644,ENSG00000138814,ENSG00000140521
GO:0071386	cellular response to corticosterone stimulus	biological_process	0.0046304	0.2247	2	611	3	21722	ENSG00000118689,ENSG00000070961
GO:0050839	cell adhesion molecule binding	molecular_function	0.0046815	0.2266	22	611	375	21722	ENSG00000158092,ENSG00000065613,ENSG00000137710,ENSG00000137575,ENSG00000082805,ENSG00000092820,ENSG00000126777,ENSG00000204389,ENSG00000104067,ENSG00000165219,ENSG00000136279,ENSG00000011426,ENSG00000144824,ENSG00000158710,ENSG00000115677,ENSG00000184640,ENSG00000149115,ENSG00000011009,ENSG00000197694,ENSG00000140575,ENSG00000050405,ENSG00000150054
GO:0071822	protein complex subunit organization	biological_process	0.0046932	0.2266	77	611	1970	21722	ENSG00000197694,ENSG00000270882,ENSG00000067560,ENSG00000170004,ENSG00000131236,ENSG00000119906,ENSG00000136279,ENSG00000136986,ENSG00000078900,ENSG00000116127,ENSG00000130779,ENSG00000147133,ENSG00000278540,ENSG00000021574,ENSG00000106799,ENSG00000076242,ENSG00000135596,ENSG00000171681,ENSG00000136108,ENSG00000101146,ENSG00000137710,ENSG00000105662,ENSG00000184640,ENSG00000155366,ENSG00000148660…
GO:0070585	protein localization to mitochondrion	biological_process	0.004731	0.22758	8	611	104	21722	ENSG00000136448,ENSG00000107643,ENSG00000078900,ENSG00000087470,ENSG00000114126,ENSG00000130204,ENSG00000142208,ENSG00000104081
GO:0034724	DNA replication-independent nucleosome organization	biological_process	0.0047384	0.22758	5	611	54	21722	ENSG00000120334,ENSG00000270882,ENSG00000102901,ENSG00000137812,ENSG00000102054
GO:0001075	RNA polymerase II core promoter sequence-specific DNA binding transcription factor activity involved in preinitiation complex assembly	molecular_function	0.0047489	0.22758	3	611	10	21722	ENSG00000273841,ENSG00000147133,ENSG00000141384
GO:0070887	cellular response to chemical stimulus	biological_process	0.0048032	0.22961	105	611	2875	21722	ENSG00000111912,ENSG00000070961,ENSG00000112759,ENSG00000140575,ENSG00000067560,ENSG00000140521,ENSG00000185201,ENSG00000225697,ENSG00000145901,ENSG00000138814,ENSG00000136986,ENSG00000131323,ENSG00000100243,ENSG00000106799,ENSG00000147133,ENSG00000278540,ENSG00000168214,ENSG00000156273,ENSG00000134243,ENSG00000137710,ENSG00000141522,ENSG00000068745,ENSG00000101146,ENSG00000067606,ENSG00000130856…
GO:0033188	sphingomyelin synthase activity	molecular_function	0.0049026	0.23378	2	611	3	21722	ENSG00000156671,ENSG00000164023
GO:0009890	negative regulation of biosynthetic process	biological_process	0.0049535	0.23563	66	611	1613	21722	ENSG00000106829,ENSG00000092820,ENSG00000251493,ENSG00000186951,ENSG00000196591,ENSG00000102081,ENSG00000134138,ENSG00000169946,ENSG00000114126,ENSG00000156531,ENSG00000080561,ENSG00000185507,ENSG00000136715,ENSG00000156650,ENSG00000109332,ENSG00000112182,ENSG00000099326,ENSG00000169016,ENSG00000168214,ENSG00000156273,ENSG00000131845,ENSG00000143190,ENSG00000151718,ENSG00000111653,ENSG00000110888…
GO:0043168	anion binding	molecular_function	0.0049881	0.23669	116	611	2912	21722	ENSG00000163513,ENSG00000158578,ENSG00000147257,ENSG00000164120,ENSG00000100852,ENSG00000116062,ENSG00000148660,ENSG00000155366,ENSG00000184640,ENSG00000089737,ENSG00000067606,ENSG00000120254,ENSG00000108691,ENSG00000109332,ENSG00000159023,ENSG00000068796,ENSG00000011566,ENSG00000187240,ENSG00000106617,ENSG00000135241,ENSG00000186638,ENSG00000198836,ENSG00000182150,ENSG00000116133,ENSG00000160703…
GO:0043276	anoikis	biological_process	0.0050237	0.23779	5	611	33	21722	ENSG00000142208,ENSG00000104081,ENSG00000118454,ENSG00000131845,ENSG00000183765
GO:0032357	oxidized purine DNA binding	molecular_function	0.0050383	0.23789	2	611	4	21722	ENSG00000116062,ENSG00000095002
GO:0009416	response to light stimulus	biological_process	0.0050506	0.23789	18	611	300	21722	ENSG00000011566,ENSG00000140521,ENSG00000078900,ENSG00000107643,ENSG00000136997,ENSG00000104081,ENSG00000142208,ENSG00000116062,ENSG00000103034,ENSG00000100644,ENSG00000141030,ENSG00000095002,ENSG00000102081,ENSG00000134138,ENSG00000136448,ENSG00000105662,ENSG00000147133,ENSG00000111142
GO:0014855	striated muscle cell proliferation	biological_process	0.0051029	0.23978	7	611	65	21722	ENSG00000163513,ENSG00000103034,ENSG00000169946,ENSG00000168214,ENSG00000066468,ENSG00000078900,ENSG00000106799
GO:0043486	histone exchange	biological_process	0.0052133	0.24436	5	611	59	21722	ENSG00000120334,ENSG00000102054,ENSG00000270882,ENSG00000137812,ENSG00000102901
GO:0009408	response to heat	biological_process	0.0052423	0.24513	13	611	186	21722	ENSG00000196689,ENSG00000196591,ENSG00000101146,ENSG00000108691,ENSG00000115211,ENSG00000120694,ENSG00000108443,ENSG00000204389,ENSG00000204209,ENSG00000110713,ENSG00000142208,ENSG00000148660,ENSG00000102054
GO:0055021	regulation of cardiac muscle tissue growth	biological_process	0.0052643	0.24517	7	611	68	21722	ENSG00000169946,ENSG00000168214,ENSG00000060069,ENSG00000163513,ENSG00000106799,ENSG00000078900,ENSG00000066468
GO:0035269	protein O-linked mannosylation	biological_process	0.0052687	0.24517	3	611	15	21722	ENSG00000130714,ENSG00000118600,ENSG00000165905
GO:0070235	regulation of activation-induced cell death of T cells	biological_process	0.0053303	0.24603	2	611	5	21722	ENSG00000166925,ENSG00000157514
GO:0033552	response to vitamin B3	biological_process	0.0053476	0.24603	1	611	1	21722	ENSG00000108691
GO:0035684	helper T cell extravasation	biological_process	0.0053476	0.24603	1	611	1	21722	ENSG00000108691
GO:0071403	cellular response to high density lipoprotein particle stimulus	biological_process	0.0053476	0.24603	1	611	1	21722	ENSG00000108691
GO:0045786	negative regulation of cell cycle	biological_process	0.005351	0.24603	23	611	444	21722	ENSG00000176046,ENSG00000114126,ENSG00000183765,ENSG00000111596,ENSG00000131467,ENSG00000078900,ENSG00000134982,ENSG00000149115,ENSG00000136997,ENSG00000164120,ENSG00000171867,ENSG00000108094,ENSG00000173692,ENSG00000100526,ENSG00000002822,ENSG00000175166,ENSG00000095002,ENSG00000106617,ENSG00000181929,ENSG00000106799,ENSG00000113300,ENSG00000111653,ENSG00000116133
GO:0023056	positive regulation of signaling	biological_process	0.0053698	0.24631	64	611	1563	21722	ENSG00000067606,ENSG00000155366,ENSG00000147257,ENSG00000187240,ENSG00000185507,ENSG00000080561,ENSG00000073417,ENSG00000101871,ENSG00000138166,ENSG00000108691,ENSG00000251493,ENSG00000083799,ENSG00000101966,ENSG00000196591,ENSG00000197879,ENSG00000173692,ENSG00000169733,ENSG00000067560,ENSG00000140575,ENSG00000067141,ENSG00000078900,ENSG00000136279,ENSG00000023287,ENSG00000107872,ENSG00000106799…
GO:0034728	nucleosome organization	biological_process	0.0054058	0.24737	10	611	186	21722	ENSG00000066117,ENSG00000156650,ENSG00000204256,ENSG00000204209,ENSG00000120334,ENSG00000270882,ENSG00000137812,ENSG00000139613,ENSG00000102901,ENSG00000102054
GO:0090199	regulation of release of cytochrome c from mitochondria	biological_process	0.0054483	0.24872	5	611	46	21722	ENSG00000165060,ENSG00000142208,ENSG00000104081,ENSG00000087470,ENSG00000198836
GO:0044087	regulation of cellular component biogenesis	biological_process	0.0054975	0.25038	40	611	815	21722	ENSG00000116127,ENSG00000160007,ENSG00000119906,ENSG00000111596,ENSG00000151835,ENSG00000150054,ENSG00000158290,ENSG00000104081,ENSG00000156671,ENSG00000067560,ENSG00000140575,ENSG00000197694,ENSG00000065613,ENSG00000137710,ENSG00000125814,ENSG00000171681,ENSG00000106799,ENSG00000184731,ENSG00000130779,ENSG00000147133,ENSG00000134982,ENSG00000134318,ENSG00000144824,ENSG00000103540,ENSG00000115839…
GO:0070848	response to growth factor stimulus	biological_process	0.0056273	0.25569	30	611	583	21722	ENSG00000106799,ENSG00000204389,ENSG00000105176,ENSG00000137575,ENSG00000134243,ENSG00000134138,ENSG00000164442,ENSG00000160867,ENSG00000137710,ENSG00000066468,ENSG00000196591,ENSG00000197879,ENSG00000100644,ENSG00000137275,ENSG00000067606,ENSG00000142208,ENSG00000070614,ENSG00000067560,ENSG00000164120,ENSG00000140575,ENSG00000136997,ENSG00000196562,ENSG00000163513,ENSG00000196689,ENSG00000073417…
GO:0030513	positive regulation of BMP signaling pathway	biological_process	0.0057163	0.25818	5	611	36	21722	ENSG00000251493,ENSG00000107872,ENSG00000168214,ENSG00000067141,ENSG00000147257
GO:0044450	microtubule organizing center part	cellular_component	0.0057245	0.25818	13	611	181	21722	ENSG00000100503,ENSG00000101052,ENSG00000142731,ENSG00000175455,ENSG00000116127,ENSG00000141577,ENSG00000186638,ENSG00000215041,ENSG00000182473,ENSG00000103540,ENSG00000204389,ENSG00000122507,ENSG00000136811
GO:0070231	T cell apoptotic process	biological_process	0.005728	0.25818	5	611	49	21722	ENSG00000137275,ENSG00000100644,ENSG00000142208,ENSG00000157514,ENSG00000166925
GO:0031668	cellular response to extracellular stimulus	biological_process	0.0057384	0.25818	23	611	430	21722	ENSG00000104518,ENSG00000160007,ENSG00000107643,ENSG00000152348,ENSG00000188554,ENSG00000023287,ENSG00000084676,ENSG00000077254,ENSG00000125703,ENSG00000147804,ENSG00000115839,ENSG00000133706,ENSG00000130204,ENSG00000182473,ENSG00000070961,ENSG00000142208,ENSG00000157954,ENSG00000100644,ENSG00000198925,ENSG00000177628,ENSG00000175224,ENSG00000106617,ENSG00000181929
GO:0043241	protein complex disassembly	biological_process	0.0057492	0.25818	13	611	220	21722	ENSG00000136108,ENSG00000135596,ENSG00000134982,ENSG00000137710,ENSG00000125814,ENSG00000175581,ENSG00000101871,ENSG00000197694,ENSG00000186638,ENSG00000050405,ENSG00000174547,ENSG00000177628,ENSG00000021574
GO:0010506	regulation of autophagy	biological_process	0.005788	0.25932	16	611	248	21722	ENSG00000168502,ENSG00000104081,ENSG00000142208,ENSG00000182473,ENSG00000133706,ENSG00000077254,ENSG00000115839,ENSG00000023287,ENSG00000107643,ENSG00000080561,ENSG00000106617,ENSG00000181929,ENSG00000175224,ENSG00000177628,ENSG00000186815,ENSG00000100644
GO:0035265	organ growth	biological_process	0.005898	0.26363	11	611	144	21722	ENSG00000151718,ENSG00000106799,ENSG00000168214,ENSG00000142208,ENSG00000163513,ENSG00000165060,ENSG00000078900,ENSG00000066468,ENSG00000169946,ENSG00000060069,ENSG00000103034
GO:0090148	membrane fission	biological_process	0.0059411	0.26494	3	611	11	21722	ENSG00000021574,ENSG00000087470,ENSG00000198836
GO:0043009	chordate embryonic development	biological_process	0.006036	0.26855	30	611	582	21722	ENSG00000106006,ENSG00000106799,ENSG00000104067,ENSG00000168214,ENSG00000136448,ENSG00000100605,ENSG00000164442,ENSG00000066468,ENSG00000095002,ENSG00000169379,ENSG00000070814,ENSG00000141030,ENSG00000081059,ENSG00000142731,ENSG00000100644,ENSG00000253729,ENSG00000070614,ENSG00000142208,ENSG00000196562,ENSG00000173253,ENSG00000163513,ENSG00000166197,ENSG00000160007,ENSG00000169946,ENSG00000171310…
GO:0010647	positive regulation of cell communication	biological_process	0.006059	0.26895	64	611	1569	21722	ENSG00000160570,ENSG00000164442,ENSG00000160867,ENSG00000175166,ENSG00000103034,ENSG00000066279,ENSG00000109320,ENSG00000204209,ENSG00000114738,ENSG00000150054,ENSG00000137275,ENSG00000142208,ENSG00000104081,ENSG00000171867,ENSG00000196562,ENSG00000132466,ENSG00000164050,ENSG00000131467,ENSG00000204389,ENSG00000130829,ENSG00000137575,ENSG00000102471,ENSG00000110514,ENSG00000140853,ENSG00000178188…
GO:0007051	spindle organization	biological_process	0.006121	0.27108	12	611	166	21722	ENSG00000067560,ENSG00000021574,ENSG00000175203,ENSG00000170004,ENSG00000204389,ENSG00000092820,ENSG00000076242,ENSG00000066279,ENSG00000101146,ENSG00000183765,ENSG00000112029,ENSG00000068796
GO:0048703	embryonic viscerocranium morphogenesis	biological_process	0.006166	0.27245	3	611	11	21722	ENSG00000171310,ENSG00000070614,ENSG00000120254
GO:0006110	regulation of glycolysis	biological_process	0.00622	0.27421	7	611	66	21722	ENSG00000110713,ENSG00000122882,ENSG00000101146,ENSG00000186951,ENSG00000181929,ENSG00000100644,ENSG00000106617
GO:0051205	protein insertion into membrane	biological_process	0.006301	0.27714	6	611	59	21722	ENSG00000104081,ENSG00000114126,ENSG00000198356,ENSG00000078900,ENSG00000107643,ENSG00000136448
GO:0030177	positive regulation of Wnt receptor signaling pathway	biological_process	0.0063881	0.28034	12	611	175	21722	ENSG00000131467,ENSG00000173692,ENSG00000175166,ENSG00000134371,ENSG00000066468,ENSG00000101966,ENSG00000168214,ENSG00000196562,ENSG00000147257,ENSG00000109320,ENSG00000066279,ENSG00000110888
GO:0030100	regulation of endocytosis	biological_process	0.0065201	0.28531	15	611	238	21722	ENSG00000204842,ENSG00000049759,ENSG00000147257,ENSG00000137575,ENSG00000064687,ENSG00000198668,ENSG00000130164,ENSG00000108691,ENSG00000039319,ENSG00000106327,ENSG00000087470,ENSG00000176783,ENSG00000087053,ENSG00000138814,ENSG00000102081
GO:0007243	intracellular protein kinase cascade	biological_process	0.0065444	0.28531	58	611	1411	21722	ENSG00000138757,ENSG00000108691,ENSG00000108443,ENSG00000188554,ENSG00000107643,ENSG00000134318,ENSG00000080561,ENSG00000011566,ENSG00000101871,ENSG00000073417,ENSG00000138166,ENSG00000070614,ENSG00000148660,ENSG00000155366,ENSG00000136997,ENSG00000198160,ENSG00000064687,ENSG00000067606,ENSG00000196591,ENSG00000114354,ENSG00000173692,ENSG00000116539,ENSG00000066468,ENSG00000102471,ENSG00000130829…
GO:0010823	negative regulation of mitochondrion organization	biological_process	0.0065458	0.28531	5	611	44	21722	ENSG00000204389,ENSG00000165060,ENSG00000142208,ENSG00000087470,ENSG00000198836
GO:0065003	macromolecular complex assembly	biological_process	0.0065805	0.28617	76	611	2012	21722	ENSG00000204842,ENSG00000171853,ENSG00000064687,ENSG00000111605,ENSG00000183765,ENSG00000104518,ENSG00000134982,ENSG00000134371,ENSG00000273841,ENSG00000102901,ENSG00000113300,ENSG00000130706,ENSG00000204389,ENSG00000177628,ENSG00000174547,ENSG00000114354,ENSG00000087470,ENSG00000158092,ENSG00000164494,ENSG00000165506,ENSG00000171867,ENSG00000102054,ENSG00000104081,ENSG00000158290,ENSG00000137275…
GO:0044431	Golgi apparatus part	cellular_component	0.0066518	0.28862	44	611	949	21722	ENSG00000169733,ENSG00000137502,ENSG00000165905,ENSG00000156671,ENSG00000121578,ENSG00000196562,ENSG00000161395,ENSG00000182022,ENSG00000152683,ENSG00000147533,ENSG00000136279,ENSG00000171310,ENSG00000119844,ENSG00000076864,ENSG00000134243,ENSG00000148985,ENSG00000143952,ENSG00000144674,ENSG00000184432,ENSG00000107863,ENSG00000015532,ENSG00000064687,ENSG00000152291,ENSG00000070614,ENSG00000147257…
GO:0090263	positive regulation of canonical Wnt receptor signaling pathway	biological_process	0.0069471	0.30075	10	611	141	21722	ENSG00000110888,ENSG00000109320,ENSG00000066279,ENSG00000196562,ENSG00000168214,ENSG00000066468,ENSG00000101966,ENSG00000173692,ENSG00000131467,ENSG00000175166
GO:0003714	transcription corepressor activity	molecular_function	0.0069662	0.30091	15	611	235	21722	ENSG00000134138,ENSG00000067066,ENSG00000164442,ENSG00000169016,ENSG00000160007,ENSG00000060339,ENSG00000169946,ENSG00000101849,ENSG00000171681,ENSG00000204209,ENSG00000204389,ENSG00000174306,ENSG00000105176,ENSG00000165156,ENSG00000106829
GO:0010332	response to gamma radiation	biological_process	0.0070093	0.30209	6	611	57	21722	ENSG00000078900,ENSG00000253729,ENSG00000140521,ENSG00000183765,ENSG00000108691,ENSG00000136997
GO:0032300	mismatch repair complex	cellular_component	0.0070498	0.30316	3	611	12	21722	ENSG00000095002,ENSG00000076242,ENSG00000116062
GO:0043066	negative regulation of apoptotic process	biological_process	0.0071659	0.30632	35	611	787	21722	ENSG00000107643,ENSG00000185507,ENSG00000134371,ENSG00000108443,ENSG00000108691,ENSG00000157514,ENSG00000158006,ENSG00000067606,ENSG00000136997,ENSG00000165060,ENSG00000166925,ENSG00000066468,ENSG00000101966,ENSG00000100644,ENSG00000196591,ENSG00000116133,ENSG00000204389,ENSG00000198908,ENSG00000273841,ENSG00000082805,ENSG00000116127,ENSG00000078900,ENSG00000023287,ENSG00000171310,ENSG00000253729…
GO:0004477	methenyltetrahydrofolate cyclohydrolase activity	molecular_function	0.007171	0.30632	2	611	4	21722	ENSG00000065911,ENSG00000120254
GO:0004488	methylenetetrahydrofolate dehydrogenase (NADP+) activity	molecular_function	0.007171	0.30632	2	611	4	21722	ENSG00000065911,ENSG00000120254
GO:1901655	cellular response to ketone	biological_process	0.0071913	0.3065	7	611	73	21722	ENSG00000134318,ENSG00000142208,ENSG00000070961,ENSG00000108691,ENSG00000118689,ENSG00000278540,ENSG00000108443
GO:1901135	carbohydrate derivative metabolic process	biological_process	0.0072233	0.30662	78	611	1950	21722	ENSG00000115839,ENSG00000064687,ENSG00000115275,ENSG00000111785,ENSG00000015532,ENSG00000133706,ENSG00000119522,ENSG00000240771,ENSG00000171853,ENSG00000116991,ENSG00000151693,ENSG00000156011,ENSG00000136161,ENSG00000250479,ENSG00000177628,ENSG00000204389,ENSG00000110514,ENSG00000134109,ENSG00000066468,ENSG00000171155,ENSG00000100644,ENSG00000154328,ENSG00000072571,ENSG00000137449,ENSG00000087470…
GO:0000776	kinetochore	cellular_component	0.0072259	0.30662	10	611	135	21722	ENSG00000102901,ENSG00000137812,ENSG00000171853,ENSG00000130779,ENSG00000110713,ENSG00000175203,ENSG00000122952,ENSG00000002822,ENSG00000156531,ENSG00000134982
GO:0016591	DNA-directed RNA polymerase II, holoenzyme	cellular_component	0.0072473	0.30686	9	611	118	21722	ENSG00000134371,ENSG00000143493,ENSG00000149262,ENSG00000060069,ENSG00000108506,ENSG00000141384,ENSG00000105176,ENSG00000273841,ENSG00000147133
GO:0016567	protein ubiquitination	biological_process	0.007296	0.30814	41	611	895	21722	ENSG00000156273,ENSG00000116514,ENSG00000147133,ENSG00000107872,ENSG00000106799,ENSG00000137075,ENSG00000170142,ENSG00000175166,ENSG00000158290,ENSG00000142208,ENSG00000183579,ENSG00000204209,ENSG00000109654,ENSG00000108094,ENSG00000253729,ENSG00000118564,ENSG00000115239,ENSG00000131323,ENSG00000131467,ENSG00000136986,ENSG00000112029,ENSG00000102471,ENSG00000049759,ENSG00000204389,ENSG00000123444…
GO:0016407	acetyltransferase activity	molecular_function	0.0073097	0.30814	9	611	112	21722	ENSG00000156650,ENSG00000109065,ENSG00000084676,ENSG00000102030,ENSG00000123600,ENSG00000120616,ENSG00000149474,ENSG00000273841,ENSG00000147133
GO:0032797	SMN complex	cellular_component	0.0073788	0.31016	3	611	15	21722	ENSG00000102081,ENSG00000092208,ENSG00000179409
GO:0047756	chondroitin 4-sulfotransferase activity	molecular_function	0.0073897	0.31016	2	611	4	21722	ENSG00000171310,ENSG00000136213
GO:0009411	response to UV	biological_process	0.0074097	0.31023	10	611	131	21722	ENSG00000104081,ENSG00000142208,ENSG00000116062,ENSG00000147133,ENSG00000136997,ENSG00000102081,ENSG00000078900,ENSG00000107643,ENSG00000011566,ENSG00000095002
GO:0031123	RNA 3'-end processing	biological_process	0.0074236	0.31023	12	611	176	21722	ENSG00000103549,ENSG00000143493,ENSG00000134371,ENSG00000179134,ENSG00000111596,ENSG00000168438,ENSG00000160679,ENSG00000113300,ENSG00000111605,ENSG00000108506,ENSG00000076242,ENSG00000149115
GO:0032104	regulation of response to extracellular stimulus	biological_process	0.0074728	0.31094	11	611	160	21722	ENSG00000107643,ENSG00000100644,ENSG00000023287,ENSG00000186951,ENSG00000115839,ENSG00000175224,ENSG00000177628,ENSG00000106617,ENSG00000182473,ENSG00000181929,ENSG00000142208
GO:0032107	regulation of response to nutrient levels	biological_process	0.0074728	0.31094	11	611	160	21722	ENSG00000107643,ENSG00000186951,ENSG00000023287,ENSG00000100644,ENSG00000177628,ENSG00000175224,ENSG00000115839,ENSG00000142208,ENSG00000181929,ENSG00000106617,ENSG00000182473
GO:0048864	stem cell development	biological_process	0.0075118	0.31122	20	611	345	21722	ENSG00000196591,ENSG00000100644,ENSG00000164442,ENSG00000170558,ENSG00000070814,ENSG00000066468,ENSG00000137575,ENSG00000168214,ENSG00000143537,ENSG00000106799,ENSG00000111596,ENSG00000118689,ENSG00000144824,ENSG00000134371,ENSG00000172728,ENSG00000166197,ENSG00000087087,ENSG00000163513,ENSG00000066279,ENSG00000153944
GO:0060043	regulation of cardiac muscle cell proliferation	biological_process	0.0075119	0.31122	6	611	54	21722	ENSG00000163513,ENSG00000168214,ENSG00000169946,ENSG00000066468,ENSG00000078900,ENSG00000106799
GO:0097194	execution phase of apoptosis	biological_process	0.007552	0.31221	7	611	77	21722	ENSG00000100813,ENSG00000160570,ENSG00000134982,ENSG00000092871,ENSG00000142208,ENSG00000110514,ENSG00000087470
GO:0008310	single-stranded DNA specific 3'-5' exodeoxyribonuclease activity	molecular_function	0.0075799	0.31269	2	611	5	21722	ENSG00000164002,ENSG00000081177
GO:0090201	negative regulation of release of cytochrome c from mitochondria	biological_process	0.0076106	0.31318	3	611	17	21722	ENSG00000142208,ENSG00000198836,ENSG00000165060
GO:0043565	sequence-specific DNA binding	molecular_function	0.0076241	0.31318	47	611	1072	21722	ENSG00000140853,ENSG00000178573,ENSG00000106006,ENSG00000251493,ENSG00000122386,ENSG00000173276,ENSG00000100644,ENSG00000147601,ENSG00000186951,ENSG00000196591,ENSG00000108509,ENSG00000134138,ENSG00000136997,ENSG00000214717,ENSG00000139613,ENSG00000174306,ENSG00000156531,ENSG00000114126,ENSG00000112182,ENSG00000116731,ENSG00000177311,ENSG00000169016,ENSG00000099326,ENSG00000185507,ENSG00000147133…
GO:0030891	VCB complex	cellular_component	0.0076523	0.31366	2	611	6	21722	ENSG00000108094,ENSG00000077254
GO:0030330	DNA damage response, signal transduction by p53 class mediator	biological_process	0.0076742	0.31389	9	611	118	21722	ENSG00000149115,ENSG00000113300,ENSG00000111653,ENSG00000111596,ENSG00000114126,ENSG00000183765,ENSG00000118689,ENSG00000067066,ENSG00000078900
GO:0032138	single base insertion or deletion binding	molecular_function	0.0076915	0.31393	2	611	4	21722	ENSG00000095002,ENSG00000116062
GO:0032947	protein complex scaffold	molecular_function	0.0077746	0.31666	7	611	71	21722	ENSG00000138757,ENSG00000023287,ENSG00000160570,ENSG00000158092,ENSG00000151718,ENSG00000066117,ENSG00000150054
GO:0070488	neutrophil aggregation	biological_process	0.007809	0.31738	1	611	2	21722	ENSG00000163220
GO:0032479	regulation of type I interferon production	biological_process	0.0078525	0.31848	10	611	132	21722	ENSG00000131323,ENSG00000185507,ENSG00000058600,ENSG00000140853,ENSG00000068308,ENSG00000186184,ENSG00000083799,ENSG00000109320,ENSG00000253729,ENSG00000160703
GO:0016604	nuclear body	cellular_component	0.0078702	0.31853	39	611	828	21722	ENSG00000147601,ENSG00000197879,ENSG00000100644,ENSG00000275052,ENSG00000140718,ENSG00000092208,ENSG00000102081,ENSG00000179409,ENSG00000102901,ENSG00000137812,ENSG00000204389,ENSG00000122952,ENSG00000183765,ENSG00000100813,ENSG00000068796,ENSG00000104413,ENSG00000176783,ENSG00000154654,ENSG00000188554,ENSG00000136715,ENSG00000111605,ENSG00000133706,ENSG00000163029,ENSG00000081059,ENSG00000171681…
GO:0030321	transepithelial chloride transport	biological_process	0.0080023	0.3232	2	611	5	21722	ENSG00000064651,ENSG00000225697
GO:0032356	oxidized DNA binding	molecular_function	0.0080289	0.32359	2	611	5	21722	ENSG00000095002,ENSG00000116062
GO:0060420	regulation of heart growth	biological_process	0.0080668	0.32444	7	611	73	21722	ENSG00000066468,ENSG00000106799,ENSG00000078900,ENSG00000163513,ENSG00000168214,ENSG00000169946,ENSG00000060069
GO:0031648	protein destabilization	biological_process	0.0080935	0.32484	5	611	42	21722	ENSG00000136986,ENSG00000134371,ENSG00000253729,ENSG00000185164,ENSG00000171867
GO:0032405	MutLalpha complex binding	molecular_function	0.0082805	0.33165	2	611	5	21722	ENSG00000116062,ENSG00000095002
GO:0010212	response to ionizing radiation	biological_process	0.0082981	0.33167	11	611	155	21722	ENSG00000136997,ENSG00000149115,ENSG00000186280,ENSG00000253729,ENSG00000108691,ENSG00000183765,ENSG00000095002,ENSG00000140521,ENSG00000162441,ENSG00000078900,ENSG00000143493
GO:0008340	determination of adult lifespan	biological_process	0.0083393	0.33216	3	611	13	21722	ENSG00000116731,ENSG00000095002,ENSG00000116062
GO:0006417	regulation of translation	biological_process	0.0083605	0.33216	21	611	392	21722	ENSG00000133706,ENSG00000138593,ENSG00000142208,ENSG00000204842,ENSG00000161813,ENSG00000136997,ENSG00000166197,ENSG00000111596,ENSG00000108443,ENSG00000179134,ENSG00000118689,ENSG00000075151,ENSG00000113300,ENSG00000110888,ENSG00000107929,ENSG00000158092,ENSG00000102081,ENSG00000070814,ENSG00000137449,ENSG00000137411,ENSG00000115211
GO:0070507	regulation of microtubule cytoskeleton organization	biological_process	0.0083687	0.33216	12	611	172	21722	ENSG00000134318,ENSG00000134982,ENSG00000101871,ENSG00000101146,ENSG00000136108,ENSG00000142731,ENSG00000144824,ENSG00000083799,ENSG00000204389,ENSG00000021574,ENSG00000141577,ENSG00000130779
GO:0003006	developmental process involved in reproduction	biological_process	0.0083794	0.33216	26	611	529	21722	ENSG00000142208,ENSG00000066279,ENSG00000253729,ENSG00000136811,ENSG00000169946,ENSG00000176046,ENSG00000108443,ENSG00000118689,ENSG00000084676,ENSG00000116127,ENSG00000112029,ENSG00000225697,ENSG00000164733,ENSG00000087903,ENSG00000137812,ENSG00000143537,ENSG00000106799,ENSG00000116133,ENSG00000137075,ENSG00000115211,ENSG00000081059,ENSG00000137869,ENSG00000164442,ENSG00000066468,ENSG00000095002…
GO:0032269	negative regulation of cellular protein metabolic process	biological_process	0.0084956	0.33607	36	611	801	21722	ENSG00000138166,ENSG00000134982,ENSG00000067606,ENSG00000244274,ENSG00000102081,ENSG00000158092,ENSG00000173692,ENSG00000137449,ENSG00000196591,ENSG00000177628,ENSG00000204389,ENSG00000273841,ENSG00000106617,ENSG00000137575,ENSG00000130829,ENSG00000112029,ENSG00000078900,ENSG00000179134,ENSG00000131467,ENSG00000111596,ENSG00000253729,ENSG00000109320,ENSG00000171867,ENSG00000111912,ENSG00000060237…
GO:0005516	calmodulin binding	molecular_function	0.0085415	0.3372	14	611	194	21722	ENSG00000066279,ENSG00000114738,ENSG00000104067,ENSG00000118200,ENSG00000148660,ENSG00000070961,ENSG00000140575,ENSG00000138031,ENSG00000197694,ENSG00000138814,ENSG00000196689,ENSG00000004660,ENSG00000159023,ENSG00000197879
GO:0070022	transforming growth factor beta receptor homodimeric complex	cellular_component	0.0086052	0.33902	2	611	4	21722	ENSG00000106799,ENSG00000163513
GO:0061136	regulation of proteasomal protein catabolic process	biological_process	0.0086881	0.34158	11	611	158	21722	ENSG00000177628,ENSG00000204389,ENSG00000116514,ENSG00000137575,ENSG00000172046,ENSG00000142208,ENSG00000147133,ENSG00000273841,ENSG00000102081,ENSG00000103549,ENSG00000131467
GO:0006686	sphingomyelin biosynthetic process	biological_process	0.0088478	0.34715	2	611	5	21722	ENSG00000164023,ENSG00000156671
GO:0048298	positive regulation of isotype switching to IgA isotypes	biological_process	0.0088658	0.34715	2	611	5	21722	ENSG00000076242,ENSG00000095002
GO:0006323	DNA packaging	biological_process	0.0088944	0.34757	11	611	217	21722	ENSG00000116539,ENSG00000100813,ENSG00000156650,ENSG00000204256,ENSG00000120334,ENSG00000102030,ENSG00000204209,ENSG00000102054,ENSG00000137812,ENSG00000270882,ENSG00000102901
GO:0071496	cellular response to external stimulus	biological_process	0.0089474	0.34884	25	611	500	21722	ENSG00000109320,ENSG00000130204,ENSG00000133706,ENSG00000077254,ENSG00000125703,ENSG00000115839,ENSG00000147804,ENSG00000142208,ENSG00000182473,ENSG00000070961,ENSG00000107643,ENSG00000152348,ENSG00000188554,ENSG00000104518,ENSG00000160007,ENSG00000084676,ENSG00000023287,ENSG00000177628,ENSG00000175224,ENSG00000198925,ENSG00000106617,ENSG00000181929,ENSG00000141522,ENSG00000157954,ENSG00000100644
GO:0043624	cellular protein complex disassembly	biological_process	0.0089633	0.34884	12	611	208	21722	ENSG00000174547,ENSG00000050405,ENSG00000021574,ENSG00000186638,ENSG00000197694,ENSG00000134982,ENSG00000175581,ENSG00000101871,ENSG00000125814,ENSG00000137710,ENSG00000136108,ENSG00000135596
GO:0061419	positive regulation of transcription from RNA polymerase II promoter in response to hypoxia	biological_process	0.0090697	0.35193	2	611	4	21722	ENSG00000168214,ENSG00000100644
GO:0040007	growth	biological_process	0.0090792	0.35193	44	611	995	21722	ENSG00000134371,ENSG00000147654,ENSG00000176046,ENSG00000169946,ENSG00000079819,ENSG00000108443,ENSG00000163220,ENSG00000067606,ENSG00000163513,ENSG00000165060,ENSG00000147257,ENSG00000140718,ENSG00000066468,ENSG00000100644,ENSG00000137869,ENSG00000204389,ENSG00000092820,ENSG00000105176,ENSG00000137575,ENSG00000143537,ENSG00000273841,ENSG00000116127,ENSG00000078900,ENSG00000167565,ENSG00000196689…
GO:0002221	pattern recognition receptor signaling pathway	biological_process	0.009099	0.35199	13	611	203	21722	ENSG00000131323,ENSG00000185507,ENSG00000145901,ENSG00000109332,ENSG00000132466,ENSG00000101966,ENSG00000164733,ENSG00000114738,ENSG00000083799,ENSG00000204389,ENSG00000163220,ENSG00000137275,ENSG00000160703
GO:0016241	regulation of macroautophagy	biological_process	0.0091701	0.35346	10	611	137	21722	ENSG00000023287,ENSG00000100644,ENSG00000107643,ENSG00000181929,ENSG00000182473,ENSG00000106617,ENSG00000142208,ENSG00000115839,ENSG00000177628,ENSG00000175224
GO:0060412	ventricular septum morphogenesis	biological_process	0.0091737	0.35346	5	611	38	21722	ENSG00000169946,ENSG00000163513,ENSG00000106799,ENSG00000164442,ENSG00000066468
GO:0034397	telomere localization	biological_process	0.0092064	0.35401	3	611	16	21722	ENSG00000147601,ENSG00000076242,ENSG00000110713
GO:0006334	nucleosome assembly	biological_process	0.0092563	0.35522	8	611	154	21722	ENSG00000204256,ENSG00000156650,ENSG00000102054,ENSG00000270882,ENSG00000102901,ENSG00000137812,ENSG00000120334,ENSG00000204209
GO:0006287	base-excision repair, gap-filling	biological_process	0.0093057	0.35641	2	611	5	21722	ENSG00000140521,ENSG00000166169
GO:0045184	establishment of protein localization	biological_process	0.0093523	0.35748	73	611	1862	21722	ENSG00000039319,ENSG00000163682,ENSG00000101146,ENSG00000138190,ENSG00000170558,ENSG00000184432,ENSG00000137710,ENSG00000144674,ENSG00000168214,ENSG00000148985,ENSG00000198925,ENSG00000106799,ENSG00000158552,ENSG00000078900,ENSG00000136986,ENSG00000138814,ENSG00000115107,ENSG00000067560,ENSG00000168502,ENSG00000130227,ENSG00000157985,ENSG00000197879,ENSG00000136448,ENSG00000165219,ENSG00000122507…
GO:0006338	chromatin remodeling	biological_process	0.009457	0.36077	11	611	172	21722	ENSG00000204209,ENSG00000120334,ENSG00000270882,ENSG00000137812,ENSG00000139613,ENSG00000102901,ENSG00000136997,ENSG00000102054,ENSG00000066117,ENSG00000196591,ENSG00000010803
GO:0005175	CD27 receptor binding	molecular_function	0.0095116	0.36167	1	611	1	21722	ENSG00000184990
GO:0043069	negative regulation of programmed cell death	biological_process	0.0095394	0.36167	35	611	801	21722	ENSG00000142208,ENSG00000171867,ENSG00000109320,ENSG00000253729,ENSG00000171310,ENSG00000023287,ENSG00000078900,ENSG00000116127,ENSG00000131845,ENSG00000106799,ENSG00000135596,ENSG00000081059,ENSG00000141522,ENSG00000164442,ENSG00000095002,ENSG00000166925,ENSG00000165060,ENSG00000136997,ENSG00000067606,ENSG00000157514,ENSG00000158006,ENSG00000108691,ENSG00000108443,ENSG00000134371,ENSG00000185507…
GO:0010389	regulation of G2/M transition of mitotic cell cycle	biological_process	0.0095418	0.36167	12	611	191	21722	ENSG00000103540,ENSG00000127824,ENSG00000136811,ENSG00000175203,ENSG00000141577,ENSG00000057935,ENSG00000119397,ENSG00000175166,ENSG00000142731,ENSG00000131467,ENSG00000173692,ENSG00000072571
GO:0071478	cellular response to radiation	biological_process	0.0095652	0.36167	11	611	162	21722	ENSG00000143493,ENSG00000078900,ENSG00000102081,ENSG00000136448,ENSG00000183765,ENSG00000104081,ENSG00000111142,ENSG00000186280,ENSG00000147133,ENSG00000136997,ENSG00000149115
GO:0055017	cardiac muscle tissue growth	biological_process	0.0095873	0.36167	8	611	95	21722	ENSG00000106799,ENSG00000168214,ENSG00000163513,ENSG00000078900,ENSG00000066468,ENSG00000169946,ENSG00000060069,ENSG00000103034
GO:0031571	mitotic G1 DNA damage checkpoint	biological_process	0.0095932	0.36167	7	611	80	21722	ENSG00000114126,ENSG00000183765,ENSG00000111596,ENSG00000149115,ENSG00000078900,ENSG00000253729,ENSG00000113300
GO:0008047	enzyme activator activity	molecular_function	0.0096493	0.36307	27	611	529	21722	ENSG00000100852,ENSG00000116991,ENSG00000060237,ENSG00000140575,ENSG00000204209,ENSG00000133706,ENSG00000107863,ENSG00000150527,ENSG00000111785,ENSG00000103018,ENSG00000115839,ENSG00000164050,ENSG00000136279,ENSG00000131467,ENSG00000065882,ENSG00000147654,ENSG00000151693,ENSG00000160007,ENSG00000110514,ENSG00000106617,ENSG00000076864,ENSG00000204149,ENSG00000130706,ENSG00000165219,ENSG00000087470…
GO:0035666	TRIF-dependent toll-like receptor signaling pathway	biological_process	0.0096712	0.36315	4	611	30	21722	ENSG00000131323,ENSG00000185507,ENSG00000137275,ENSG00000109332
GO:0070233	negative regulation of T cell apoptotic process	biological_process	0.0096891	0.36315	3	611	19	21722	ENSG00000157514,ENSG00000166925,ENSG00000100644
GO:0071280	cellular response to copper ion	biological_process	0.009736	0.3642	3	611	17	21722	ENSG00000204209,ENSG00000140465,ENSG00000171867
GO:0044253	positive regulation of multicellular organismal metabolic process	biological_process	0.0098215	0.36669	4	611	35	21722	ENSG00000196689,ENSG00000108691,ENSG00000094975,ENSG00000196591
GO:0001190	RNA polymerase II transcription factor binding transcription factor activity involved in positive regulation of transcription	molecular_function	0.0098688	0.36737	6	611	57	21722	ENSG00000084676,ENSG00000169946,ENSG00000082641,ENSG00000186951,ENSG00000110713,ENSG00000164442
GO:0042176	regulation of protein catabolic process	biological_process	0.009878	0.36737	18	611	322	21722	ENSG00000103549,ENSG00000102081,ENSG00000173692,ENSG00000175166,ENSG00000204389,ENSG00000177628,ENSG00000147133,ENSG00000273841,ENSG00000049759,ENSG00000137575,ENSG00000116514,ENSG00000134982,ENSG00000131467,ENSG00000183765,ENSG00000147257,ENSG00000158290,ENSG00000142208,ENSG00000172046
GO:0071363	cellular response to growth factor stimulus	biological_process	0.009943	0.36908	28	611	557	21722	ENSG00000163513,ENSG00000196562,ENSG00000164120,ENSG00000140575,ENSG00000067560,ENSG00000070614,ENSG00000142208,ENSG00000137275,ENSG00000067606,ENSG00000108443,ENSG00000118689,ENSG00000108691,ENSG00000171310,ENSG00000104413,ENSG00000196689,ENSG00000073417,ENSG00000137575,ENSG00000134243,ENSG00000105176,ENSG00000204389,ENSG00000106799,ENSG00000100644,ENSG00000197879,ENSG00000196591,ENSG00000160867…
GO:0003684	damaged DNA binding	molecular_function	0.010123	0.37433	6	611	60	21722	ENSG00000095002,ENSG00000078900,ENSG00000154328,ENSG00000198924,ENSG00000116062,ENSG00000158290
GO:0032559	adenyl ribonucleotide binding	molecular_function	0.010123	0.37433	74	611	1676	21722	ENSG00000120254,ENSG00000068796,ENSG00000011566,ENSG00000109332,ENSG00000187240,ENSG00000163513,ENSG00000089737,ENSG00000116062,ENSG00000148660,ENSG00000067606,ENSG00000197879,ENSG00000136213,ENSG00000186638,ENSG00000135241,ENSG00000106617,ENSG00000160703,ENSG00000182150,ENSG00000004660,ENSG00000182022,ENSG00000070961,ENSG00000170004,ENSG00000172716,ENSG00000068120,ENSG00000068745,ENSG00000163029…
GO:0044281	small molecule metabolic process	biological_process	0.010162	0.37503	103	611	2874	21722	ENSG00000073417,ENSG00000108691,ENSG00000120254,ENSG00000105552,ENSG00000140465,ENSG00000107863,ENSG00000164120,ENSG00000165060,ENSG00000129158,ENSG00000011009,ENSG00000070614,ENSG00000100852,ENSG00000148660,ENSG00000136213,ENSG00000136448,ENSG00000103064,ENSG00000157985,ENSG00000173692,ENSG00000186951,ENSG00000165219,ENSG00000116133,ENSG00000130164,ENSG00000117448,ENSG00000135241,ENSG00000106617…
GO:0042157	lipoprotein metabolic process	biological_process	0.010217	0.37596	12	611	208	21722	ENSG00000155918,ENSG00000186951,ENSG00000174227,ENSG00000147533,ENSG00000157954,ENSG00000136448,ENSG00000152348,ENSG00000161395,ENSG00000011009,ENSG00000148985,ENSG00000125703,ENSG00000130164
GO:1901879	regulation of protein depolymerization	biological_process	0.01023	0.37596	7	611	71	21722	ENSG00000134982,ENSG00000050405,ENSG00000101871,ENSG00000021574,ENSG00000137710,ENSG00000136108,ENSG00000197694
GO:0044085	cellular component biogenesis	biological_process	0.010246	0.37596	110	611	3050	21722	ENSG00000204209,ENSG00000107815,ENSG00000066279,ENSG00000125703,ENSG00000137275,ENSG00000150054,ENSG00000158290,ENSG00000104081,ENSG00000156671,ENSG00000165506,ENSG00000171867,ENSG00000102054,ENSG00000112029,ENSG00000087053,ENSG00000166197,ENSG00000196689,ENSG00000160007,ENSG00000129680,ENSG00000110713,ENSG00000065613,ENSG00000125814,ENSG00000204256,ENSG00000011451,ENSG00000111605,ENSG00000115839…
GO:0000083	regulation of transcription involved in G1/S phase of mitotic cell cycle	biological_process	0.010398	0.38026	4	611	28	21722	ENSG00000156273,ENSG00000114126,ENSG00000169016,ENSG00000112029
GO:0033500	carbohydrate homeostasis	biological_process	0.010437	0.38026	14	611	233	21722	ENSG00000108691,ENSG00000118689,ENSG00000100644,ENSG00000138814,ENSG00000116127,ENSG00000160867,ENSG00000140521,ENSG00000142208,ENSG00000198836,ENSG00000112759,ENSG00000118418,ENSG00000107815,ENSG00000104067,ENSG00000130856
GO:0042593	glucose homeostasis	biological_process	0.010437	0.38026	14	611	233	21722	ENSG00000118418,ENSG00000112759,ENSG00000198836,ENSG00000142208,ENSG00000130856,ENSG00000104067,ENSG00000107815,ENSG00000100644,ENSG00000118689,ENSG00000108691,ENSG00000160867,ENSG00000140521,ENSG00000116127,ENSG00000138814
GO:0071389	cellular response to mineralocorticoid stimulus	biological_process	0.010452	0.38026	2	611	5	21722	ENSG00000070961,ENSG00000118689
GO:0072655	establishment of protein localization to mitochondrion	biological_process	0.010464	0.38026	7	611	98	21722	ENSG00000107643,ENSG00000130204,ENSG00000136448,ENSG00000078900,ENSG00000114126,ENSG00000142208,ENSG00000104081
GO:0043244	regulation of protein complex disassembly	biological_process	0.010481	0.38026	8	611	90	21722	ENSG00000177628,ENSG00000050405,ENSG00000021574,ENSG00000197694,ENSG00000134982,ENSG00000101871,ENSG00000137710,ENSG00000136108
GO:0090314	positive regulation of protein targeting to membrane	biological_process	0.010508	0.38053	4	611	28	21722	ENSG00000171867,ENSG00000108691,ENSG00000197879,ENSG00000168502
GO:0044783	G1 DNA damage checkpoint	biological_process	0.01053	0.38061	7	611	81	21722	ENSG00000183765,ENSG00000114126,ENSG00000111596,ENSG00000149115,ENSG00000078900,ENSG00000253729,ENSG00000113300
GO:0001047	core promoter binding	molecular_function	0.010571	0.38136	12	611	171	21722	ENSG00000143190,ENSG00000103168,ENSG00000108312,ENSG00000168214,ENSG00000103495,ENSG00000147133,ENSG00000140853,ENSG00000185507,ENSG00000060339,ENSG00000196591,ENSG00000081059,ENSG00000118689
GO:0000422	mitochondrion degradation	biological_process	0.010628	0.38142	5	611	45	21722	ENSG00000023287,ENSG00000175224,ENSG00000125703,ENSG00000198925,ENSG00000157954
GO:0015105	arsenite transmembrane transporter activity	molecular_function	0.010651	0.38142	1	611	1	21722	ENSG00000198356
GO:0043531	ADP binding	molecular_function	0.010656	0.38142	5	611	42	21722	ENSG00000181929,ENSG00000106617,ENSG00000116062,ENSG00000095002,ENSG00000100243
GO:0000983	RNA polymerase II core promoter sequence-specific DNA binding transcription factor activity	molecular_function	0.010671	0.38142	4	611	24	21722	ENSG00000141384,ENSG00000143190,ENSG00000147133,ENSG00000273841
GO:0016787	hydrolase activity	molecular_function	0.010684	0.38142	105	611	2908	21722	ENSG00000087470,ENSG00000079974,ENSG00000154328,ENSG00000112118,ENSG00000134109,ENSG00000128923,ENSG00000130829,ENSG00000143537,ENSG00000074211,ENSG00000204389,ENSG00000177628,ENSG00000065911,ENSG00000113300,ENSG00000168827,ENSG00000175203,ENSG00000115963,ENSG00000143515,ENSG00000158006,ENSG00000137171,ENSG00000171853,ENSG00000198160,ENSG00000100767,ENSG00000068308,ENSG00000133706,ENSG00000115275…
GO:0000979	RNA polymerase II core promoter sequence-specific DNA binding	molecular_function	0.010691	0.38142	6	611	59	21722	ENSG00000103495,ENSG00000168214,ENSG00000140853,ENSG00000147133,ENSG00000185507,ENSG00000143190
GO:0031669	cellular response to nutrient levels	biological_process	0.010984	0.38704	21	611	402	21722	ENSG00000133706,ENSG00000130204,ENSG00000125703,ENSG00000077254,ENSG00000147804,ENSG00000115839,ENSG00000142208,ENSG00000182473,ENSG00000070961,ENSG00000107643,ENSG00000188554,ENSG00000152348,ENSG00000084676,ENSG00000023287,ENSG00000175224,ENSG00000177628,ENSG00000198925,ENSG00000106617,ENSG00000181929,ENSG00000157954,ENSG00000100644
GO:0032440	2-alkenal reductase [NAD(P)] activity	molecular_function	0.01102	0.38704	1	611	1	21722	ENSG00000106853
GO:0000827	inositol-1,3,4,5,6-pentakisphosphate kinase activity	molecular_function	0.011039	0.38704	2	611	5	21722	ENSG00000176095,ENSG00000068745
GO:0000828	inositol hexakisphosphate kinase activity	molecular_function	0.011039	0.38704	2	611	5	21722	ENSG00000176095,ENSG00000068745
GO:0000829	inositol heptakisphosphate kinase activity	molecular_function	0.011039	0.38704	2	611	5	21722	ENSG00000176095,ENSG00000068745
GO:0000832	inositol hexakisphosphate 5-kinase activity	molecular_function	0.011039	0.38704	2	611	5	21722	ENSG00000068745,ENSG00000176095
GO:0052723	inositol hexakisphosphate 1-kinase activity	molecular_function	0.011039	0.38704	2	611	5	21722	ENSG00000176095,ENSG00000068745
GO:0052724	inositol hexakisphosphate 3-kinase activity	molecular_function	0.011039	0.38704	2	611	5	21722	ENSG00000068745,ENSG00000176095
GO:1901991	negative regulation of mitotic cell cycle phase transition	biological_process	0.011049	0.38704	15	611	267	21722	ENSG00000131467,ENSG00000002822,ENSG00000173692,ENSG00000175166,ENSG00000114126,ENSG00000183765,ENSG00000122952,ENSG00000111596,ENSG00000078900,ENSG00000134982,ENSG00000134371,ENSG00000149115,ENSG00000172716,ENSG00000113300,ENSG00000253729
GO:0017112	Rab guanyl-nucleotide exchange factor activity	molecular_function	0.01105	0.38704	6	611	53	21722	ENSG00000198837,ENSG00000119522,ENSG00000110514,ENSG00000171853,ENSG00000115839,ENSG00000165219
GO:0030206	chondroitin sulfate biosynthetic process	biological_process	0.011108	0.38803	4	611	24	21722	ENSG00000171310,ENSG00000136213,ENSG00000182022,ENSG00000015532
GO:0033365	protein localization to organelle	biological_process	0.011118	0.38803	36	611	822	21722	ENSG00000130204,ENSG00000133706,ENSG00000150527,ENSG00000064687,ENSG00000141577,ENSG00000080561,ENSG00000107643,ENSG00000101871,ENSG00000138757,ENSG00000114126,ENSG00000146350,ENSG00000083799,ENSG00000175203,ENSG00000122507,ENSG00000137812,ENSG00000136448,ENSG00000231500,ENSG00000087470,ENSG00000175455,ENSG00000078902,ENSG00000067560,ENSG00000142208,ENSG00000104081,ENSG00000196562,ENSG00000138814…
GO:0051346	negative regulation of hydrolase activity	biological_process	0.011146	0.38831	21	611	445	21722	ENSG00000126453,ENSG00000092871,ENSG00000134318,ENSG00000142208,ENSG00000140575,ENSG00000147257,ENSG00000124102,ENSG00000060237,ENSG00000100767,ENSG00000067606,ENSG00000137449,ENSG00000135596,ENSG00000084234,ENSG00000124116,ENSG00000101966,ENSG00000137710,ENSG00000134243,ENSG00000137812,ENSG00000115970,ENSG00000116133,ENSG00000105176
GO:0001012	RNA polymerase II regulatory region DNA binding	molecular_function	0.011223	0.39027	31	611	646	21722	ENSG00000160007,ENSG00000099326,ENSG00000169016,ENSG00000112182,ENSG00000116731,ENSG00000078900,ENSG00000140262,ENSG00000185507,ENSG00000084676,ENSG00000114126,ENSG00000174306,ENSG00000109320,ENSG00000214717,ENSG00000173253,ENSG00000136997,ENSG00000082641,ENSG00000139613,ENSG00000106948,ENSG00000134138,ENSG00000196591,ENSG00000133884,ENSG00000186951,ENSG00000122386,ENSG00000251493,ENSG00000143190…
GO:0019213	deacetylase activity	molecular_function	0.011305	0.39186	6	611	60	21722	ENSG00000198160,ENSG00000057935,ENSG00000102054,ENSG00000070614,ENSG00000196591,ENSG00000170004
GO:0017017	MAP kinase tyrosine/serine/threonine phosphatase activity	molecular_function	0.011309	0.39186	3	611	17	21722	ENSG00000130829,ENSG00000111266,ENSG00000138166
GO:0016055	Wnt receptor signaling pathway	biological_process	0.011331	0.39189	26	611	511	21722	ENSG00000198055,ENSG00000131467,ENSG00000101849,ENSG00000118689,ENSG00000134371,ENSG00000138814,ENSG00000134982,ENSG00000196562,ENSG00000136997,ENSG00000183579,ENSG00000147257,ENSG00000067560,ENSG00000109320,ENSG00000066279,ENSG00000173692,ENSG00000081059,ENSG00000175166,ENSG00000121210,ENSG00000066468,ENSG00000101966,ENSG00000170558,ENSG00000106829,ENSG00000168214,ENSG00000140332,ENSG00000110888…
GO:0007178	transmembrane receptor protein serine/threonine kinase signaling pathway	biological_process	0.011351	0.39189	19	611	340	21722	ENSG00000109332,ENSG00000118707,ENSG00000108691,ENSG00000171310,ENSG00000067606,ENSG00000163513,ENSG00000147257,ENSG00000164120,ENSG00000067141,ENSG00000067560,ENSG00000101966,ENSG00000164442,ENSG00000039319,ENSG00000204389,ENSG00000107872,ENSG00000251493,ENSG00000106799,ENSG00000168214,ENSG00000137575
GO:0048296	regulation of isotype switching to IgA isotypes	biological_process	0.011425	0.39364	2	611	6	21722	ENSG00000076242,ENSG00000095002
GO:0042558	pteridine-containing compound metabolic process	biological_process	0.011476	0.39364	4	611	34	21722	ENSG00000076351,ENSG00000065911,ENSG00000120254,ENSG00000151552
GO:0032800	receptor biosynthetic process	biological_process	0.011476	0.39364	4	611	30	21722	ENSG00000100644,ENSG00000118454,ENSG00000196591,ENSG00000186951
GO:0030554	adenyl nucleotide binding	molecular_function	0.011483	0.39364	74	611	1686	21722	ENSG00000182150,ENSG00000160703,ENSG00000106617,ENSG00000135241,ENSG00000186638,ENSG00000136213,ENSG00000197879,ENSG00000067606,ENSG00000163513,ENSG00000148660,ENSG00000116062,ENSG00000089737,ENSG00000109332,ENSG00000011566,ENSG00000068796,ENSG00000187240,ENSG00000120254,ENSG00000100243,ENSG00000021574,ENSG00000076242,ENSG00000106799,ENSG00000147133,ENSG00000198356,ENSG00000278540,ENSG00000143776…
GO:0048471	perinuclear region of cytoplasm	cellular_component	0.011534	0.39468	33	611	693	21722	ENSG00000087470,ENSG00000102081,ENSG00000134138,ENSG00000112118,ENSG00000102471,ENSG00000135241,ENSG00000092820,ENSG00000083799,ENSG00000204389,ENSG00000154645,ENSG00000060339,ENSG00000108691,ENSG00000108443,ENSG00000134982,ENSG00000164733,ENSG00000148334,ENSG00000171853,ENSG00000184640,ENSG00000204842,ENSG00000067606,ENSG00000118454,ENSG00000100526,ENSG00000065613,ENSG00000143952,ENSG00000132849…
GO:0043470	regulation of carbohydrate catabolic process	biological_process	0.011611	0.3959	7	611	75	21722	ENSG00000110713,ENSG00000106617,ENSG00000100644,ENSG00000181929,ENSG00000101146,ENSG00000186951,ENSG00000122882
GO:0043471	regulation of cellular carbohydrate catabolic process	biological_process	0.011611	0.3959	7	611	75	21722	ENSG00000181929,ENSG00000100644,ENSG00000106617,ENSG00000122882,ENSG00000101146,ENSG00000186951,ENSG00000110713
GO:0046983	protein dimerization activity	molecular_function	0.011642	0.39627	50	611	1315	21722	ENSG00000164002,ENSG00000147133,ENSG00000130779,ENSG00000186184,ENSG00000076864,ENSG00000065613,ENSG00000137710,ENSG00000095002,ENSG00000270882,ENSG00000168502,ENSG00000165156,ENSG00000142208,ENSG00000173253,ENSG00000109320,ENSG00000204209,ENSG00000150054,ENSG00000084676,ENSG00000140262,ENSG00000067066,ENSG00000138814,ENSG00000166197,ENSG00000087053,ENSG00000102901,ENSG00000137575,ENSG00000273841…
GO:2001243	negative regulation of intrinsic apoptotic signaling pathway	biological_process	0.01182	0.40159	7	611	93	21722	ENSG00000204389,ENSG00000105176,ENSG00000198836,ENSG00000126453,ENSG00000148985,ENSG00000142208,ENSG00000273841
GO:0006508	proteolysis	biological_process	0.011943	0.40506	56	611	1420	21722	ENSG00000184887,ENSG00000132640,ENSG00000102081,ENSG00000134109,ENSG00000103549,ENSG00000196591,ENSG00000173692,ENSG00000123444,ENSG00000083799,ENSG00000204389,ENSG00000177628,ENSG00000130706,ENSG00000182670,ENSG00000128923,ENSG00000137575,ENSG00000273841,ENSG00000143537,ENSG00000049759,ENSG00000130714,ENSG00000092871,ENSG00000134982,ENSG00000109332,ENSG00000164733,ENSG00000073670,ENSG00000104343…
GO:0005789	endoplasmic reticulum membrane	cellular_component	0.012122	0.41039	47	611	1152	21722	ENSG00000116133,ENSG00000154645,ENSG00000175224,ENSG00000126777,ENSG00000135241,ENSG00000137575,ENSG00000244038,ENSG00000134109,ENSG00000137869,ENSG00000087470,ENSG00000115275,ENSG00000115839,ENSG00000150527,ENSG00000015532,ENSG00000185164,ENSG00000152952,ENSG00000148660,ENSG00000130714,ENSG00000164023,ENSG00000143515,ENSG00000140465,ENSG00000158006,ENSG00000198925,ENSG00000021574,ENSG00000100243…
GO:0000188	inactivation of MAPK activity	biological_process	0.012142	0.41039	4	611	30	21722	ENSG00000138166,ENSG00000111266,ENSG00000151332,ENSG00000130829
GO:2000134	negative regulation of G1/S transition of mitotic cell cycle	biological_process	0.012183	0.41105	9	611	119	21722	ENSG00000113300,ENSG00000172716,ENSG00000253729,ENSG00000149115,ENSG00000134371,ENSG00000078900,ENSG00000183765,ENSG00000114126,ENSG00000111596
GO:0032794	GTPase activating protein binding	molecular_function	0.0123	0.41428	3	611	14	21722	ENSG00000165219,ENSG00000164050,ENSG00000142208
GO:0032039	integrator complex	cellular_component	0.012387	0.41645	3	611	15	21722	ENSG00000149262,ENSG00000108506,ENSG00000143493
GO:0001836	release of cytochrome c from mitochondria	biological_process	0.012429	0.41716	5	611	58	21722	ENSG00000165060,ENSG00000198836,ENSG00000087470,ENSG00000142208,ENSG00000104081
GO:0015186	L-glutamine transmembrane transporter activity	molecular_function	0.012468	0.41757	2	611	5	21722	ENSG00000103042,ENSG00000111371
GO:1901988	negative regulation of cell cycle phase transition	biological_process	0.012485	0.41757	19	611	363	21722	ENSG00000137812,ENSG00000113300,ENSG00000002822,ENSG00000173692,ENSG00000175166,ENSG00000095002,ENSG00000149115,ENSG00000142208,ENSG00000172716,ENSG00000253729,ENSG00000131467,ENSG00000114126,ENSG00000183765,ENSG00000122952,ENSG00000111596,ENSG00000143493,ENSG00000134982,ENSG00000078900,ENSG00000134371
GO:0016722	oxidoreductase activity, oxidizing metal ions	molecular_function	0.01253	0.41836	3	611	15	21722	ENSG00000115107,ENSG00000165060,ENSG00000008283
GO:0043409	negative regulation of MAPK cascade	biological_process	0.012643	0.4214	11	611	164	21722	ENSG00000116539,ENSG00000138166,ENSG00000078900,ENSG00000145901,ENSG00000151332,ENSG00000136997,ENSG00000142208,ENSG00000130829,ENSG00000177628,ENSG00000111266,ENSG00000092820
GO:1901880	negative regulation of protein depolymerization	biological_process	0.01268	0.42191	6	611	56	21722	ENSG00000137710,ENSG00000101871,ENSG00000050405,ENSG00000134982,ENSG00000197694,ENSG00000136108
GO:1900087	positive regulation of G1/S transition of mitotic cell cycle	biological_process	0.012739	0.42314	5	611	44	21722	ENSG00000132466,ENSG00000137710,ENSG00000142208,ENSG00000158290,ENSG00000140465
GO:0038027	apolipoprotein A-I-mediated signaling pathway	biological_process	0.012791	0.42353	2	611	5	21722	ENSG00000067560,ENSG00000064687
GO:0051259	protein oligomerization	biological_process	0.012806	0.42353	26	611	573	21722	ENSG00000087053,ENSG00000104518,ENSG00000196689,ENSG00000134982,ENSG00000078900,ENSG00000188554,ENSG00000136986,ENSG00000067606,ENSG00000137275,ENSG00000111605,ENSG00000107815,ENSG00000171867,ENSG00000148660,ENSG00000270882,ENSG00000155366,ENSG00000171853,ENSG00000184640,ENSG00000104081,ENSG00000105662,ENSG00000164494,ENSG00000087470,ENSG00000011451,ENSG00000021574,ENSG00000177628,ENSG00000278540…
GO:0010948	negative regulation of cell cycle process	biological_process	0.012817	0.42353	21	611	420	21722	ENSG00000149115,ENSG00000142208,ENSG00000253729,ENSG00000172716,ENSG00000131467,ENSG00000183765,ENSG00000114126,ENSG00000122952,ENSG00000111596,ENSG00000112029,ENSG00000143493,ENSG00000134982,ENSG00000078900,ENSG00000134371,ENSG00000137812,ENSG00000113300,ENSG00000147601,ENSG00000173692,ENSG00000002822,ENSG00000175166,ENSG00000095002
GO:0030507	spectrin binding	molecular_function	0.012965	0.42768	4	611	26	21722	ENSG00000079819,ENSG00000175203,ENSG00000159023,ENSG00000118200
GO:0051019	mitogen-activated protein kinase binding	molecular_function	0.012997	0.42802	4	611	27	21722	ENSG00000145901,ENSG00000114738,ENSG00000188554,ENSG00000140575
GO:0006692	prostanoid metabolic process	biological_process	0.013105	0.43009	4	611	35	21722	ENSG00000135241,ENSG00000164120,ENSG00000148334,ENSG00000106853
GO:0006693	prostaglandin metabolic process	biological_process	0.013105	0.43009	4	611	35	21722	ENSG00000148334,ENSG00000106853,ENSG00000164120,ENSG00000135241
GO:0004155	6,7-dihydropteridine reductase activity	molecular_function	0.013431	0.44004	1	611	1	21722	ENSG00000151552
GO:0008625	extrinsic apoptotic signaling pathway via death domain receptors	biological_process	0.013501	0.44158	7	611	88	21722	ENSG00000110514,ENSG00000134243,ENSG00000137275,ENSG00000204209,ENSG00000092871,ENSG00000160570,ENSG00000067066
GO:0005007	fibroblast growth factor-activated receptor activity	molecular_function	0.013565	0.44294	2	611	5	21722	ENSG00000066468,ENSG00000160867
GO:0048706	embryonic skeletal system development	biological_process	0.013632	0.44436	9	611	123	21722	ENSG00000066468,ENSG00000171310,ENSG00000120254,ENSG00000106006,ENSG00000106799,ENSG00000070614,ENSG00000173253,ENSG00000196562,ENSG00000163513
GO:0001947	heart looping	biological_process	0.013665	0.44471	6	611	61	21722	ENSG00000164442,ENSG00000169379,ENSG00000100644,ENSG00000163513,ENSG00000103034,ENSG00000101052
GO:0051248	negative regulation of protein metabolic process	biological_process	0.013794	0.44769	38	611	892	21722	ENSG00000067606,ENSG00000064687,ENSG00000244274,ENSG00000138166,ENSG00000134982,ENSG00000204389,ENSG00000130164,ENSG00000177628,ENSG00000106617,ENSG00000273841,ENSG00000130829,ENSG00000137575,ENSG00000158092,ENSG00000102081,ENSG00000173692,ENSG00000196591,ENSG00000137449,ENSG00000253729,ENSG00000109320,ENSG00000005700,ENSG00000111912,ENSG00000060237,ENSG00000171867,ENSG00000172046,ENSG00000142208…
GO:0060419	heart growth	biological_process	0.013804	0.44769	8	611	101	21722	ENSG00000168214,ENSG00000163513,ENSG00000106799,ENSG00000169946,ENSG00000060069,ENSG00000103034,ENSG00000078900,ENSG00000066468
GO:0051301	cell division	biological_process	0.01388	0.44914	29	611	609	21722	ENSG00000021574,ENSG00000137812,ENSG00000102901,ENSG00000066468,ENSG00000119397,ENSG00000198924,ENSG00000147601,ENSG00000002822,ENSG00000060069,ENSG00000136108,ENSG00000101146,ENSG00000003096,ENSG00000066279,ENSG00000103540,ENSG00000136997,ENSG00000184640,ENSG00000155366,ENSG00000164649,ENSG00000067560,ENSG00000068796,ENSG00000159023,ENSG00000112029,ENSG00000134982,ENSG00000134318,ENSG00000248333…
GO:0071532	ankyrin repeat binding	molecular_function	0.013922	0.44914	2	611	5	21722	ENSG00000147601,ENSG00000149115
GO:0002568	somatic diversification of T cell receptor genes	biological_process	0.013965	0.44914	2	611	5	21722	ENSG00000253729,ENSG00000081059
GO:0002681	somatic recombination of T cell receptor gene segments	biological_process	0.013965	0.44914	2	611	5	21722	ENSG00000081059,ENSG00000253729
GO:0033153	T cell receptor V(D)J recombination	biological_process	0.013965	0.44914	2	611	5	21722	ENSG00000081059,ENSG00000253729
GO:0010390	histone monoubiquitination	biological_process	0.01404	0.4508	4	611	28	21722	ENSG00000170142,ENSG00000158290,ENSG00000103549,ENSG00000134371
GO:0033549	MAP kinase phosphatase activity	molecular_function	0.014083	0.45093	3	611	18	21722	ENSG00000130829,ENSG00000111266,ENSG00000138166
GO:0019238	cyclohydrolase activity	molecular_function	0.014091	0.45093	2	611	6	21722	ENSG00000120254,ENSG00000065911
GO:0010608	posttranscriptional regulation of gene expression	biological_process	0.014136	0.45163	41	611	996	21722	ENSG00000173692,ENSG00000137449,ENSG00000070814,ENSG00000102081,ENSG00000158092,ENSG00000273841,ENSG00000113300,ENSG00000204389,ENSG00000108443,ENSG00000183765,ENSG00000134371,ENSG00000185164,ENSG00000204842,ENSG00000161813,ENSG00000136997,ENSG00000087087,ENSG00000133706,ENSG00000175166,ENSG00000115211,ENSG00000011451,ENSG00000137411,ENSG00000101146,ENSG00000147133,ENSG00000107929,ENSG00000110888…
GO:0009267	cellular response to starvation	biological_process	0.014164	0.45177	19	611	359	21722	ENSG00000106617,ENSG00000181929,ENSG00000198925,ENSG00000175224,ENSG00000177628,ENSG00000100644,ENSG00000157954,ENSG00000182473,ENSG00000142208,ENSG00000077254,ENSG00000125703,ENSG00000115839,ENSG00000147804,ENSG00000133706,ENSG00000130204,ENSG00000023287,ENSG00000107643,ENSG00000188554,ENSG00000152348
GO:0035312	5'-3' exodeoxyribonuclease activity	molecular_function	0.014344	0.45675	2	611	6	21722	ENSG00000164002,ENSG00000198924
GO:0008198	ferrous iron binding	molecular_function	0.014515	0.46143	3	611	21	21722	ENSG00000165060,ENSG00000239382,ENSG00000140718
GO:0008446	GDP-mannose 4,6-dehydratase activity	molecular_function	0.014545	0.46164	1	611	1	21722	ENSG00000112699
GO:0032135	DNA insertion or deletion binding	molecular_function	0.014572	0.46173	2	611	6	21722	ENSG00000095002,ENSG00000116062
GO:0051123	RNA polymerase II transcriptional preinitiation complex assembly	biological_process	0.014617	0.46189	4	611	33	21722	ENSG00000273841,ENSG00000147133,ENSG00000171681,ENSG00000141384
GO:0032480	negative regulation of type I interferon production	biological_process	0.014625	0.46189	5	611	47	21722	ENSG00000160703,ENSG00000083799,ENSG00000068308,ENSG00000140853,ENSG00000131323
GO:0001893	maternal placenta development	biological_process	0.014723	0.46395	4	611	34	21722	ENSG00000164442,ENSG00000164733,ENSG00000116539,ENSG00000142208
GO:0002758	innate immune response-activating signal transduction	biological_process	0.014766	0.46395	17	611	326	21722	ENSG00000145901,ENSG00000185507,ENSG00000109332,ENSG00000164733,ENSG00000132466,ENSG00000131323,ENSG00000131467,ENSG00000109320,ENSG00000163220,ENSG00000114738,ENSG00000137275,ENSG00000101966,ENSG00000173692,ENSG00000175166,ENSG00000083799,ENSG00000204389,ENSG00000160703
GO:0005838	proteasome regulatory particle	cellular_component	0.014801	0.46395	3	611	23	21722	ENSG00000175166,ENSG00000173692,ENSG00000130706
GO:0043543	protein acylation	biological_process	0.014801	0.46395	14	611	232	21722	ENSG00000176046,ENSG00000196591,ENSG00000084676,ENSG00000136448,ENSG00000151332,ENSG00000156650,ENSG00000147533,ENSG00000273841,ENSG00000147133,ENSG00000102030,ENSG00000111653,ENSG00000149474,ENSG00000120616,ENSG00000123600
GO:0060485	mesenchyme development	biological_process	0.014811	0.46395	14	611	232	21722	ENSG00000106799,ENSG00000251493,ENSG00000168214,ENSG00000137575,ENSG00000136997,ENSG00000143537,ENSG00000163513,ENSG00000164442,ENSG00000066468,ENSG00000166197,ENSG00000070814,ENSG00000196591,ENSG00000100644,ENSG00000144824
GO:0001104	RNA polymerase II transcription cofactor activity	molecular_function	0.014836	0.46399	8	611	102	21722	ENSG00000084676,ENSG00000169946,ENSG00000111596,ENSG00000164442,ENSG00000105176,ENSG00000204389,ENSG00000110713,ENSG00000099917
GO:0014031	mesenchymal cell development	biological_process	0.014865	0.46412	12	611	187	21722	ENSG00000143537,ENSG00000163513,ENSG00000168214,ENSG00000137575,ENSG00000106799,ENSG00000100644,ENSG00000144824,ENSG00000196591,ENSG00000066468,ENSG00000166197,ENSG00000070814,ENSG00000164442
GO:0032301	MutSalpha complex	cellular_component	0.014951	0.46607	2	611	6	21722	ENSG00000116062,ENSG00000095002
GO:0001816	cytokine production	biological_process	0.015082	0.46854	33	611	777	21722	ENSG00000168214,ENSG00000186184,ENSG00000153029,ENSG00000171867,ENSG00000140575,ENSG00000196562,ENSG00000058600,ENSG00000137275,ENSG00000253729,ENSG00000109320,ENSG00000131323,ENSG00000132466,ENSG00000140853,ENSG00000163512,ENSG00000160703,ENSG00000178573,ENSG00000177628,ENSG00000083799,ENSG00000092820,ENSG00000204389,ENSG00000100644,ENSG00000196591,ENSG00000116815,ENSG00000116539,ENSG00000168056…
GO:0009991	response to extracellular stimulus	biological_process	0.015111	0.46854	29	611	653	21722	ENSG00000104518,ENSG00000160007,ENSG00000107643,ENSG00000152348,ENSG00000188554,ENSG00000108443,ENSG00000084676,ENSG00000023287,ENSG00000118689,ENSG00000108691,ENSG00000140465,ENSG00000077254,ENSG00000125703,ENSG00000115839,ENSG00000147804,ENSG00000130204,ENSG00000133706,ENSG00000163513,ENSG00000182473,ENSG00000070961,ENSG00000142208,ENSG00000157954,ENSG00000100644,ENSG00000186951,ENSG00000198925…
GO:0004529	exodeoxyribonuclease activity	molecular_function	0.015127	0.46854	3	611	19	21722	ENSG00000198924,ENSG00000081177,ENSG00000164002
GO:0016895	exodeoxyribonuclease activity, producing 5'-phosphomonoesters	molecular_function	0.015127	0.46854	3	611	19	21722	ENSG00000081177,ENSG00000164002,ENSG00000198924
GO:0000173	inactivation of MAPK activity involved in osmosensory signaling pathway	biological_process	0.015177	0.46931	1	611	1	21722	ENSG00000151332
GO:0042839	D-glucuronate metabolic process	biological_process	0.015278	0.4697	1	611	1	21722	ENSG00000117448
GO:0042840	D-glucuronate catabolic process	biological_process	0.015278	0.4697	1	611	1	21722	ENSG00000117448
GO:0047939	L-glucuronate reductase activity	molecular_function	0.015278	0.4697	1	611	1	21722	ENSG00000117448
GO:0044699	single-organism process	biological_process	0.01531	0.4697	453	611	14970	21722	ENSG00000156273,ENSG00000170142,ENSG00000084234,ENSG00000119397,ENSG00000133884,ENSG00000111641,ENSG00000137710,ENSG00000170558,ENSG00000137221,ENSG00000183323,ENSG00000141522,ENSG00000008283,ENSG00000111912,ENSG00000115107,ENSG00000081177,ENSG00000170004,ENSG00000143653,ENSG00000101849,ENSG00000160271,ENSG00000119906,ENSG00000004660,ENSG00000225697,ENSG00000140262,ENSG00000078900,ENSG00000136986…
GO:0004527	exonuclease activity	molecular_function	0.015328	0.4697	7	611	86	21722	ENSG00000140521,ENSG00000113300,ENSG00000187609,ENSG00000164002,ENSG00000111596,ENSG00000081177,ENSG00000198924
GO:0008297	single-stranded DNA specific exodeoxyribonuclease activity	molecular_function	0.015336	0.4697	2	611	7	21722	ENSG00000081177,ENSG00000164002
GO:0008134	transcription factor binding	molecular_function	0.015412	0.47073	27	611	554	21722	ENSG00000109320,ENSG00000141384,ENSG00000253729,ENSG00000136997,ENSG00000140262,ENSG00000078900,ENSG00000156650,ENSG00000169946,ENSG00000157514,ENSG00000114126,ENSG00000111596,ENSG00000084676,ENSG00000101849,ENSG00000118689,ENSG00000181038,ENSG00000168214,ENSG00000273841,ENSG00000147133,ENSG00000118418,ENSG00000106829,ENSG00000108509,ENSG00000164442,ENSG00000134138,ENSG00000186951,ENSG00000196591…
GO:0003729	mRNA binding	molecular_function	0.015418	0.47073	13	611	214	21722	ENSG00000102081,ENSG00000103549,ENSG00000104413,ENSG00000137449,ENSG00000138757,ENSG00000179134,ENSG00000139910,ENSG00000111605,ENSG00000110713,ENSG00000138593,ENSG00000126653,ENSG00000136997,ENSG00000161813
GO:0031399	regulation of protein modification process	biological_process	0.01548	0.47123	62	611	1565	21722	ENSG00000142208,ENSG00000067560,ENSG00000140575,ENSG00000171867,ENSG00000005700,ENSG00000111912,ENSG00000060237,ENSG00000115685,ENSG00000114738,ENSG00000204209,ENSG00000160679,ENSG00000078902,ENSG00000253729,ENSG00000137275,ENSG00000136279,ENSG00000023287,ENSG00000131467,ENSG00000078900,ENSG00000136986,ENSG00000112029,ENSG00000004660,ENSG00000131845,ENSG00000138031,ENSG00000181929,ENSG00000147133…
GO:0006066	alcohol metabolic process	biological_process	0.015502	0.47123	21	611	436	21722	ENSG00000109320,ENSG00000109929,ENSG00000156671,ENSG00000021762,ENSG00000087053,ENSG00000115677,ENSG00000032444,ENSG00000164023,ENSG00000140465,ENSG00000176095,ENSG00000116133,ENSG00000100243,ENSG00000130164,ENSG00000177628,ENSG00000278540,ENSG00000106617,ENSG00000164904,ENSG00000135241,ENSG00000100605,ENSG00000068745,ENSG00000137869
GO:0046655	folic acid metabolic process	biological_process	0.015525	0.47123	3	611	18	21722	ENSG00000076351,ENSG00000065911,ENSG00000120254
GO:0006778	porphyrin-containing compound metabolic process	biological_process	0.015549	0.47123	4	611	40	21722	ENSG00000158578,ENSG00000165060,ENSG00000082641,ENSG00000140465
GO:0004407	histone deacetylase activity	molecular_function	0.015557	0.47123	5	611	45	21722	ENSG00000170004,ENSG00000102054,ENSG00000057935,ENSG00000198160,ENSG00000196591
GO:0046434	organophosphate catabolic process	biological_process	0.01562	0.47168	41	611	893	21722	ENSG00000073417,ENSG00000151693,ENSG00000108691,ENSG00000156011,ENSG00000115839,ENSG00000111785,ENSG00000107863,ENSG00000133706,ENSG00000119522,ENSG00000129158,ENSG00000240771,ENSG00000171853,ENSG00000100852,ENSG00000148660,ENSG00000116991,ENSG00000066468,ENSG00000157985,ENSG00000154328,ENSG00000137449,ENSG00000087470,ENSG00000165219,ENSG00000136161,ENSG00000130164,ENSG00000135241,ENSG00000110514…
GO:0035601	protein deacylation	biological_process	0.015621	0.47168	8	611	101	21722	ENSG00000107643,ENSG00000196591,ENSG00000101849,ENSG00000170004,ENSG00000198160,ENSG00000011009,ENSG00000057935,ENSG00000102054
GO:0071214	cellular response to abiotic stimulus	biological_process	0.015645	0.47169	16	611	289	21722	ENSG00000111142,ENSG00000186280,ENSG00000147133,ENSG00000136448,ENSG00000102081,ENSG00000141522,ENSG00000109320,ENSG00000104081,ENSG00000142208,ENSG00000136997,ENSG00000149115,ENSG00000107643,ENSG00000078900,ENSG00000143493,ENSG00000196689,ENSG00000183765
GO:1900223	positive regulation of beta-amyloid clearance	biological_process	0.015824	0.47543	2	611	5	21722	ENSG00000130164,ENSG00000064687
GO:0048261	negative regulation of receptor-mediated endocytosis	biological_process	0.015826	0.47543	3	611	17	21722	ENSG00000204842,ENSG00000137575,ENSG00000087053
GO:0002200	somatic diversification of immune receptors	biological_process	0.015844	0.47543	6	611	64	21722	ENSG00000081059,ENSG00000166169,ENSG00000116062,ENSG00000095002,ENSG00000253729,ENSG00000076242
GO:0008092	cytoskeletal protein binding	molecular_function	0.015957	0.47808	42	611	897	21722	ENSG00000116127,ENSG00000203485,ENSG00000129680,ENSG00000136279,ENSG00000109320,ENSG00000131236,ENSG00000197694,ENSG00000171867,ENSG00000067560,ENSG00000168502,ENSG00000137710,ENSG00000120694,ENSG00000135596,ENSG00000101146,ENSG00000118200,ENSG00000021574,ENSG00000184731,ENSG00000149499,ENSG00000130779,ENSG00000159023,ENSG00000068796,ENSG00000101871,ENSG00000080561,ENSG00000134982,ENSG00000011426…
GO:0031124	mRNA 3'-end processing	biological_process	0.016021	0.47928	10	611	145	21722	ENSG00000103549,ENSG00000134371,ENSG00000179134,ENSG00000111596,ENSG00000168438,ENSG00000113300,ENSG00000160679,ENSG00000076242,ENSG00000111605,ENSG00000149115
GO:0008138	protein tyrosine/serine/threonine phosphatase activity	molecular_function	0.016105	0.48103	5	611	51	21722	ENSG00000100526,ENSG00000130829,ENSG00000138166,ENSG00000087053,ENSG00000111266
GO:0044767	single-organism developmental process	biological_process	0.01615	0.48164	174	611	4946	21722	ENSG00000067066,ENSG00000196689,ENSG00000166197,ENSG00000087053,ENSG00000084676,ENSG00000123600,ENSG00000137275,ENSG00000158290,ENSG00000142208,ENSG00000060237,ENSG00000196562,ENSG00000137075,ENSG00000103034,ENSG00000081059,ENSG00000142731,ENSG00000064651,ENSG00000134371,ENSG00000134318,ENSG00000157514,ENSG00000183765,ENSG00000128581,ENSG00000115839,ENSG00000087087,ENSG00000171155,ENSG00000132640…
GO:0072332	intrinsic apoptotic signaling pathway by p53 class mediator	biological_process	0.0163	0.48535	7	611	91	21722	ENSG00000078900,ENSG00000095002,ENSG00000176046,ENSG00000126453,ENSG00000148985,ENSG00000183765,ENSG00000273841
GO:0005506	iron ion binding	molecular_function	0.016389	0.4861	10	611	178	21722	ENSG00000118564,ENSG00000109929,ENSG00000165060,ENSG00000169599,ENSG00000239382,ENSG00000152952,ENSG00000140718,ENSG00000122884,ENSG00000137869,ENSG00000140465
GO:0034481	chondroitin sulfotransferase activity	molecular_function	0.016422	0.4861	2	611	6	21722	ENSG00000136213,ENSG00000171310
GO:0060999	positive regulation of dendritic spine development	biological_process	0.016434	0.4861	5	611	41	21722	ENSG00000087470,ENSG00000198836,ENSG00000102081,ENSG00000198908,ENSG00000110888
GO:0043687	post-translational protein modification	biological_process	0.016435	0.4861	22	611	475	21722	ENSG00000155918,ENSG00000131467,ENSG00000108094,ENSG00000003096,ENSG00000115239,ENSG00000152291,ENSG00000118564,ENSG00000125703,ENSG00000158290,ENSG00000102054,ENSG00000147257,ENSG00000184887,ENSG00000170558,ENSG00000141030,ENSG00000175166,ENSG00000084234,ENSG00000100644,ENSG00000173692,ENSG00000107872,ENSG00000126777,ENSG00000152592,ENSG00000111652
GO:0048642	negative regulation of skeletal muscle tissue development	biological_process	0.01646	0.4861	2	611	8	21722	ENSG00000157514,ENSG00000172046
GO:0010606	positive regulation of cytoplasmic mRNA processing body assembly	biological_process	0.016477	0.4861	2	611	5	21722	ENSG00000113300,ENSG00000111596
GO:0042175	nuclear outer membrane-endoplasmic reticulum membrane network	cellular_component	0.016507	0.48624	47	611	1173	21722	ENSG00000130714,ENSG00000164023,ENSG00000158006,ENSG00000143515,ENSG00000140465,ENSG00000150527,ENSG00000115839,ENSG00000115275,ENSG00000015532,ENSG00000185164,ENSG00000148660,ENSG00000152952,ENSG00000134109,ENSG00000137869,ENSG00000087470,ENSG00000116133,ENSG00000154645,ENSG00000126777,ENSG00000175224,ENSG00000135241,ENSG00000244038,ENSG00000137575,ENSG00000136986,ENSG00000023287,ENSG00000105223…
GO:0003924	GTPase activity	molecular_function	0.016571	0.48658	15	611	298	21722	ENSG00000160007,ENSG00000079974,ENSG00000087470,ENSG00000115963,ENSG00000157985,ENSG00000137502,ENSG00000076864,ENSG00000127824,ENSG00000168827,ENSG00000172354,ENSG00000184640,ENSG00000155366,ENSG00000067560,ENSG00000100852,ENSG00000198836
GO:0016796	exonuclease activity, active with either ribo- or deoxyribonucleic acids and producing 5'-phosphomonoesters	molecular_function	0.016575	0.48658	5	611	51	21722	ENSG00000113300,ENSG00000198924,ENSG00000111596,ENSG00000081177,ENSG00000164002
GO:0050656	3'-phosphoadenosine 5'-phosphosulfate binding	molecular_function	0.016594	0.48658	2	611	6	21722	ENSG00000136213,ENSG00000182022
GO:0007026	negative regulation of microtubule depolymerization	biological_process	0.016925	0.49537	3	611	17	21722	ENSG00000134982,ENSG00000101871,ENSG00000136108
GO:0017053	transcriptional repressor complex	cellular_component	0.016945	0.49537	7	611	75	21722	ENSG00000170004,ENSG00000168214,ENSG00000139613,ENSG00000196591,ENSG00000198160,ENSG00000102054,ENSG00000101849
GO:0072428	signal transduction involved in intra-S DNA damage checkpoint	biological_process	0.017055	0.49545	1	611	1	21722	ENSG00000183765
GO:0019220	regulation of phosphate metabolic process	biological_process	0.017111	0.49545	83	611	2146	21722	ENSG00000158092,ENSG00000066468,ENSG00000137449,ENSG00000087470,ENSG00000177628,ENSG00000136161,ENSG00000105176,ENSG00000137575,ENSG00000130829,ENSG00000110514,ENSG00000140853,ENSG00000186280,ENSG00000134982,ENSG00000134318,ENSG00000151693,ENSG00000183765,ENSG00000156011,ENSG00000133706,ENSG00000115839,ENSG00000111785,ENSG00000171853,ENSG00000116991,ENSG00000119522,ENSG00000240771,ENSG00000149115…
GO:0010039	response to iron ion	biological_process	0.017118	0.49545	4	611	35	21722	ENSG00000140465,ENSG00000106327,ENSG00000165060,ENSG00000100644
GO:1902117	positive regulation of organelle assembly	biological_process	0.017134	0.49545	5	611	46	21722	ENSG00000111596,ENSG00000113300,ENSG00000160007,ENSG00000115839,ENSG00000103540
GO:0072413	signal transduction involved in mitotic cell cycle checkpoint	biological_process	0.017143	0.49545	6	611	72	21722	ENSG00000111596,ENSG00000114126,ENSG00000183765,ENSG00000149115,ENSG00000113300,ENSG00000253729
GO:0072431	signal transduction involved in mitotic G1 DNA damage checkpoint	biological_process	0.017143	0.49545	6	611	72	21722	ENSG00000253729,ENSG00000113300,ENSG00000114126,ENSG00000183765,ENSG00000111596,ENSG00000149115
GO:0044212	transcription regulatory region DNA binding	molecular_function	0.017184	0.49545	40	611	896	21722	ENSG00000122386,ENSG00000251493,ENSG00000273841,ENSG00000140853,ENSG00000134138,ENSG00000100644,ENSG00000186951,ENSG00000196591,ENSG00000174306,ENSG00000136997,ENSG00000214717,ENSG00000139613,ENSG00000116731,ENSG00000112182,ENSG00000169016,ENSG00000099326,ENSG00000185507,ENSG00000114126,ENSG00000060339,ENSG00000143190,ENSG00000147133,ENSG00000168214,ENSG00000087903,ENSG00000156273,ENSG00000103495…
GO:0032364	oxygen homeostasis	biological_process	0.017199	0.49545	2	611	6	21722	ENSG00000158578,ENSG00000100644
GO:0034638	phosphatidylcholine catabolic process	biological_process	0.017201	0.49545	2	611	7	21722	ENSG00000135241,ENSG00000130164
GO:0051668	localization within membrane	biological_process	0.01722	0.49545	6	611	73	21722	ENSG00000078900,ENSG00000107643,ENSG00000136448,ENSG00000198356,ENSG00000104081,ENSG00000114126
GO:0048290	isotype switching to IgA isotypes	biological_process	0.017231	0.49545	2	611	7	21722	ENSG00000095002,ENSG00000076242
GO:0090313	regulation of protein targeting to membrane	biological_process	0.017304	0.49673	4	611	33	21722	ENSG00000168502,ENSG00000197879,ENSG00000108691,ENSG00000171867
GO:0033558	protein deacetylase activity	molecular_function	0.017327	0.49673	5	611	46	21722	ENSG00000170004,ENSG00000102054,ENSG00000057935,ENSG00000198160,ENSG00000196591
GO:0002218	activation of innate immune response	biological_process	0.017375	0.49738	17	611	333	21722	ENSG00000101966,ENSG00000175166,ENSG00000173692,ENSG00000160703,ENSG00000083799,ENSG00000204389,ENSG00000132466,ENSG00000164733,ENSG00000109332,ENSG00000145901,ENSG00000185507,ENSG00000131467,ENSG00000131323,ENSG00000137275,ENSG00000109320,ENSG00000114738,ENSG00000163220
GO:0005844	polysome	cellular_component	0.017429	0.49738	5	611	50	21722	ENSG00000102081,ENSG00000153944,ENSG00000204842,ENSG00000161813,ENSG00000107929
GO:0045345	positive regulation of MHC class I biosynthetic process	biological_process	0.01743	0.49738	2	611	6	21722	ENSG00000120694,ENSG00000140853
GO:0005794	Golgi apparatus	cellular_component	0.017484	0.49738	66	611	1626	21722	ENSG00000152683,ENSG00000147533,ENSG00000171310,ENSG00000119844,ENSG00000077254,ENSG00000156671,ENSG00000165905,ENSG00000171867,ENSG00000196562,ENSG00000143952,ENSG00000160867,ENSG00000138031,ENSG00000148334,ENSG00000116731,ENSG00000151693,ENSG00000143515,ENSG00000115963,ENSG00000183765,ENSG00000164023,ENSG00000015532,ENSG00000064687,ENSG00000115839,ENSG00000204842,ENSG00000171155,ENSG00000116539…
GO:0061371	determination of heart left/right asymmetry	biological_process	0.017502	0.49738	6	611	66	21722	ENSG00000169379,ENSG00000164442,ENSG00000163513,ENSG00000100644,ENSG00000103034,ENSG00000101052
GO:0008420	CTD phosphatase activity	molecular_function	0.017522	0.49738	2	611	6	21722	ENSG00000164088,ENSG00000060069
GO:0006412	translation	biological_process	0.01753	0.49738	28	611	709	21722	ENSG00000138593,ENSG00000059691,ENSG00000133706,ENSG00000161813,ENSG00000136997,ENSG00000204842,ENSG00000142208,ENSG00000166197,ENSG00000175581,ENSG00000145901,ENSG00000108443,ENSG00000179134,ENSG00000118689,ENSG00000111596,ENSG00000075151,ENSG00000113300,ENSG00000110888,ENSG00000168827,ENSG00000174547,ENSG00000107929,ENSG00000231500,ENSG00000070814,ENSG00000158092,ENSG00000102081,ENSG00000115211…
GO:0034451	centriolar satellite	cellular_component	0.017584	0.49784	4	611	31	21722	ENSG00000141577,ENSG00000182473,ENSG00000175455,ENSG00000122507
GO:0000977	RNA polymerase II regulatory region sequence-specific DNA binding	molecular_function	0.017604	0.49784	30	611	643	21722	ENSG00000106948,ENSG00000134138,ENSG00000196591,ENSG00000133884,ENSG00000186951,ENSG00000251493,ENSG00000122386,ENSG00000143190,ENSG00000140853,ENSG00000147133,ENSG00000156273,ENSG00000103495,ENSG00000087903,ENSG00000168214,ENSG00000160007,ENSG00000099326,ENSG00000169016,ENSG00000112182,ENSG00000116731,ENSG00000078900,ENSG00000140262,ENSG00000185507,ENSG00000114126,ENSG00000174306,ENSG00000109320…
GO:0005524	ATP binding	molecular_function	0.017624	0.49784	71	611	1640	21722	ENSG00000143776,ENSG00000100605,ENSG00000170142,ENSG00000068745,ENSG00000163029,ENSG00000021574,ENSG00000076242,ENSG00000106799,ENSG00000147133,ENSG00000198356,ENSG00000278540,ENSG00000004660,ENSG00000172716,ENSG00000170004,ENSG00000068120,ENSG00000070961,ENSG00000197879,ENSG00000182150,ENSG00000160703,ENSG00000106617,ENSG00000186638,ENSG00000135241,ENSG00000109332,ENSG00000068796,ENSG00000011566…
GO:0008266	poly(U) RNA binding	molecular_function	0.017662	0.49819	3	611	18	21722	ENSG00000124788,ENSG00000102081,ENSG00000153944
GO:2000502	negative regulation of natural killer cell chemotaxis	biological_process	0.017734	0.49949	1	611	2	21722	ENSG00000108691
GO:0000975	regulatory region DNA binding	molecular_function	0.017814	0.50099	40	611	898	21722	ENSG00000160007,ENSG00000078900,ENSG00000140262,ENSG00000101849,ENSG00000118689,ENSG00000084676,ENSG00000103168,ENSG00000108312,ENSG00000109320,ENSG00000173253,ENSG00000082641,ENSG00000106948,ENSG00000081059,ENSG00000077235,ENSG00000133884,ENSG00000143190,ENSG00000147133,ENSG00000156273,ENSG00000103495,ENSG00000087903,ENSG00000168214,ENSG00000099326,ENSG00000169016,ENSG00000112182,ENSG00000116731…
GO:0006868	glutamine transport	biological_process	0.017923	0.50263	2	611	6	21722	ENSG00000111371,ENSG00000103042
GO:0060137	maternal process involved in parturition	biological_process	0.017924	0.50263	2	611	9	21722	ENSG00000140465,ENSG00000108691
GO:0045926	negative regulation of growth	biological_process	0.017982	0.50342	13	611	231	21722	ENSG00000204389,ENSG00000151718,ENSG00000111653,ENSG00000110888,ENSG00000143537,ENSG00000165060,ENSG00000147257,ENSG00000102054,ENSG00000116127,ENSG00000167565,ENSG00000060069,ENSG00000100644,ENSG00000068745
GO:0046475	glycerophospholipid catabolic process	biological_process	0.018021	0.50342	3	611	18	21722	ENSG00000130164,ENSG00000135241,ENSG00000032444
GO:0071901	negative regulation of protein serine/threonine kinase activity	biological_process	0.018031	0.50342	9	611	136	21722	ENSG00000138166,ENSG00000151332,ENSG00000078900,ENSG00000134982,ENSG00000106617,ENSG00000060237,ENSG00000130829,ENSG00000177628,ENSG00000111266
GO:0071398	cellular response to fatty acid	biological_process	0.018092	0.50429	5	611	51	21722	ENSG00000066117,ENSG00000130164,ENSG00000108691,ENSG00000278540,ENSG00000142208
GO:0090306	spindle assembly involved in meiosis	biological_process	0.018114	0.50429	2	611	8	21722	ENSG00000112029,ENSG00000066279
GO:0034612	response to tumor necrosis factor	biological_process	0.018185	0.50554	16	611	347	21722	ENSG00000131323,ENSG00000131467,ENSG00000108443,ENSG00000108691,ENSG00000118689,ENSG00000092871,ENSG00000011566,ENSG00000196689,ENSG00000142208,ENSG00000137275,ENSG00000116815,ENSG00000173692,ENSG00000175166,ENSG00000110514,ENSG00000083799,ENSG00000177628
GO:0032153	cell division site	cellular_component	0.018353	0.50872	6	611	62	21722	ENSG00000137710,ENSG00000050405,ENSG00000142731,ENSG00000011426,ENSG00000155366,ENSG00000067560
GO:0032155	cell division site part	cellular_component	0.018353	0.50872	6	611	62	21722	ENSG00000137710,ENSG00000050405,ENSG00000011426,ENSG00000142731,ENSG00000155366,ENSG00000067560
GO:0051098	regulation of binding	biological_process	0.018455	0.51043	16	611	305	21722	ENSG00000077254,ENSG00000169733,ENSG00000159023,ENSG00000107643,ENSG00000067066,ENSG00000138814,ENSG00000136986,ENSG00000110888,ENSG00000083799,ENSG00000106799,ENSG00000186280,ENSG00000147133,ENSG00000143537,ENSG00000131845,ENSG00000186951,ENSG00000196591
GO:0006303	double-strand break repair via nonhomologous end joining	biological_process	0.018467	0.51043	6	611	79	21722	ENSG00000186280,ENSG00000198924,ENSG00000270882,ENSG00000166169,ENSG00000253729,ENSG00000076242
GO:0010638	positive regulation of organelle organization	biological_process	0.018581	0.51212	24	611	497	21722	ENSG00000134318,ENSG00000107643,ENSG00000078900,ENSG00000114126,ENSG00000119906,ENSG00000115839,ENSG00000160679,ENSG00000067560,ENSG00000104081,ENSG00000103549,ENSG00000136448,ENSG00000158092,ENSG00000102081,ENSG00000178188,ENSG00000142731,ENSG00000197879,ENSG00000087470,ENSG00000021574,ENSG00000204389,ENSG00000106799,ENSG00000122386,ENSG00000130779,ENSG00000198836,ENSG00000131845
GO:0001067	regulatory region nucleic acid binding	molecular_function	0.018582	0.51212	40	611	900	21722	ENSG00000101849,ENSG00000118689,ENSG00000084676,ENSG00000078900,ENSG00000140262,ENSG00000160007,ENSG00000082641,ENSG00000173253,ENSG00000109320,ENSG00000108312,ENSG00000103168,ENSG00000077235,ENSG00000133884,ENSG00000081059,ENSG00000106948,ENSG00000103495,ENSG00000156273,ENSG00000087903,ENSG00000168214,ENSG00000147133,ENSG00000143190,ENSG00000114126,ENSG00000060339,ENSG00000185507,ENSG00000099326…
GO:0035268	protein mannosylation	biological_process	0.018634	0.51212	3	611	20	21722	ENSG00000118600,ENSG00000130714,ENSG00000165905
GO:0034046	poly(G) RNA binding	molecular_function	0.018658	0.51212	2	611	6	21722	ENSG00000124788,ENSG00000102081
GO:1901612	cardiolipin binding	molecular_function	0.018661	0.51212	2	611	9	21722	ENSG00000104518,ENSG00000198836
GO:0045341	MHC class I biosynthetic process	biological_process	0.01887	0.51537	2	611	7	21722	ENSG00000140853,ENSG00000120694
GO:0045343	regulation of MHC class I biosynthetic process	biological_process	0.01887	0.51537	2	611	7	21722	ENSG00000140853,ENSG00000120694
GO:0008440	inositol-1,4,5-trisphosphate 3-kinase activity	molecular_function	0.01896	0.51537	2	611	7	21722	ENSG00000068745,ENSG00000176095
GO:0043169	cation binding	molecular_function	0.018984	0.51537	164	611	4515	21722	ENSG00000121417,ENSG00000130844,ENSG00000182670,ENSG00000113300,ENSG00000143537,ENSG00000157657,ENSG00000147124,ENSG00000154328,ENSG00000275111,ENSG00000163220,ENSG00000152952,ENSG00000169599,ENSG00000134318,ENSG00000151693,ENSG00000183765,ENSG00000197037,ENSG00000198668,ENSG00000187609,ENSG00000116514,ENSG00000103495,ENSG00000181929,ENSG00000184677,ENSG00000065357,ENSG00000115825,ENSG00000011451…
GO:2000641	regulation of early endosome to late endosome transport	biological_process	0.019016	0.51537	3	611	17	21722	ENSG00000092820,ENSG00000087053,ENSG00000137710
GO:0000289	nuclear-transcribed mRNA poly(A) tail shortening	biological_process	0.019035	0.51537	5	611	47	21722	ENSG00000111596,ENSG00000149115,ENSG00000179134,ENSG00000076242,ENSG00000113300
GO:0001892	embryonic placenta development	biological_process	0.019037	0.51537	7	611	90	21722	ENSG00000142208,ENSG00000168214,ENSG00000084676,ENSG00000142731,ENSG00000100644,ENSG00000164442,ENSG00000066468
GO:0002756	MyD88-independent toll-like receptor signaling pathway	biological_process	0.019059	0.51537	4	611	35	21722	ENSG00000109332,ENSG00000137275,ENSG00000185507,ENSG00000131323
GO:0009301	snRNA transcription	biological_process	0.019077	0.51537	6	611	73	21722	ENSG00000087087,ENSG00000273841,ENSG00000143190,ENSG00000108506,ENSG00000143493,ENSG00000149262
GO:0042795	snRNA transcription from RNA polymerase II promoter	biological_process	0.019077	0.51537	6	611	73	21722	ENSG00000273841,ENSG00000087087,ENSG00000149262,ENSG00000108506,ENSG00000143190,ENSG00000143493
GO:0032886	regulation of microtubule-based process	biological_process	0.019093	0.51537	12	611	191	21722	ENSG00000134982,ENSG00000134318,ENSG00000101871,ENSG00000136108,ENSG00000101146,ENSG00000144824,ENSG00000142731,ENSG00000204389,ENSG00000083799,ENSG00000021574,ENSG00000141577,ENSG00000130779
GO:0032386	regulation of intracellular transport	biological_process	0.019101	0.51537	24	611	495	21722	ENSG00000171867,ENSG00000196562,ENSG00000141577,ENSG00000104081,ENSG00000168502,ENSG00000067560,ENSG00000087053,ENSG00000078900,ENSG00000138814,ENSG00000067066,ENSG00000047621,ENSG00000107643,ENSG00000108691,ENSG00000138757,ENSG00000114126,ENSG00000106799,ENSG00000122386,ENSG00000083799,ENSG00000204389,ENSG00000092820,ENSG00000137710,ENSG00000136448,ENSG00000103034,ENSG00000197879
GO:0019870	potassium channel inhibitor activity	molecular_function	0.019129	0.51537	2	611	7	21722	ENSG00000049759,ENSG00000060237
GO:0045655	regulation of monocyte differentiation	biological_process	0.019202	0.51537	3	611	20	21722	ENSG00000136997,ENSG00000100813,ENSG00000185507
GO:0003143	embryonic heart tube morphogenesis	biological_process	0.019214	0.51537	6	611	66	21722	ENSG00000101052,ENSG00000103034,ENSG00000100644,ENSG00000163513,ENSG00000164442,ENSG00000169379
GO:0000715	nucleotide-excision repair, DNA damage recognition	biological_process	0.019233	0.51537	3	611	23	21722	ENSG00000111652,ENSG00000158290,ENSG00000141030
GO:0007567	parturition	biological_process	0.019277	0.51537	3	611	21	21722	ENSG00000164120,ENSG00000108691,ENSG00000140465
GO:1902001	fatty acid transmembrane transport	biological_process	0.019279	0.51537	3	611	17	21722	ENSG00000106617,ENSG00000278540,ENSG00000142208
GO:0050650	chondroitin sulfate proteoglycan biosynthetic process	biological_process	0.019288	0.51537	4	611	29	21722	ENSG00000182022,ENSG00000015532,ENSG00000136213,ENSG00000171310
GO:0006470	protein dephosphorylation	biological_process	0.019434	0.51808	14	611	234	21722	ENSG00000148660,ENSG00000130829,ENSG00000074211,ENSG00000164088,ENSG00000177628,ENSG00000115685,ENSG00000111266,ENSG00000275052,ENSG00000060069,ENSG00000100526,ENSG00000158092,ENSG00000138814,ENSG00000138166,ENSG00000087053
GO:0016646	oxidoreductase activity, acting on the CH-NH group of donors, NAD or NADP as acceptor	molecular_function	0.019443	0.51808	3	611	21	21722	ENSG00000120254,ENSG00000151552,ENSG00000065911
GO:0051716	cellular response to stimulus	biological_process	0.019499	0.51884	255	611	7904	21722	ENSG00000081177,ENSG00000067560,ENSG00000067141,ENSG00000111912,ENSG00000169733,ENSG00000170004,ENSG00000119906,ENSG00000160271,ENSG00000101849,ENSG00000023287,ENSG00000078900,ENSG00000136986,ENSG00000225697,ENSG00000004660,ENSG00000134243,ENSG00000156273,ENSG00000168214,ENSG00000076864,ENSG00000106799,ENSG00000110888,ENSG00000111653,ENSG00000133884,ENSG00000101146,ENSG00000153029,ENSG00000084234…
GO:0004679	AMP-activated protein kinase activity	molecular_function	0.019584	0.51914	2	611	7	21722	ENSG00000106617,ENSG00000181929
GO:0072401	signal transduction involved in DNA integrity checkpoint	biological_process	0.019591	0.51914	6	611	74	21722	ENSG00000149115,ENSG00000111596,ENSG00000114126,ENSG00000183765,ENSG00000113300,ENSG00000253729
GO:0072422	signal transduction involved in DNA damage checkpoint	biological_process	0.019591	0.51914	6	611	74	21722	ENSG00000113300,ENSG00000253729,ENSG00000111596,ENSG00000183765,ENSG00000114126,ENSG00000149115
GO:0006796	phosphate-containing compound metabolic process	biological_process	0.019783	0.52352	130	611	3657	21722	ENSG00000244274,ENSG00000129158,ENSG00000073417,ENSG00000011566,ENSG00000138166,ENSG00000108691,ENSG00000130164,ENSG00000165219,ENSG00000198836,ENSG00000106617,ENSG00000068120,ENSG00000067560,ENSG00000161395,ENSG00000078900,ENSG00000004660,ENSG00000174227,ENSG00000160271,ENSG00000023287,ENSG00000076864,ENSG00000106799,ENSG00000164088,ENSG00000110888,ENSG00000141522,ENSG00000137710,ENSG00000060069…
GO:0004723	calcium-dependent protein serine/threonine phosphatase activity	molecular_function	0.019878	0.52377	2	611	6	21722	ENSG00000138814,ENSG00000148660
GO:0051174	regulation of phosphorus metabolic process	biological_process	0.019878	0.52377	83	611	2160	21722	ENSG00000130829,ENSG00000137575,ENSG00000110514,ENSG00000140853,ENSG00000186280,ENSG00000177628,ENSG00000136161,ENSG00000105176,ENSG00000137449,ENSG00000087470,ENSG00000158092,ENSG00000066468,ENSG00000171853,ENSG00000116991,ENSG00000119522,ENSG00000240771,ENSG00000149115,ENSG00000133706,ENSG00000115839,ENSG00000111785,ENSG00000183765,ENSG00000156011,ENSG00000134982,ENSG00000134318,ENSG00000151693…
GO:0030695	GTPase regulator activity	molecular_function	0.019916	0.52377	32	611	635	21722	ENSG00000156011,ENSG00000151693,ENSG00000171853,ENSG00000116991,ENSG00000100852,ENSG00000148660,ENSG00000119522,ENSG00000240771,ENSG00000129158,ENSG00000107863,ENSG00000133706,ENSG00000115839,ENSG00000111785,ENSG00000137449,ENSG00000087470,ENSG00000157985,ENSG00000066468,ENSG00000110514,ENSG00000165219,ENSG00000136161,ENSG00000160271,ENSG00000164050,ENSG00000065882,ENSG00000160007,ENSG00000140575…
GO:0042541	hemoglobin biosynthetic process	biological_process	0.019965	0.52377	2	611	9	21722	ENSG00000100644,ENSG00000158578
GO:0035606	peptidyl-cysteine S-trans-nitrosylation	biological_process	0.019972	0.52377	1	611	2	21722	ENSG00000163220
GO:0006783	heme biosynthetic process	biological_process	0.019973	0.52377	3	611	23	21722	ENSG00000082641,ENSG00000158578,ENSG00000165060
GO:0007093	mitotic cell cycle checkpoint	biological_process	0.019983	0.52377	10	611	156	21722	ENSG00000113300,ENSG00000253729,ENSG00000149115,ENSG00000134982,ENSG00000078900,ENSG00000114126,ENSG00000183765,ENSG00000111596,ENSG00000122952,ENSG00000002822
GO:0000338	protein deneddylation	biological_process	0.02005	0.52482	2	611	10	21722	ENSG00000141030,ENSG00000111652
GO:0001042	RNA polymerase I core binding	molecular_function	0.020102	0.52546	2	611	6	21722	ENSG00000070814,ENSG00000166197
GO:0046716	muscle cell cellular homeostasis	biological_process	0.020164	0.52558	3	611	20	21722	ENSG00000165905,ENSG00000171298,ENSG00000100644
GO:2000648	positive regulation of stem cell proliferation	biological_process	0.020173	0.52558	6	611	62	21722	ENSG00000066279,ENSG00000141384,ENSG00000066468,ENSG00000163513,ENSG00000136997,ENSG00000100644
GO:0046365	monosaccharide catabolic process	biological_process	0.020188	0.52558	9	611	138	21722	ENSG00000122882,ENSG00000186951,ENSG00000101146,ENSG00000100644,ENSG00000172728,ENSG00000181929,ENSG00000106617,ENSG00000110713,ENSG00000117448
GO:0000045	autophagic vacuole assembly	biological_process	0.020257	0.52568	6	611	70	21722	ENSG00000175224,ENSG00000115839,ENSG00000157954,ENSG00000125703,ENSG00000198925,ENSG00000023287
GO:0032986	protein-DNA complex disassembly	biological_process	0.020277	0.52568	3	611	21	21722	ENSG00000136997,ENSG00000139613,ENSG00000066117
GO:0030111	regulation of Wnt receptor signaling pathway	biological_process	0.020396	0.52568	18	611	343	21722	ENSG00000196562,ENSG00000183579,ENSG00000147257,ENSG00000109320,ENSG00000066279,ENSG00000131467,ENSG00000118689,ENSG00000134982,ENSG00000134371,ENSG00000168214,ENSG00000110888,ENSG00000083799,ENSG00000173692,ENSG00000175166,ENSG00000121210,ENSG00000066468,ENSG00000170558,ENSG00000101966
GO:0043124	negative regulation of I-kappaB kinase/NF-kappaB cascade	biological_process	0.020459	0.52568	5	611	49	21722	ENSG00000138757,ENSG00000145901,ENSG00000160703,ENSG00000116539,ENSG00000137275
GO:0010970	microtubule-based transport	biological_process	0.020469	0.52568	9	611	124	21722	ENSG00000067606,ENSG00000021574,ENSG00000107863,ENSG00000198836,ENSG00000141577,ENSG00000187240,ENSG00000128581,ENSG00000100644,ENSG00000101052
GO:0032462	regulation of protein homooligomerization	biological_process	0.020478	0.52568	3	611	23	21722	ENSG00000104081,ENSG00000155366,ENSG00000177628
GO:0070830	tight junction assembly	biological_process	0.02052	0.52568	5	611	48	21722	ENSG00000150054,ENSG00000104067,ENSG00000134982,ENSG00000132849,ENSG00000197879
GO:0016780	phosphotransferase activity, for other substituted phosphate groups	molecular_function	0.020546	0.52568	3	611	19	21722	ENSG00000174227,ENSG00000156671,ENSG00000164023
GO:0019005	SCF ubiquitin ligase complex	cellular_component	0.020637	0.52568	5	611	52	21722	ENSG00000118564,ENSG00000107872,ENSG00000184887,ENSG00000123444,ENSG00000132640
GO:0045732	positive regulation of protein catabolic process	biological_process	0.020686	0.52568	11	611	176	21722	ENSG00000103549,ENSG00000134982,ENSG00000102081,ENSG00000177628,ENSG00000204389,ENSG00000049759,ENSG00000147257,ENSG00000147133,ENSG00000142208,ENSG00000116514,ENSG00000158290
GO:0008327	methyl-CpG binding	molecular_function	0.020736	0.52568	3	611	22	21722	ENSG00000160679,ENSG00000177311,ENSG00000173276
GO:2000736	regulation of stem cell differentiation	biological_process	0.020766	0.52568	13	611	253	21722	ENSG00000140262,ENSG00000078900,ENSG00000168056,ENSG00000111596,ENSG00000196591,ENSG00000173692,ENSG00000131467,ENSG00000144824,ENSG00000175166,ENSG00000106799,ENSG00000270882,ENSG00000137575,ENSG00000163513
GO:0046546	development of primary male sexual characteristics	biological_process	0.020816	0.52568	10	611	155	21722	ENSG00000106799,ENSG00000066279,ENSG00000116133,ENSG00000143537,ENSG00000164442,ENSG00000095002,ENSG00000169946,ENSG00000176046,ENSG00000137075,ENSG00000084676
GO:0060678	dichotomous subdivision of terminal units involved in ureteric bud branching	biological_process	0.020818	0.52568	1	611	1	21722	ENSG00000251493
GO:0072127	renal capsule development	biological_process	0.020818	0.52568	1	611	1	21722	ENSG00000251493
GO:0072128	renal capsule morphogenesis	biological_process	0.020818	0.52568	1	611	1	21722	ENSG00000251493
GO:0072129	renal capsule formation	biological_process	0.020818	0.52568	1	611	1	21722	ENSG00000251493
GO:0072130	renal capsule specification	biological_process	0.020818	0.52568	1	611	1	21722	ENSG00000251493
GO:0072213	metanephric capsule development	biological_process	0.020818	0.52568	1	611	1	21722	ENSG00000251493
GO:0072265	metanephric capsule morphogenesis	biological_process	0.020818	0.52568	1	611	1	21722	ENSG00000251493
GO:0072266	metanephric capsule formation	biological_process	0.020818	0.52568	1	611	1	21722	ENSG00000251493
GO:0072267	metanephric capsule specification	biological_process	0.020818	0.52568	1	611	1	21722	ENSG00000251493
GO:0090100	positive regulation of transmembrane receptor protein serine/threonine kinase signaling pathway	biological_process	0.02082	0.52568	8	611	109	21722	ENSG00000107872,ENSG00000251493,ENSG00000106799,ENSG00000147257,ENSG00000067141,ENSG00000137575,ENSG00000168214,ENSG00000164442
GO:0048608	reproductive structure development	biological_process	0.020914	0.52737	16	611	298	21722	ENSG00000176046,ENSG00000169946,ENSG00000084676,ENSG00000118689,ENSG00000066279,ENSG00000137075,ENSG00000137869,ENSG00000115211,ENSG00000081059,ENSG00000164442,ENSG00000116539,ENSG00000066468,ENSG00000095002,ENSG00000143537,ENSG00000106799,ENSG00000116133
GO:0042159	lipoprotein catabolic process	biological_process	0.021148	0.53212	2	611	8	21722	ENSG00000130164,ENSG00000011009
GO:0051262	protein tetramerization	biological_process	0.021158	0.53212	9	611	159	21722	ENSG00000087470,ENSG00000164494,ENSG00000078900,ENSG00000105662,ENSG00000196689,ENSG00000087053,ENSG00000270882,ENSG00000278540,ENSG00000111605
GO:0010726	positive regulation of hydrogen peroxide metabolic process	biological_process	0.021297	0.53331	1	611	1	21722	ENSG00000122386
GO:0010729	positive regulation of hydrogen peroxide biosynthetic process	biological_process	0.021297	0.53331	1	611	1	21722	ENSG00000122386
GO:2000020	positive regulation of male gonad development	biological_process	0.021306	0.53331	2	611	8	21722	ENSG00000169946,ENSG00000164442
GO:1900006	positive regulation of dendrite development	biological_process	0.02134	0.53331	3	611	15	21722	ENSG00000105662,ENSG00000140575,ENSG00000198836
GO:0009266	response to temperature stimulus	biological_process	0.021343	0.53331	14	611	251	21722	ENSG00000196689,ENSG00000196591,ENSG00000101146,ENSG00000108691,ENSG00000120694,ENSG00000115211,ENSG00000108443,ENSG00000110713,ENSG00000204209,ENSG00000204389,ENSG00000142208,ENSG00000148660,ENSG00000070961,ENSG00000102054
GO:0072395	signal transduction involved in cell cycle checkpoint	biological_process	0.021404	0.53414	6	611	75	21722	ENSG00000253729,ENSG00000113300,ENSG00000111596,ENSG00000183765,ENSG00000114126,ENSG00000149115
GO:0008603	cAMP-dependent protein kinase regulator activity	molecular_function	0.02154	0.53681	2	611	8	21722	ENSG00000106617,ENSG00000181929
GO:0000976	transcription regulatory region sequence-specific DNA binding	molecular_function	0.021567	0.53681	33	611	727	21722	ENSG00000160007,ENSG00000140262,ENSG00000078900,ENSG00000103168,ENSG00000108312,ENSG00000109320,ENSG00000173253,ENSG00000082641,ENSG00000106948,ENSG00000077235,ENSG00000133884,ENSG00000143190,ENSG00000147133,ENSG00000168214,ENSG00000087903,ENSG00000156273,ENSG00000103495,ENSG00000116731,ENSG00000112182,ENSG00000099326,ENSG00000169016,ENSG00000185507,ENSG00000114126,ENSG00000174306,ENSG00000136997…
GO:0031369	translation initiation factor binding	molecular_function	0.021641	0.5375	4	611	34	21722	ENSG00000102081,ENSG00000158092,ENSG00000115211,ENSG00000136997
GO:0004579	dolichyl-diphosphooligosaccharide-protein glycotransferase activity	molecular_function	0.021651	0.5375	2	611	9	21722	ENSG00000102158,ENSG00000244038
GO:0043242	negative regulation of protein complex disassembly	biological_process	0.021737	0.53836	6	611	65	21722	ENSG00000197694,ENSG00000136108,ENSG00000137710,ENSG00000101871,ENSG00000050405,ENSG00000134982
GO:0016581	NuRD complex	cellular_component	0.021769	0.53836	3	611	16	21722	ENSG00000170004,ENSG00000102054,ENSG00000196591
GO:0090545	CHD-type complex	cellular_component	0.021769	0.53836	3	611	16	21722	ENSG00000170004,ENSG00000102054,ENSG00000196591
GO:0044275	cellular carbohydrate catabolic process	biological_process	0.021861	0.5398	8	611	106	21722	ENSG00000110713,ENSG00000171298,ENSG00000181929,ENSG00000106617,ENSG00000122882,ENSG00000186951,ENSG00000101146,ENSG00000100644
GO:0031228	intrinsic to Golgi membrane	cellular_component	0.021884	0.5398	5	611	50	21722	ENSG00000169733,ENSG00000147533,ENSG00000136213,ENSG00000156671,ENSG00000164023
GO:0000972	transcription-dependent tethering of RNA polymerase II gene DNA at nuclear periphery	biological_process	0.022006	0.54014	2	611	7	21722	ENSG00000110713,ENSG00000101146
GO:0004722	protein serine/threonine phosphatase activity	molecular_function	0.022032	0.54014	6	611	67	21722	ENSG00000138814,ENSG00000164088,ENSG00000060069,ENSG00000148660,ENSG00000074211,ENSG00000100526
GO:0044195	nucleoplasmic reticulum	cellular_component	0.022037	0.54014	1	611	1	21722	ENSG00000136997
GO:0090095	regulation of metanephric cap mesenchymal cell proliferation	biological_process	0.022037	0.54014	1	611	1	21722	ENSG00000136997
GO:0090096	positive regulation of metanephric cap mesenchymal cell proliferation	biological_process	0.022037	0.54014	1	611	1	21722	ENSG00000136997
GO:0045185	maintenance of protein location	biological_process	0.022076	0.5404	10	611	152	21722	ENSG00000067066,ENSG00000134982,ENSG00000118454,ENSG00000100503,ENSG00000138757,ENSG00000079819,ENSG00000002822,ENSG00000092820,ENSG00000142208,ENSG00000137812
GO:0060589	nucleoside-triphosphatase regulator activity	molecular_function	0.022209	0.54254	33	611	670	21722	ENSG00000160271,ENSG00000164050,ENSG00000065882,ENSG00000160007,ENSG00000198837,ENSG00000197694,ENSG00000140575,ENSG00000115211,ENSG00000120694,ENSG00000141522,ENSG00000160867,ENSG00000204149,ENSG00000076864,ENSG00000156011,ENSG00000151693,ENSG00000148660,ENSG00000100852,ENSG00000116991,ENSG00000171853,ENSG00000240771,ENSG00000129158,ENSG00000119522,ENSG00000133706,ENSG00000107863,ENSG00000111785…
GO:0006473	protein acetylation	biological_process	0.022236	0.54254	12	611	199	21722	ENSG00000273841,ENSG00000147133,ENSG00000120616,ENSG00000123600,ENSG00000111653,ENSG00000149474,ENSG00000102030,ENSG00000084676,ENSG00000196591,ENSG00000176046,ENSG00000156650,ENSG00000151332
GO:0016575	histone deacetylation	biological_process	0.022248	0.54254	7	611	86	21722	ENSG00000196591,ENSG00000198160,ENSG00000057935,ENSG00000102054,ENSG00000101849,ENSG00000107643,ENSG00000170004
GO:1901804	beta-glucoside metabolic process	biological_process	0.022311	0.5427	1	611	1	21722	ENSG00000177628
GO:1901805	beta-glucoside catabolic process	biological_process	0.022311	0.5427	1	611	1	21722	ENSG00000177628
GO:0071103	DNA conformation change	biological_process	0.022495	0.54648	14	611	303	21722	ENSG00000204256,ENSG00000156650,ENSG00000100813,ENSG00000116539,ENSG00000270882,ENSG00000102901,ENSG00000137812,ENSG00000158290,ENSG00000102054,ENSG00000204209,ENSG00000107815,ENSG00000102030,ENSG00000120334,ENSG00000170004
GO:0048733	sebaceous gland development	biological_process	0.0226	0.54835	2	611	7	21722	ENSG00000168214,ENSG00000116539
GO:0036120	cellular response to platelet-derived growth factor stimulus	biological_process	0.022633	0.54845	3	611	19	21722	ENSG00000137710,ENSG00000108691,ENSG00000140575
GO:0014888	striated muscle adaptation	biological_process	0.022757	0.55031	4	611	35	21722	ENSG00000108509,ENSG00000138814,ENSG00000148660,ENSG00000108443
GO:0048702	embryonic neurocranium morphogenesis	biological_process	0.022767	0.55031	2	611	7	21722	ENSG00000070614,ENSG00000120254
GO:0007062	sister chromatid cohesion	biological_process	0.022901	0.55226	9	611	135	21722	ENSG00000120334,ENSG00000110713,ENSG00000130779,ENSG00000137812,ENSG00000102901,ENSG00000068796,ENSG00000002822,ENSG00000122952,ENSG00000119906
GO:0032420	stereocilium	cellular_component	0.022904	0.55226	4	611	34	21722	ENSG00000155366,ENSG00000197879,ENSG00000033867,ENSG00000137710
GO:0016445	somatic diversification of immunoglobulins	biological_process	0.022943	0.55233	5	611	53	21722	ENSG00000253729,ENSG00000095002,ENSG00000076242,ENSG00000166169,ENSG00000116062
GO:0055093	response to hyperoxia	biological_process	0.022965	0.55233	3	611	23	21722	ENSG00000196591,ENSG00000140465,ENSG00000140521
GO:0032459	regulation of protein oligomerization	biological_process	0.023107	0.55287	4	611	43	21722	ENSG00000104081,ENSG00000087470,ENSG00000155366,ENSG00000177628
GO:0003151	outflow tract morphogenesis	biological_process	0.023128	0.55287	6	611	70	21722	ENSG00000066468,ENSG00000164442,ENSG00000100644,ENSG00000163513,ENSG00000168214,ENSG00000169946
GO:2001235	positive regulation of apoptotic signaling pathway	biological_process	0.023154	0.55287	8	611	127	21722	ENSG00000087470,ENSG00000158092,ENSG00000160570,ENSG00000104081,ENSG00000137275,ENSG00000163220,ENSG00000083799,ENSG00000106799
GO:0046996	oxidoreductase activity, acting on paired donors, with incorporation or reduction of molecular oxygen, with NAD(P)H as one donor, and the other dehydrogenated	molecular_function	0.023212	0.55287	1	611	1	21722	ENSG00000109929
GO:0050046	lathosterol oxidase activity	molecular_function	0.023212	0.55287	1	611	1	21722	ENSG00000109929
GO:0004595	pantetheine-phosphate adenylyltransferase activity	molecular_function	0.023238	0.55287	1	611	1	21722	ENSG00000068120
GO:2000287	positive regulation of myotome development	biological_process	0.023251	0.55287	1	611	1	21722	ENSG00000173253
GO:2000290	regulation of myotome development	biological_process	0.023251	0.55287	1	611	1	21722	ENSG00000173253
GO:0032967	positive regulation of collagen biosynthetic process	biological_process	0.023285	0.55287	3	611	25	21722	ENSG00000094975,ENSG00000108691,ENSG00000196591
GO:0016049	cell growth	biological_process	0.023325	0.55287	24	611	501	21722	ENSG00000110888,ENSG00000105176,ENSG00000106799,ENSG00000204389,ENSG00000143537,ENSG00000273841,ENSG00000137575,ENSG00000144674,ENSG00000068745,ENSG00000103034,ENSG00000060069,ENSG00000067606,ENSG00000163220,ENSG00000102054,ENSG00000165060,ENSG00000140575,ENSG00000163513,ENSG00000142208,ENSG00000147654,ENSG00000167565,ENSG00000134371,ENSG00000079819,ENSG00000164050,ENSG00000176046
GO:0051493	regulation of cytoskeleton organization	biological_process	0.023353	0.55287	24	611	485	21722	ENSG00000204389,ENSG00000083799,ENSG00000106799,ENSG00000021574,ENSG00000130779,ENSG00000158092,ENSG00000141522,ENSG00000137710,ENSG00000101146,ENSG00000136108,ENSG00000142731,ENSG00000197879,ENSG00000050405,ENSG00000163220,ENSG00000067560,ENSG00000141577,ENSG00000197694,ENSG00000116127,ENSG00000134318,ENSG00000134982,ENSG00000101871,ENSG00000160007,ENSG00000164050,ENSG00000144824
GO:0061458	reproductive system development	biological_process	0.023362	0.55287	16	611	302	21722	ENSG00000084676,ENSG00000118689,ENSG00000169946,ENSG00000176046,ENSG00000066279,ENSG00000137869,ENSG00000081059,ENSG00000115211,ENSG00000137075,ENSG00000116539,ENSG00000066468,ENSG00000095002,ENSG00000164442,ENSG00000143537,ENSG00000116133,ENSG00000106799
GO:0031497	chromatin assembly	biological_process	0.023382	0.55287	8	611	171	21722	ENSG00000102054,ENSG00000270882,ENSG00000137812,ENSG00000102901,ENSG00000120334,ENSG00000204209,ENSG00000204256,ENSG00000156650
GO:0004576	oligosaccharyl transferase activity	molecular_function	0.023417	0.55287	2	611	10	21722	ENSG00000102158,ENSG00000244038
GO:1900242	regulation of synaptic vesicle endocytosis	biological_process	0.023418	0.55287	2	611	7	21722	ENSG00000087470,ENSG00000198668
GO:0045862	positive regulation of proteolysis	biological_process	0.02353	0.55454	9	611	135	21722	ENSG00000103549,ENSG00000160867,ENSG00000102081,ENSG00000196591,ENSG00000177628,ENSG00000204389,ENSG00000147133,ENSG00000116514,ENSG00000142208
GO:0031346	positive regulation of cell projection organization	biological_process	0.023546	0.55454	17	611	296	21722	ENSG00000160007,ENSG00000134982,ENSG00000164050,ENSG00000103540,ENSG00000140575,ENSG00000067560,ENSG00000105662,ENSG00000158092,ENSG00000144674,ENSG00000102081,ENSG00000141522,ENSG00000103034,ENSG00000087470,ENSG00000110888,ENSG00000198908,ENSG00000106799,ENSG00000198836
GO:0015862	uridine transport	biological_process	0.023591	0.55492	1	611	1	21722	ENSG00000112759
GO:0071310	cellular response to organic substance	biological_process	0.023628	0.55511	85	611	2368	21722	ENSG00000067560,ENSG00000112759,ENSG00000070961,ENSG00000140575,ENSG00000131323,ENSG00000145901,ENSG00000136986,ENSG00000138814,ENSG00000140521,ENSG00000225697,ENSG00000185201,ENSG00000134243,ENSG00000147133,ENSG00000278540,ENSG00000106799,ENSG00000101146,ENSG00000068745,ENSG00000141522,ENSG00000137710,ENSG00000070614,ENSG00000148660,ENSG00000163513,ENSG00000164120,ENSG00000130856,ENSG00000067606…
GO:0010714	positive regulation of collagen metabolic process	biological_process	0.023738	0.55702	3	611	26	21722	ENSG00000196591,ENSG00000108691,ENSG00000094975
GO:0031400	negative regulation of protein modification process	biological_process	0.02396	0.56092	26	611	587	21722	ENSG00000171867,ENSG00000005700,ENSG00000111912,ENSG00000060237,ENSG00000142208,ENSG00000067606,ENSG00000253729,ENSG00000244274,ENSG00000131467,ENSG00000138166,ENSG00000112029,ENSG00000078900,ENSG00000134982,ENSG00000147133,ENSG00000106617,ENSG00000130829,ENSG00000111266,ENSG00000177628,ENSG00000204389,ENSG00000135596,ENSG00000175166,ENSG00000170142,ENSG00000173692,ENSG00000196591,ENSG00000151332…
GO:0000075	cell cycle checkpoint	biological_process	0.023971	0.56092	14	611	250	21722	ENSG00000002822,ENSG00000111596,ENSG00000122952,ENSG00000114126,ENSG00000183765,ENSG00000095002,ENSG00000143493,ENSG00000134982,ENSG00000078900,ENSG00000149115,ENSG00000142208,ENSG00000137812,ENSG00000113300,ENSG00000253729
GO:0016874	ligase activity	molecular_function	0.023993	0.56092	28	611	577	21722	ENSG00000152348,ENSG00000109332,ENSG00000112182,ENSG00000131323,ENSG00000104343,ENSG00000120254,ENSG00000109654,ENSG00000133706,ENSG00000059691,ENSG00000003096,ENSG00000115239,ENSG00000118564,ENSG00000214717,ENSG00000183579,ENSG00000168116,ENSG00000101966,ENSG00000103549,ENSG00000137411,ENSG00000137075,ENSG00000170142,ENSG00000107872,ENSG00000182670,ENSG00000156273,ENSG00000116514,ENSG00000176715…
GO:0007043	cell-cell junction assembly	biological_process	0.024024	0.56092	7	611	86	21722	ENSG00000132849,ENSG00000134982,ENSG00000104067,ENSG00000150054,ENSG00000067560,ENSG00000155366,ENSG00000197879
GO:1901136	carbohydrate derivative catabolic process	biological_process	0.02405	0.56092	40	611	889	21722	ENSG00000107863,ENSG00000133706,ENSG00000115839,ENSG00000111785,ENSG00000171853,ENSG00000116991,ENSG00000100852,ENSG00000148660,ENSG00000147257,ENSG00000119522,ENSG00000129158,ENSG00000240771,ENSG00000073417,ENSG00000151693,ENSG00000108691,ENSG00000156011,ENSG00000177628,ENSG00000165219,ENSG00000136161,ENSG00000110514,ENSG00000134109,ENSG00000066468,ENSG00000137449,ENSG00000087470,ENSG00000157985…
GO:0008665	2'-phosphotransferase activity	molecular_function	0.024087	0.5611	1	611	2	21722	ENSG00000122643
GO:0000781	chromosome, telomeric region	cellular_component	0.024138	0.56122	10	611	182	21722	ENSG00000112118,ENSG00000134371,ENSG00000067066,ENSG00000095002,ENSG00000183765,ENSG00000147601,ENSG00000163029,ENSG00000198924,ENSG00000253729,ENSG00000270882
GO:0048304	positive regulation of isotype switching to IgG isotypes	biological_process	0.02415	0.56122	2	611	10	21722	ENSG00000076242,ENSG00000095002
GO:0003963	RNA-3'-phosphate cyclase activity	molecular_function	0.024244	0.56272	1	611	1	21722	ENSG00000137996
GO:0048704	embryonic skeletal system morphogenesis	biological_process	0.024418	0.56607	7	611	94	21722	ENSG00000070614,ENSG00000171310,ENSG00000120254,ENSG00000163513,ENSG00000106799,ENSG00000106006,ENSG00000066468
GO:1901658	glycosyl compound catabolic process	biological_process	0.024458	0.56634	35	611	749	21722	ENSG00000164050,ENSG00000160271,ENSG00000160007,ENSG00000140575,ENSG00000198837,ENSG00000197694,ENSG00000122643,ENSG00000115211,ENSG00000160867,ENSG00000137710,ENSG00000141522,ENSG00000204149,ENSG00000076864,ENSG00000108691,ENSG00000156011,ENSG00000151693,ENSG00000119522,ENSG00000129158,ENSG00000240771,ENSG00000171853,ENSG00000148660,ENSG00000100852,ENSG00000116991,ENSG00000115839,ENSG00000111785…
GO:0000151	ubiquitin ligase complex	cellular_component	0.024547	0.56771	16	611	297	21722	ENSG00000204389,ENSG00000123444,ENSG00000107872,ENSG00000156273,ENSG00000116514,ENSG00000184887,ENSG00000132640,ENSG00000103549,ENSG00000170142,ENSG00000108094,ENSG00000118564,ENSG00000077254,ENSG00000003096,ENSG00000115239,ENSG00000158290,ENSG00000112182
GO:0048762	mesenchymal cell differentiation	biological_process	0.024594	0.5681	12	611	200	21722	ENSG00000163513,ENSG00000143537,ENSG00000168214,ENSG00000137575,ENSG00000106799,ENSG00000100644,ENSG00000144824,ENSG00000196591,ENSG00000166197,ENSG00000066468,ENSG00000070814,ENSG00000164442
GO:0060422	peptidyl-dipeptidase inhibitor activity	molecular_function	0.024674	0.56878	1	611	1	21722	ENSG00000147257
GO:2001237	negative regulation of extrinsic apoptotic signaling pathway	biological_process	0.024686	0.56878	8	611	118	21722	ENSG00000023287,ENSG00000108443,ENSG00000131467,ENSG00000092871,ENSG00000142208,ENSG00000106799,ENSG00000204389,ENSG00000137275
GO:0055024	regulation of cardiac muscle tissue development	biological_process	0.024712	0.56878	7	611	91	21722	ENSG00000163513,ENSG00000168214,ENSG00000169946,ENSG00000060069,ENSG00000066468,ENSG00000106799,ENSG00000078900
GO:0031667	response to nutrient levels	biological_process	0.024969	0.57401	27	611	623	21722	ENSG00000157954,ENSG00000100644,ENSG00000186951,ENSG00000198925,ENSG00000175224,ENSG00000177628,ENSG00000181929,ENSG00000106617,ENSG00000188554,ENSG00000152348,ENSG00000107643,ENSG00000108691,ENSG00000084676,ENSG00000118689,ENSG00000023287,ENSG00000108443,ENSG00000140465,ENSG00000115839,ENSG00000147804,ENSG00000077254,ENSG00000125703,ENSG00000130204,ENSG00000133706,ENSG00000070961,ENSG00000182473…
GO:0010722	regulation of ferrochelatase activity	biological_process	0.025195	0.57783	1	611	1	21722	ENSG00000165060
GO:0034986	iron chaperone activity	molecular_function	0.025195	0.57783	1	611	1	21722	ENSG00000165060
GO:0000981	sequence-specific DNA binding RNA polymerase II transcription factor activity	molecular_function	0.025233	0.57801	35	611	798	21722	ENSG00000185507,ENSG00000169016,ENSG00000099326,ENSG00000112182,ENSG00000116731,ENSG00000114126,ENSG00000169946,ENSG00000156531,ENSG00000141384,ENSG00000214717,ENSG00000136997,ENSG00000134138,ENSG00000108509,ENSG00000186951,ENSG00000100644,ENSG00000251493,ENSG00000122386,ENSG00000178573,ENSG00000140265,ENSG00000273841,ENSG00000140987,ENSG00000106829,ENSG00000078900,ENSG00000140262,ENSG00000160007…
GO:0048285	organelle fission	biological_process	0.025402	0.58119	16	611	304	21722	ENSG00000067560,ENSG00000119906,ENSG00000122952,ENSG00000183765,ENSG00000011426,ENSG00000134982,ENSG00000203485,ENSG00000068796,ENSG00000112029,ENSG00000198836,ENSG00000204389,ENSG00000021574,ENSG00000060069,ENSG00000087470,ENSG00000002822,ENSG00000178188
GO:0043467	regulation of generation of precursor metabolites and energy	biological_process	0.025564	0.58272	8	611	108	21722	ENSG00000181929,ENSG00000106617,ENSG00000142208,ENSG00000110713,ENSG00000100644,ENSG00000122882,ENSG00000101146,ENSG00000186951
GO:0030867	rough endoplasmic reticulum membrane	cellular_component	0.025579	0.58272	3	611	23	21722	ENSG00000094975,ENSG00000152952,ENSG00000136986
GO:0097223	sperm part	cellular_component	0.025583	0.58272	9	611	172	21722	ENSG00000137075,ENSG00000130714,ENSG00000068796,ENSG00000225697,ENSG00000137812,ENSG00000104081,ENSG00000141577,ENSG00000143537,ENSG00000136161
GO:0071539	protein localization to centrosome	biological_process	0.02559	0.58272	3	611	18	21722	ENSG00000175203,ENSG00000141577,ENSG00000175455
GO:0016180	snRNA processing	biological_process	0.025654	0.58349	3	611	24	21722	ENSG00000149262,ENSG00000143493,ENSG00000108506
GO:0019725	cellular homeostasis	biological_process	0.025686	0.58354	36	611	888	21722	ENSG00000100644,ENSG00000106327,ENSG00000172869,ENSG00000049759,ENSG00000118418,ENSG00000198836,ENSG00000186815,ENSG00000104067,ENSG00000108691,ENSG00000148334,ENSG00000165060,ENSG00000158578,ENSG00000136997,ENSG00000147804,ENSG00000130856,ENSG00000163220,ENSG00000076351,ENSG00000160570,ENSG00000115970,ENSG00000171298,ENSG00000064651,ENSG00000118689,ENSG00000033867,ENSG00000152683,ENSG00000196689…
GO:0046697	decidualization	biological_process	0.02595	0.58765	3	611	23	21722	ENSG00000164442,ENSG00000116539,ENSG00000164733
GO:0008584	male gonad development	biological_process	0.025979	0.58765	9	611	139	21722	ENSG00000066279,ENSG00000106799,ENSG00000143537,ENSG00000164442,ENSG00000095002,ENSG00000137075,ENSG00000176046,ENSG00000169946,ENSG00000084676
GO:0008296	3'-5'-exodeoxyribonuclease activity	molecular_function	0.02604	0.58765	2	611	10	21722	ENSG00000164002,ENSG00000081177
GO:0003148	outflow tract septum morphogenesis	biological_process	0.02607	0.58765	3	611	21	21722	ENSG00000066468,ENSG00000169946,ENSG00000163513
GO:0044773	mitotic DNA damage checkpoint	biological_process	0.026098	0.58765	7	611	96	21722	ENSG00000253729,ENSG00000113300,ENSG00000078900,ENSG00000149115,ENSG00000183765,ENSG00000114126,ENSG00000111596
GO:0009205	purine ribonucleoside triphosphate metabolic process	biological_process	0.026145	0.58765	37	611	815	21722	ENSG00000160271,ENSG00000164050,ENSG00000160007,ENSG00000140575,ENSG00000198837,ENSG00000197694,ENSG00000115211,ENSG00000141522,ENSG00000160867,ENSG00000137710,ENSG00000076864,ENSG00000204149,ENSG00000108691,ENSG00000156011,ENSG00000151693,ENSG00000171853,ENSG00000100852,ENSG00000148660,ENSG00000116991,ENSG00000119522,ENSG00000129158,ENSG00000240771,ENSG00000107863,ENSG00000133706,ENSG00000115839…
GO:0043547	positive regulation of GTPase activity	biological_process	0.026161	0.58765	31	611	640	21722	ENSG00000160867,ENSG00000066468,ENSG00000141522,ENSG00000115211,ENSG00000157985,ENSG00000087470,ENSG00000136161,ENSG00000165219,ENSG00000076864,ENSG00000204149,ENSG00000110514,ENSG00000151693,ENSG00000160007,ENSG00000156011,ENSG00000108691,ENSG00000164050,ENSG00000160271,ENSG00000111785,ENSG00000115839,ENSG00000133706,ENSG00000107863,ENSG00000197694,ENSG00000240771,ENSG00000198837,ENSG00000129158…
GO:0009692	ethylene metabolic process	biological_process	0.02619	0.58765	1	611	1	21722	ENSG00000140465
GO:0016711	flavonoid 3'-monooxygenase activity	molecular_function	0.02619	0.58765	1	611	1	21722	ENSG00000140465
GO:0019341	dibenzo-p-dioxin catabolic process	biological_process	0.02619	0.58765	1	611	1	21722	ENSG00000140465
GO:0008250	oligosaccharyltransferase complex	cellular_component	0.026215	0.58765	2	611	12	21722	ENSG00000102158,ENSG00000244038
GO:0051286	cell tip	cellular_component	0.026233	0.58765	2	611	7	21722	ENSG00000137710,ENSG00000092820
GO:0046872	metal ion binding	molecular_function	0.026302	0.5884	160	611	4423	21722	ENSG00000198182,ENSG00000173276,ENSG00000157985,ENSG00000235109,ENSG00000163513,ENSG00000165060,ENSG00000116062,ENSG00000067606,ENSG00000103018,ENSG00000050405,ENSG00000169946,ENSG00000196652,ENSG00000176783,ENSG00000130714,ENSG00000188554,ENSG00000278540,ENSG00000198356,ENSG00000130779,ENSG00000164002,ENSG00000111142,ENSG00000131845,ENSG00000204149,ENSG00000135596,ENSG00000039319,ENSG00000147789…
GO:0000726	non-recombinational repair	biological_process	0.026351	0.5884	6	611	86	21722	ENSG00000186280,ENSG00000198924,ENSG00000166169,ENSG00000270882,ENSG00000253729,ENSG00000076242
GO:0007292	female gamete generation	biological_process	0.026358	0.5884	8	611	124	21722	ENSG00000118689,ENSG00000112029,ENSG00000170915,ENSG00000116127,ENSG00000164120,ENSG00000141384,ENSG00000076242,ENSG00000066279
GO:0007616	long-term memory	biological_process	0.026576	0.59204	4	611	33	21722	ENSG00000130164,ENSG00000067606,ENSG00000171867,ENSG00000108443
GO:0035325	Toll-like receptor binding	molecular_function	0.026643	0.59204	2	611	10	21722	ENSG00000078902,ENSG00000163220
GO:0015499	formate transmembrane transporter activity	molecular_function	0.026755	0.59204	1	611	1	21722	ENSG00000225697
GO:0015659	formate uptake transmembrane transporter activity	molecular_function	0.026755	0.59204	1	611	1	21722	ENSG00000225697
GO:0015660	formate efflux transmembrane transporter activity	molecular_function	0.026755	0.59204	1	611	1	21722	ENSG00000225697
GO:0015724	formate transport	biological_process	0.026755	0.59204	1	611	1	21722	ENSG00000225697
GO:0015797	mannitol transport	biological_process	0.026755	0.59204	1	611	1	21722	ENSG00000225697
GO:0050431	transforming growth factor beta binding	molecular_function	0.026783	0.59204	3	611	18	21722	ENSG00000106799,ENSG00000168056,ENSG00000163513
GO:0046661	male sex differentiation	biological_process	0.026798	0.59204	10	611	161	21722	ENSG00000143537,ENSG00000116133,ENSG00000106799,ENSG00000066279,ENSG00000084676,ENSG00000169946,ENSG00000137075,ENSG00000176046,ENSG00000095002,ENSG00000164442
GO:1901800	positive regulation of proteasomal protein catabolic process	biological_process	0.026952	0.59416	7	611	95	21722	ENSG00000177628,ENSG00000102081,ENSG00000204389,ENSG00000103549,ENSG00000142208,ENSG00000116514,ENSG00000147133
GO:0006887	exocytosis	biological_process	0.027024	0.59416	38	611	960	21722	ENSG00000138190,ENSG00000125814,ENSG00000138078,ENSG00000084234,ENSG00000175166,ENSG00000100243,ENSG00000198668,ENSG00000127824,ENSG00000138031,ENSG00000171298,ENSG00000114098,ENSG00000147533,ENSG00000102158,ENSG00000136279,ENSG00000143653,ENSG00000078902,ENSG00000156675,ENSG00000131236,ENSG00000109320,ENSG00000140575,ENSG00000197694,ENSG00000182473,ENSG00000067560,ENSG00000102081,ENSG00000136933…
GO:0005715	late recombination nodule	cellular_component	0.027048	0.59416	1	611	1	21722	ENSG00000076242
GO:0043060	meiotic metaphase I plate congression	biological_process	0.027048	0.59416	1	611	1	21722	ENSG00000076242
GO:0051257	spindle midzone assembly involved in meiosis	biological_process	0.027048	0.59416	1	611	1	21722	ENSG00000076242
GO:0036119	response to platelet-derived growth factor stimulus	biological_process	0.027092	0.59444	3	611	20	21722	ENSG00000108691,ENSG00000140575,ENSG00000137710
GO:0003208	cardiac ventricle morphogenesis	biological_process	0.027183	0.59578	6	611	71	21722	ENSG00000163513,ENSG00000100644,ENSG00000168214,ENSG00000169946,ENSG00000066468,ENSG00000106799
GO:0006612	protein targeting to membrane	biological_process	0.027227	0.59605	10	611	208	21722	ENSG00000163682,ENSG00000108691,ENSG00000197879,ENSG00000158552,ENSG00000231500,ENSG00000147533,ENSG00000137575,ENSG00000168502,ENSG00000171867,ENSG00000125703
GO:0003373	dynamin polymerization involved in membrane fission	biological_process	0.027322	0.59677	2	611	7	21722	ENSG00000087470,ENSG00000198836
GO:0003374	dynamin polymerization involved in mitochondrial fission	biological_process	0.027322	0.59677	2	611	7	21722	ENSG00000087470,ENSG00000198836
GO:0035662	Toll-like receptor 4 binding	molecular_function	0.027485	0.59967	1	611	3	21722	ENSG00000163220
GO:0045843	negative regulation of striated muscle tissue development	biological_process	0.027542	0.59967	3	611	26	21722	ENSG00000060069,ENSG00000172046,ENSG00000157514
GO:0006793	phosphorus metabolic process	biological_process	0.027588	0.59967	131	611	3740	21722	ENSG00000197694,ENSG00000198837,ENSG00000140575,ENSG00000078902,ENSG00000160679,ENSG00000122643,ENSG00000131236,ENSG00000113716,ENSG00000136279,ENSG00000138814,ENSG00000147133,ENSG00000278540,ENSG00000115970,ENSG00000148985,ENSG00000204149,ENSG00000068745,ENSG00000135596,ENSG00000143776,ENSG00000100605,ENSG00000078269,ENSG00000151332,ENSG00000163513,ENSG00000165060,ENSG00000148660,ENSG00000100852…
GO:0000281	mitotic cytokinesis	biological_process	0.027602	0.59967	4	611	34	21722	ENSG00000021574,ENSG00000134982,ENSG00000011426,ENSG00000136108
GO:0070897	DNA-dependent transcriptional preinitiation complex assembly	biological_process	0.027623	0.59967	4	611	40	21722	ENSG00000171681,ENSG00000273841,ENSG00000147133,ENSG00000141384
GO:0009199	ribonucleoside triphosphate metabolic process	biological_process	0.027744	0.59967	37	611	820	21722	ENSG00000198837,ENSG00000197694,ENSG00000140575,ENSG00000160271,ENSG00000164050,ENSG00000160007,ENSG00000076864,ENSG00000204149,ENSG00000115211,ENSG00000137710,ENSG00000160867,ENSG00000141522,ENSG00000129158,ENSG00000240771,ENSG00000119522,ENSG00000116991,ENSG00000100852,ENSG00000148660,ENSG00000171853,ENSG00000111785,ENSG00000115839,ENSG00000133706,ENSG00000107863,ENSG00000156011,ENSG00000108691…
GO:0070936	protein K48-linked ubiquitination	biological_process	0.027748	0.59967	5	611	53	21722	ENSG00000049759,ENSG00000170142,ENSG00000092871,ENSG00000182670,ENSG00000109332
GO:0005814	centriole	cellular_component	0.027808	0.59967	9	611	133	21722	ENSG00000204389,ENSG00000103540,ENSG00000136811,ENSG00000215041,ENSG00000186638,ENSG00000116127,ENSG00000100503,ENSG00000142731,ENSG00000101052
GO:0042594	response to starvation	biological_process	0.027813	0.59967	19	611	389	21722	ENSG00000023287,ENSG00000188554,ENSG00000152348,ENSG00000107643,ENSG00000182473,ENSG00000142208,ENSG00000115839,ENSG00000147804,ENSG00000077254,ENSG00000125703,ENSG00000133706,ENSG00000130204,ENSG00000100644,ENSG00000157954,ENSG00000181929,ENSG00000106617,ENSG00000198925,ENSG00000177628,ENSG00000175224
GO:0035372	protein localization to microtubule	biological_process	0.027825	0.59967	2	611	8	21722	ENSG00000080561,ENSG00000101871
GO:0072698	protein localization to microtubule cytoskeleton	biological_process	0.027825	0.59967	2	611	8	21722	ENSG00000101871,ENSG00000080561
GO:2000107	negative regulation of leukocyte apoptotic process	biological_process	0.027828	0.59967	4	611	48	21722	ENSG00000185507,ENSG00000166925,ENSG00000157514,ENSG00000100644
GO:1901992	positive regulation of mitotic cell cycle phase transition	biological_process	0.028102	0.6049	6	611	72	21722	ENSG00000057935,ENSG00000140465,ENSG00000142208,ENSG00000158290,ENSG00000137710,ENSG00000132466
GO:0009144	purine nucleoside triphosphate metabolic process	biological_process	0.028172	0.60573	37	611	822	21722	ENSG00000119522,ENSG00000240771,ENSG00000129158,ENSG00000171853,ENSG00000100852,ENSG00000148660,ENSG00000116991,ENSG00000115839,ENSG00000111785,ENSG00000107863,ENSG00000133706,ENSG00000108691,ENSG00000156011,ENSG00000151693,ENSG00000106617,ENSG00000198836,ENSG00000110514,ENSG00000165219,ENSG00000250479,ENSG00000136161,ENSG00000204389,ENSG00000157985,ENSG00000137449,ENSG00000087470,ENSG00000066468…
GO:0044665	MLL1/2 complex	cellular_component	0.028302	0.60718	4	611	39	21722	ENSG00000169016,ENSG00000147133,ENSG00000273841,ENSG00000174197
GO:0071339	MLL1 complex	cellular_component	0.028302	0.60718	4	611	39	21722	ENSG00000169016,ENSG00000147133,ENSG00000273841,ENSG00000174197
GO:0008482	sulfite oxidase activity	molecular_function	0.028406	0.60728	1	611	1	21722	ENSG00000139531
GO:0042128	nitrate assimilation	biological_process	0.028406	0.60728	1	611	1	21722	ENSG00000139531
GO:0008406	gonad development	biological_process	0.028429	0.60728	12	611	217	21722	ENSG00000143537,ENSG00000106799,ENSG00000066279,ENSG00000137075,ENSG00000169946,ENSG00000176046,ENSG00000115211,ENSG00000084676,ENSG00000137869,ENSG00000118689,ENSG00000164442,ENSG00000095002
GO:0032403	protein complex binding	molecular_function	0.028433	0.60728	27	611	583	21722	ENSG00000156650,ENSG00000134982,ENSG00000134371,ENSG00000084676,ENSG00000119906,ENSG00000073670,ENSG00000137275,ENSG00000151835,ENSG00000108094,ENSG00000057935,ENSG00000140575,ENSG00000171867,ENSG00000136997,ENSG00000141577,ENSG00000172354,ENSG00000116062,ENSG00000082641,ENSG00000103549,ENSG00000095002,ENSG00000102081,ENSG00000186951,ENSG00000087470,ENSG00000130706,ENSG00000152592,ENSG00000092820…
GO:0034605	cellular response to heat	biological_process	0.028509	0.60774	9	611	132	21722	ENSG00000196689,ENSG00000120694,ENSG00000196591,ENSG00000101146,ENSG00000204209,ENSG00000204389,ENSG00000110713,ENSG00000102054,ENSG00000148660
GO:2000018	regulation of male gonad development	biological_process	0.028518	0.60774	2	611	9	21722	ENSG00000164442,ENSG00000169946
GO:0008187	poly-pyrimidine tract binding	molecular_function	0.028586	0.60817	3	611	21	21722	ENSG00000153944,ENSG00000102081,ENSG00000124788
GO:0045807	positive regulation of endocytosis	biological_process	0.028629	0.60817	9	611	143	21722	ENSG00000064687,ENSG00000130164,ENSG00000147257,ENSG00000049759,ENSG00000138814,ENSG00000102081,ENSG00000108691,ENSG00000087470,ENSG00000106327
GO:0043407	negative regulation of MAP kinase activity	biological_process	0.028633	0.60817	6	611	79	21722	ENSG00000138166,ENSG00000177628,ENSG00000111266,ENSG00000078900,ENSG00000151332,ENSG00000130829
GO:0004573	mannosyl-oligosaccharide glucosidase activity	molecular_function	0.028838	0.61058	1	611	1	21722	ENSG00000115275
GO:0046621	negative regulation of organ growth	biological_process	0.028839	0.61058	3	611	20	21722	ENSG00000165060,ENSG00000060069,ENSG00000151718
GO:0045830	positive regulation of isotype switching	biological_process	0.028841	0.61058	3	611	23	21722	ENSG00000095002,ENSG00000076242,ENSG00000116062
GO:0010635	regulation of mitochondrial fusion	biological_process	0.028948	0.61216	2	611	9	21722	ENSG00000087470,ENSG00000198836
GO:0030865	cortical cytoskeleton organization	biological_process	0.029204	0.61477	4	611	36	21722	ENSG00000079819,ENSG00000159023,ENSG00000092820,ENSG00000134318
GO:0043393	regulation of protein binding	biological_process	0.029272	0.61477	11	611	190	21722	ENSG00000107643,ENSG00000136986,ENSG00000159023,ENSG00000186951,ENSG00000083799,ENSG00000106799,ENSG00000169733,ENSG00000077254,ENSG00000110888,ENSG00000147133,ENSG00000143537
GO:0060462	lung lobe development	biological_process	0.029309	0.61477	2	611	7	21722	ENSG00000066468,ENSG00000163513
GO:0060463	lung lobe morphogenesis	biological_process	0.029309	0.61477	2	611	7	21722	ENSG00000066468,ENSG00000163513
GO:0044501	modulation of signal transduction in other organism	biological_process	0.029326	0.61477	1	611	1	21722	ENSG00000145901
GO:0052027	modulation by symbiont of host signal transduction pathway	biological_process	0.029326	0.61477	1	611	1	21722	ENSG00000145901
GO:0052250	modulation of signal transduction in other organism involved in symbiotic interaction	biological_process	0.029326	0.61477	1	611	1	21722	ENSG00000145901
GO:0085032	modulation by symbiont of host I-kappaB kinase/NF-kappaB cascade	biological_process	0.029326	0.61477	1	611	1	21722	ENSG00000145901
GO:0006930	substrate-dependent cell migration, cell extension	biological_process	0.029359	0.61477	2	611	8	21722	ENSG00000158092,ENSG00000137575
GO:0060760	positive regulation of response to cytokine stimulus	biological_process	0.029596	0.61908	4	611	40	21722	ENSG00000185507,ENSG00000140853,ENSG00000100644,ENSG00000273841
GO:0046039	GTP metabolic process	biological_process	0.0297	0.62057	34	611	726	21722	ENSG00000066468,ENSG00000157985,ENSG00000087470,ENSG00000137449,ENSG00000136161,ENSG00000165219,ENSG00000110514,ENSG00000198836,ENSG00000151693,ENSG00000156011,ENSG00000108691,ENSG00000111785,ENSG00000115839,ENSG00000133706,ENSG00000107863,ENSG00000240771,ENSG00000129158,ENSG00000119522,ENSG00000100852,ENSG00000116991,ENSG00000148660,ENSG00000171853,ENSG00000160867,ENSG00000137710,ENSG00000141522…
GO:0060205	cytoplasmic membrane-bounded vesicle lumen	cellular_component	0.029772	0.62141	16	611	378	21722	ENSG00000100243,ENSG00000137575,ENSG00000173692,ENSG00000120694,ENSG00000175166,ENSG00000163220,ENSG00000109320,ENSG00000131236,ENSG00000143653,ENSG00000078902,ENSG00000197694,ENSG00000104518,ENSG00000148334,ENSG00000153310,ENSG00000114098,ENSG00000136279
GO:0070717	poly-purine tract binding	molecular_function	0.029807	0.62146	3	611	20	21722	ENSG00000124788,ENSG00000102081,ENSG00000161813
GO:0006281	DNA repair	biological_process	0.029953	0.62383	25	611	572	21722	ENSG00000270882,ENSG00000116062,ENSG00000081177,ENSG00000158290,ENSG00000149115,ENSG00000253729,ENSG00000183765,ENSG00000166169,ENSG00000104343,ENSG00000119906,ENSG00000078900,ENSG00000140521,ENSG00000109332,ENSG00000164002,ENSG00000111652,ENSG00000156273,ENSG00000186280,ENSG00000076242,ENSG00000182150,ENSG00000141030,ENSG00000154328,ENSG00000163029,ENSG00000198924,ENSG00000140718,ENSG00000095002
GO:0000165	MAPK cascade	biological_process	0.030193	0.62814	39	611	962	21722	ENSG00000078900,ENSG00000145901,ENSG00000023287,ENSG00000131467,ENSG00000136279,ENSG00000137275,ENSG00000114738,ENSG00000204209,ENSG00000109320,ENSG00000140575,ENSG00000197694,ENSG00000142208,ENSG00000170558,ENSG00000160867,ENSG00000151332,ENSG00000103034,ENSG00000175166,ENSG00000111266,ENSG00000106799,ENSG00000101871,ENSG00000011566,ENSG00000073417,ENSG00000138166,ENSG00000188554,ENSG00000107643…
GO:0031110	regulation of microtubule polymerization or depolymerization	biological_process	0.030227	0.62819	5	611	58	21722	ENSG00000130779,ENSG00000136108,ENSG00000101871,ENSG00000021574,ENSG00000134982
GO:0035252	UDP-xylosyltransferase activity	molecular_function	0.030431	0.63105	2	611	8	21722	ENSG00000165905,ENSG00000015532
GO:0042285	xylosyltransferase activity	molecular_function	0.030431	0.63105	2	611	8	21722	ENSG00000165905,ENSG00000015532
GO:0010033	response to organic substance	biological_process	0.030728	0.63653	103	611	2997	21722	ENSG00000106799,ENSG00000134243,ENSG00000278540,ENSG00000147133,ENSG00000141522,ENSG00000137710,ENSG00000101146,ENSG00000068745,ENSG00000067560,ENSG00000070961,ENSG00000140575,ENSG00000112759,ENSG00000138814,ENSG00000078900,ENSG00000136986,ENSG00000145901,ENSG00000185201,ENSG00000225697,ENSG00000140521,ENSG00000131323,ENSG00000130164,ENSG00000083799,ENSG00000092820,ENSG00000104067,ENSG00000116133…
GO:0031983	vesicle lumen	cellular_component	0.030851	0.63836	16	611	379	21722	ENSG00000143653,ENSG00000078902,ENSG00000131236,ENSG00000109320,ENSG00000163220,ENSG00000197694,ENSG00000104518,ENSG00000153310,ENSG00000114098,ENSG00000148334,ENSG00000136279,ENSG00000100243,ENSG00000137575,ENSG00000175166,ENSG00000173692,ENSG00000120694
GO:1990090	cellular response to nerve growth factor stimulus	biological_process	0.030926	0.63836	4	611	37	21722	ENSG00000118689,ENSG00000142208,ENSG00000134243,ENSG00000196689
GO:0030728	ovulation	biological_process	0.030953	0.63836	3	611	22	21722	ENSG00000116127,ENSG00000118689,ENSG00000164120
GO:0003682	chromatin binding	molecular_function	0.030956	0.63836	24	611	508	21722	ENSG00000204256,ENSG00000196591,ENSG00000116539,ENSG00000066117,ENSG00000164442,ENSG00000108509,ENSG00000102081,ENSG00000118418,ENSG00000106829,ENSG00000266074,ENSG00000168214,ENSG00000105176,ENSG00000076242,ENSG00000118689,ENSG00000084676,ENSG00000176046,ENSG00000140521,ENSG00000132466,ENSG00000078900,ENSG00000057935,ENSG00000139613,ENSG00000116062,ENSG00000108312,ENSG00000109320
GO:0047820	D-glutamate cyclase activity	molecular_function	0.030982	0.63836	1	611	1	21722	ENSG00000133943
GO:0007368	determination of left/right symmetry	biological_process	0.0311	0.64011	8	611	117	21722	ENSG00000164442,ENSG00000187240,ENSG00000169379,ENSG00000146350,ENSG00000100644,ENSG00000101052,ENSG00000103034,ENSG00000163513
GO:0090265	positive regulation of immune complex clearance by monocytes and macrophages	biological_process	0.031219	0.64187	1	611	2	21722	ENSG00000108691
GO:0006302	double-strand break repair	biological_process	0.031492	0.64666	12	611	219	21722	ENSG00000076242,ENSG00000253729,ENSG00000081177,ENSG00000270882,ENSG00000186280,ENSG00000149115,ENSG00000095002,ENSG00000119906,ENSG00000183765,ENSG00000166169,ENSG00000198924,ENSG00000163029
GO:0000980	RNA polymerase II distal enhancer sequence-specific DNA binding	molecular_function	0.03153	0.64666	6	611	77	21722	ENSG00000139613,ENSG00000082641,ENSG00000156273,ENSG00000196591,ENSG00000109320,ENSG00000112182
GO:0035561	regulation of chromatin binding	biological_process	0.031557	0.64666	3	611	20	21722	ENSG00000138814,ENSG00000131845,ENSG00000186280
GO:0070227	lymphocyte apoptotic process	biological_process	0.031586	0.64666	5	611	70	21722	ENSG00000137275,ENSG00000142208,ENSG00000166925,ENSG00000157514,ENSG00000100644
GO:0071548	response to dexamethasone stimulus	biological_process	0.031675	0.6478	4	611	44	21722	ENSG00000108691,ENSG00000118689,ENSG00000108443,ENSG00000177628
GO:1901989	positive regulation of cell cycle phase transition	biological_process	0.031789	0.64878	6	611	74	21722	ENSG00000137710,ENSG00000132466,ENSG00000140465,ENSG00000158290,ENSG00000142208,ENSG00000057935
GO:0031937	positive regulation of chromatin silencing	biological_process	0.031801	0.64878	2	611	8	21722	ENSG00000198160,ENSG00000131845
GO:0032154	cleavage furrow	cellular_component	0.031825	0.64878	5	611	53	21722	ENSG00000050405,ENSG00000137710,ENSG00000067560,ENSG00000155366,ENSG00000142731
GO:0031090	organelle membrane	cellular_component	0.032039	0.65123	126	611	3728	21722	ENSG00000136213,ENSG00000169379,ENSG00000136933,ENSG00000185090,ENSG00000154645,ENSG00000116133,ENSG00000122507,ENSG00000186815,ENSG00000160703,ENSG00000130164,ENSG00000135241,ENSG00000198836,ENSG00000244038,ENSG00000176783,ENSG00000147654,ENSG00000109332,ENSG00000118600,ENSG00000172728,ENSG00000185507,ENSG00000137404,ENSG00000130714,ENSG00000052749,ENSG00000092871,ENSG00000129354,ENSG00000140465…
GO:0017198	N-terminal peptidyl-serine acetylation	biological_process	0.03208	0.65123	1	611	2	21722	ENSG00000102030
GO:0018002	N-terminal peptidyl-glutamic acid acetylation	biological_process	0.03208	0.65123	1	611	2	21722	ENSG00000102030
GO:0030920	peptidyl-serine acetylation	biological_process	0.03208	0.65123	1	611	2	21722	ENSG00000102030
GO:0010870	positive regulation of receptor biosynthetic process	biological_process	0.032208	0.65223	2	611	11	21722	ENSG00000196591,ENSG00000100644
GO:0006550	isoleucine catabolic process	biological_process	0.032286	0.65223	1	611	2	21722	ENSG00000105552
GO:0046128	purine ribonucleoside metabolic process	biological_process	0.032323	0.65223	40	611	924	21722	ENSG00000157985,ENSG00000087470,ENSG00000137449,ENSG00000066468,ENSG00000106617,ENSG00000110514,ENSG00000198836,ENSG00000250479,ENSG00000165219,ENSG00000136161,ENSG00000204389,ENSG00000156011,ENSG00000108691,ENSG00000151693,ENSG00000240771,ENSG00000129158,ENSG00000119522,ENSG00000100852,ENSG00000148660,ENSG00000116991,ENSG00000171853,ENSG00000111785,ENSG00000115839,ENSG00000133706,ENSG00000107863…
GO:0005766	primary lysosome	cellular_component	0.032329	0.65223	9	611	166	21722	ENSG00000131236,ENSG00000100243,ENSG00000078902,ENSG00000171298,ENSG00000244038,ENSG00000137575,ENSG00000148334,ENSG00000102158,ENSG00000173692
GO:0042582	azurophil granule	cellular_component	0.032329	0.65223	9	611	166	21722	ENSG00000131236,ENSG00000100243,ENSG00000078902,ENSG00000171298,ENSG00000244038,ENSG00000137575,ENSG00000148334,ENSG00000102158,ENSG00000173692
GO:0022865	transmembrane electron transfer carrier	molecular_function	0.032374	0.65223	1	611	1	21722	ENSG00000008283
GO:0006779	porphyrin-containing compound biosynthetic process	biological_process	0.0324	0.65223	3	611	27	21722	ENSG00000082641,ENSG00000158578,ENSG00000165060
GO:0043501	skeletal muscle adaptation	biological_process	0.032428	0.65223	3	611	23	21722	ENSG00000108443,ENSG00000148660,ENSG00000138814
GO:1901862	negative regulation of muscle tissue development	biological_process	0.03244	0.65223	3	611	27	21722	ENSG00000172046,ENSG00000060069,ENSG00000157514
GO:0031072	heat shock protein binding	molecular_function	0.032467	0.65223	8	611	124	21722	ENSG00000204389,ENSG00000204209,ENSG00000151835,ENSG00000181038,ENSG00000172046,ENSG00000141522,ENSG00000196591,ENSG00000100644
GO:0005094	Rho GDP-dissociation inhibitor activity	molecular_function	0.032561	0.65287	1	611	3	21722	ENSG00000141522
GO:0051267	CP2 mannose-ethanolamine phosphotransferase activity	molecular_function	0.032567	0.65287	1	611	1	21722	ENSG00000174227
GO:0030863	cortical cytoskeleton	cellular_component	0.032654	0.65394	7	611	87	21722	ENSG00000170558,ENSG00000159023,ENSG00000137710,ENSG00000131236,ENSG00000092820,ENSG00000197694,ENSG00000079819
GO:0046685	response to arsenic-containing substance	biological_process	0.032701	0.65419	3	611	25	21722	ENSG00000087087,ENSG00000137449,ENSG00000140465
GO:0006096	glycolysis	biological_process	0.03297	0.65852	7	611	99	21722	ENSG00000110713,ENSG00000106617,ENSG00000100644,ENSG00000181929,ENSG00000186951,ENSG00000101146,ENSG00000122882
GO:0042788	polysomal ribosome	cellular_component	0.032986	0.65852	2	611	9	21722	ENSG00000102081,ENSG00000107929
GO:0090184	positive regulation of kidney development	biological_process	0.033063	0.6588	2	611	10	21722	ENSG00000251493,ENSG00000136997
GO:0051094	positive regulation of developmental process	biological_process	0.033068	0.6588	45	611	1096	21722	ENSG00000141522,ENSG00000164442,ENSG00000105662,ENSG00000144674,ENSG00000170558,ENSG00000094975,ENSG00000106799,ENSG00000110888,ENSG00000131845,ENSG00000168214,ENSG00000078900,ENSG00000140262,ENSG00000160007,ENSG00000164050,ENSG00000084676,ENSG00000118689,ENSG00000066279,ENSG00000109320,ENSG00000137275,ENSG00000253729,ENSG00000142208,ENSG00000067560,ENSG00000140575,ENSG00000173253,ENSG00000102081…
GO:0007264	small GTPase mediated signal transduction	biological_process	0.033205	0.66056	27	611	546	21722	ENSG00000160007,ENSG00000134318,ENSG00000128581,ENSG00000156011,ENSG00000142675,ENSG00000160271,ENSG00000115963,ENSG00000138757,ENSG00000136279,ENSG00000114738,ENSG00000107863,ENSG00000240771,ENSG00000198837,ENSG00000119522,ENSG00000155366,ENSG00000067560,ENSG00000100852,ENSG00000116991,ENSG00000137710,ENSG00000169379,ENSG00000141522,ENSG00000079974,ENSG00000116133,ENSG00000076864,ENSG00000110514…
GO:0034472	snRNA 3'-end processing	biological_process	0.03324	0.66056	2	611	13	21722	ENSG00000108506,ENSG00000143493
GO:0033121	regulation of purine nucleotide catabolic process	biological_process	0.033262	0.66056	35	611	769	21722	ENSG00000160007,ENSG00000160271,ENSG00000164050,ENSG00000160679,ENSG00000197694,ENSG00000198837,ENSG00000140575,ENSG00000141522,ENSG00000137710,ENSG00000160867,ENSG00000115211,ENSG00000204149,ENSG00000076864,ENSG00000115970,ENSG00000151693,ENSG00000156011,ENSG00000108691,ENSG00000133706,ENSG00000107863,ENSG00000111785,ENSG00000115839,ENSG00000100852,ENSG00000148660,ENSG00000116991,ENSG00000171853…
GO:0005096	GTPase activator activity	molecular_function	0.033294	0.66056	17	611	302	21722	ENSG00000165219,ENSG00000204149,ENSG00000076864,ENSG00000141522,ENSG00000157985,ENSG00000087470,ENSG00000111785,ENSG00000115839,ENSG00000133706,ENSG00000107863,ENSG00000140575,ENSG00000100852,ENSG00000116991,ENSG00000151693,ENSG00000160007,ENSG00000065882,ENSG00000164050
GO:0033483	gas homeostasis	biological_process	0.033363	0.66126	2	611	9	21722	ENSG00000100644,ENSG00000158578
GO:0032507	maintenance of protein location in cell	biological_process	0.033423	0.66154	9	611	138	21722	ENSG00000092820,ENSG00000137812,ENSG00000142208,ENSG00000134982,ENSG00000002822,ENSG00000079819,ENSG00000138757,ENSG00000118454,ENSG00000100503
GO:0060135	maternal process involved in female pregnancy	biological_process	0.033446	0.66154	5	611	62	21722	ENSG00000164442,ENSG00000116539,ENSG00000164733,ENSG00000142208,ENSG00000108691
GO:0002520	immune system development	biological_process	0.033481	0.66154	39	611	989	21722	ENSG00000067606,ENSG00000198945,ENSG00000116062,ENSG00000147257,ENSG00000136997,ENSG00000158578,ENSG00000163513,ENSG00000134371,ENSG00000185507,ENSG00000172728,ENSG00000100813,ENSG00000011426,ENSG00000083799,ENSG00000163512,ENSG00000134138,ENSG00000066468,ENSG00000173692,ENSG00000100644,ENSG00000253729,ENSG00000137275,ENSG00000170949,ENSG00000082641,ENSG00000270882,ENSG00000163694,ENSG00000182809…
GO:0001890	placenta development	biological_process	0.033558	0.66206	9	611	149	21722	ENSG00000164442,ENSG00000066468,ENSG00000116539,ENSG00000164733,ENSG00000142731,ENSG00000100644,ENSG00000084676,ENSG00000168214,ENSG00000142208
GO:0042278	purine nucleoside metabolic process	biological_process	0.033586	0.66206	40	611	927	21722	ENSG00000140575,ENSG00000198837,ENSG00000197694,ENSG00000068120,ENSG00000122643,ENSG00000164050,ENSG00000160271,ENSG00000160007,ENSG00000278540,ENSG00000204149,ENSG00000076864,ENSG00000115211,ENSG00000141522,ENSG00000160867,ENSG00000137710,ENSG00000171853,ENSG00000116991,ENSG00000100852,ENSG00000148660,ENSG00000119522,ENSG00000240771,ENSG00000129158,ENSG00000107863,ENSG00000133706,ENSG00000115839…
GO:0006497	protein lipidation	biological_process	0.03361	0.66206	9	611	164	21722	ENSG00000125703,ENSG00000148985,ENSG00000161395,ENSG00000136448,ENSG00000152348,ENSG00000147533,ENSG00000157954,ENSG00000174227,ENSG00000155918
GO:0048635	negative regulation of muscle organ development	biological_process	0.033721	0.66357	3	611	28	21722	ENSG00000172046,ENSG00000060069,ENSG00000157514
GO:0051348	negative regulation of transferase activity	biological_process	0.033799	0.66433	15	611	299	21722	ENSG00000138166,ENSG00000078900,ENSG00000134982,ENSG00000158092,ENSG00000151332,ENSG00000147601,ENSG00000250479,ENSG00000111266,ENSG00000177628,ENSG00000244274,ENSG00000106617,ENSG00000005700,ENSG00000060237,ENSG00000142208,ENSG00000130829
GO:0030811	regulation of nucleotide catabolic process	biological_process	0.033841	0.66433	35	611	770	21722	ENSG00000160007,ENSG00000160271,ENSG00000164050,ENSG00000160679,ENSG00000197694,ENSG00000198837,ENSG00000140575,ENSG00000137710,ENSG00000160867,ENSG00000141522,ENSG00000115211,ENSG00000076864,ENSG00000204149,ENSG00000115970,ENSG00000151693,ENSG00000156011,ENSG00000108691,ENSG00000111785,ENSG00000115839,ENSG00000133706,ENSG00000107863,ENSG00000240771,ENSG00000129158,ENSG00000119522,ENSG00000116991…
GO:0016723	oxidoreductase activity, oxidizing metal ions, NAD or NADP as acceptor	molecular_function	0.033863	0.66433	2	611	8	21722	ENSG00000008283,ENSG00000115107
GO:0006184	GTP catabolic process	biological_process	0.034053	0.66602	33	611	703	21722	ENSG00000119522,ENSG00000240771,ENSG00000129158,ENSG00000171853,ENSG00000100852,ENSG00000148660,ENSG00000116991,ENSG00000115839,ENSG00000111785,ENSG00000107863,ENSG00000133706,ENSG00000108691,ENSG00000156011,ENSG00000151693,ENSG00000110514,ENSG00000136161,ENSG00000165219,ENSG00000157985,ENSG00000137449,ENSG00000087470,ENSG00000066468,ENSG00000140575,ENSG00000198837,ENSG00000197694,ENSG00000164050…
GO:0033124	regulation of GTP catabolic process	biological_process	0.034053	0.66602	33	611	703	21722	ENSG00000137449,ENSG00000087470,ENSG00000157985,ENSG00000066468,ENSG00000110514,ENSG00000165219,ENSG00000136161,ENSG00000108691,ENSG00000156011,ENSG00000151693,ENSG00000171853,ENSG00000148660,ENSG00000100852,ENSG00000116991,ENSG00000119522,ENSG00000240771,ENSG00000129158,ENSG00000107863,ENSG00000133706,ENSG00000115839,ENSG00000111785,ENSG00000115211,ENSG00000141522,ENSG00000137710,ENSG00000160867…
GO:0043087	regulation of GTPase activity	biological_process	0.034053	0.66602	33	611	703	21722	ENSG00000140575,ENSG00000197694,ENSG00000198837,ENSG00000164050,ENSG00000160271,ENSG00000160007,ENSG00000076864,ENSG00000204149,ENSG00000115211,ENSG00000137710,ENSG00000160867,ENSG00000141522,ENSG00000119522,ENSG00000240771,ENSG00000129158,ENSG00000171853,ENSG00000100852,ENSG00000116991,ENSG00000148660,ENSG00000115839,ENSG00000111785,ENSG00000107863,ENSG00000133706,ENSG00000108691,ENSG00000156011…
GO:0044432	endoplasmic reticulum part	cellular_component	0.034207	0.66685	54	611	1434	21722	ENSG00000135241,ENSG00000137575,ENSG00000244038,ENSG00000154645,ENSG00000116133,ENSG00000175224,ENSG00000126777,ENSG00000137869,ENSG00000114354,ENSG00000087470,ENSG00000134109,ENSG00000185164,ENSG00000147257,ENSG00000152952,ENSG00000148660,ENSG00000115275,ENSG00000115839,ENSG00000150527,ENSG00000152291,ENSG00000015532,ENSG00000164023,ENSG00000140465,ENSG00000143515,ENSG00000158006,ENSG00000130714…
GO:0009203	ribonucleoside triphosphate catabolic process	biological_process	0.034215	0.66685	33	611	704	21722	ENSG00000137449,ENSG00000087470,ENSG00000157985,ENSG00000066468,ENSG00000110514,ENSG00000136161,ENSG00000165219,ENSG00000108691,ENSG00000156011,ENSG00000151693,ENSG00000171853,ENSG00000100852,ENSG00000148660,ENSG00000116991,ENSG00000119522,ENSG00000240771,ENSG00000129158,ENSG00000107863,ENSG00000133706,ENSG00000115839,ENSG00000111785,ENSG00000115211,ENSG00000141522,ENSG00000160867,ENSG00000137710…
GO:0009207	purine ribonucleoside triphosphate catabolic process	biological_process	0.034215	0.66685	33	611	704	21722	ENSG00000140575,ENSG00000197694,ENSG00000198837,ENSG00000160007,ENSG00000164050,ENSG00000160271,ENSG00000204149,ENSG00000076864,ENSG00000141522,ENSG00000160867,ENSG00000137710,ENSG00000115211,ENSG00000107863,ENSG00000133706,ENSG00000115839,ENSG00000111785,ENSG00000171853,ENSG00000100852,ENSG00000148660,ENSG00000116991,ENSG00000119522,ENSG00000240771,ENSG00000129158,ENSG00000151693,ENSG00000108691…
GO:0033204	ribonuclease P RNA binding	molecular_function	0.034251	0.66685	1	611	1	21722	ENSG00000105171
GO:1901361	organic cyclic compound catabolic process	biological_process	0.034293	0.66685	51	611	1308	21722	ENSG00000115970,ENSG00000076242,ENSG00000204149,ENSG00000076864,ENSG00000115211,ENSG00000163682,ENSG00000137710,ENSG00000160867,ENSG00000141522,ENSG00000160570,ENSG00000198837,ENSG00000197694,ENSG00000140575,ENSG00000081177,ENSG00000160679,ENSG00000122643,ENSG00000179134,ENSG00000164050,ENSG00000160271,ENSG00000111596,ENSG00000160007,ENSG00000110514,ENSG00000113300,ENSG00000165219,ENSG00000136161…
GO:0006766	vitamin metabolic process	biological_process	0.034337	0.66685	8	611	136	21722	ENSG00000076351,ENSG00000120254,ENSG00000140465,ENSG00000100243,ENSG00000065911,ENSG00000117448,ENSG00000109320,ENSG00000278540
GO:1901611	phosphatidylglycerol binding	molecular_function	0.034338	0.66685	2	611	11	21722	ENSG00000198836,ENSG00000104518
GO:0042592	homeostatic process	biological_process	0.034453	0.66807	65	611	1766	21722	ENSG00000106327,ENSG00000100644,ENSG00000147601,ENSG00000177628,ENSG00000049759,ENSG00000148334,ENSG00000157514,ENSG00000163220,ENSG00000147804,ENSG00000166925,ENSG00000136997,ENSG00000149115,ENSG00000160570,ENSG00000143952,ENSG00000164442,ENSG00000160867,ENSG00000198924,ENSG00000064651,ENSG00000171298,ENSG00000138031,ENSG00000067066,ENSG00000196689,ENSG00000152683,ENSG00000087053,ENSG00000118689…
GO:0009164	nucleoside catabolic process	biological_process	0.034494	0.66807	34	611	742	21722	ENSG00000110514,ENSG00000136161,ENSG00000165219,ENSG00000157985,ENSG00000137449,ENSG00000087470,ENSG00000066468,ENSG00000119522,ENSG00000240771,ENSG00000129158,ENSG00000171853,ENSG00000100852,ENSG00000148660,ENSG00000116991,ENSG00000115839,ENSG00000111785,ENSG00000107863,ENSG00000133706,ENSG00000108691,ENSG00000156011,ENSG00000151693,ENSG00000076864,ENSG00000204149,ENSG00000115211,ENSG00000160867…
GO:1901069	guanosine-containing compound catabolic process	biological_process	0.034505	0.66807	33	611	705	21722	ENSG00000137710,ENSG00000160867,ENSG00000141522,ENSG00000115211,ENSG00000076864,ENSG00000204149,ENSG00000160007,ENSG00000160271,ENSG00000164050,ENSG00000198837,ENSG00000197694,ENSG00000140575,ENSG00000066468,ENSG00000157985,ENSG00000087470,ENSG00000137449,ENSG00000136161,ENSG00000165219,ENSG00000110514,ENSG00000151693,ENSG00000156011,ENSG00000108691,ENSG00000111785,ENSG00000115839,ENSG00000133706…
GO:0051188	cofactor biosynthetic process	biological_process	0.034764	0.67108	10	611	183	21722	ENSG00000165060,ENSG00000278540,ENSG00000158578,ENSG00000151552,ENSG00000082641,ENSG00000176715,ENSG00000068120,ENSG00000120254,ENSG00000164494,ENSG00000151332
GO:0019439	aromatic compound catabolic process	biological_process	0.034771	0.67108	50	611	1273	21722	ENSG00000160867,ENSG00000137710,ENSG00000141522,ENSG00000160570,ENSG00000115211,ENSG00000163682,ENSG00000204149,ENSG00000076864,ENSG00000076242,ENSG00000115970,ENSG00000160007,ENSG00000179134,ENSG00000111596,ENSG00000160271,ENSG00000164050,ENSG00000160679,ENSG00000122643,ENSG00000140575,ENSG00000198837,ENSG00000197694,ENSG00000081177,ENSG00000066468,ENSG00000231500,ENSG00000157985,ENSG00000154328…
GO:0071482	cellular response to light stimulus	biological_process	0.034802	0.67108	7	611	102	21722	ENSG00000102081,ENSG00000078900,ENSG00000136448,ENSG00000147133,ENSG00000136997,ENSG00000104081,ENSG00000111142
GO:0009141	nucleoside triphosphate metabolic process	biological_process	0.034803	0.67108	37	611	840	21722	ENSG00000157985,ENSG00000137449,ENSG00000087470,ENSG00000066468,ENSG00000106617,ENSG00000198836,ENSG00000110514,ENSG00000250479,ENSG00000136161,ENSG00000165219,ENSG00000204389,ENSG00000108691,ENSG00000156011,ENSG00000151693,ENSG00000119522,ENSG00000129158,ENSG00000240771,ENSG00000171853,ENSG00000116991,ENSG00000100852,ENSG00000148660,ENSG00000115839,ENSG00000111785,ENSG00000107863,ENSG00000133706…
GO:0072594	establishment of protein localization to organelle	biological_process	0.034859	0.67108	13	611	301	21722	ENSG00000158552,ENSG00000039319,ENSG00000114126,ENSG00000163682,ENSG00000231500,ENSG00000107643,ENSG00000136448,ENSG00000144674,ENSG00000078900,ENSG00000104081,ENSG00000142208,ENSG00000133706,ENSG00000130204
GO:0035050	embryonic heart tube development	biological_process	0.034888	0.67108	6	611	76	21722	ENSG00000103034,ENSG00000101052,ENSG00000163513,ENSG00000100644,ENSG00000164442,ENSG00000169379
GO:0003149	membranous septum morphogenesis	biological_process	0.034904	0.67108	2	611	9	21722	ENSG00000163513,ENSG00000066468
GO:0001046	core promoter sequence-specific DNA binding	molecular_function	0.035145	0.67504	8	611	115	21722	ENSG00000185507,ENSG00000143190,ENSG00000103168,ENSG00000108312,ENSG00000168214,ENSG00000103495,ENSG00000147133,ENSG00000140853
GO:0016311	dephosphorylation	biological_process	0.035199	0.67541	22	611	460	21722	ENSG00000105176,ENSG00000164088,ENSG00000111266,ENSG00000177628,ENSG00000074211,ENSG00000137812,ENSG00000130829,ENSG00000158092,ENSG00000078269,ENSG00000100605,ENSG00000100526,ENSG00000275052,ENSG00000060069,ENSG00000122643,ENSG00000115685,ENSG00000060237,ENSG00000140575,ENSG00000148660,ENSG00000138166,ENSG00000087053,ENSG00000134318,ENSG00000138814
GO:0016879	ligase activity, forming carbon-nitrogen bonds	molecular_function	0.035298	0.67664	23	611	458	21722	ENSG00000170142,ENSG00000137075,ENSG00000101966,ENSG00000103549,ENSG00000049759,ENSG00000278540,ENSG00000116514,ENSG00000156273,ENSG00000182670,ENSG00000107872,ENSG00000120254,ENSG00000131323,ENSG00000104343,ENSG00000112182,ENSG00000109332,ENSG00000152348,ENSG00000183579,ENSG00000214717,ENSG00000115239,ENSG00000003096,ENSG00000118564,ENSG00000109654,ENSG00000059691
GO:0009166	nucleotide catabolic process	biological_process	0.035337	0.6767	37	611	836	21722	ENSG00000137710,ENSG00000160867,ENSG00000141522,ENSG00000115211,ENSG00000204149,ENSG00000076864,ENSG00000115970,ENSG00000160007,ENSG00000160271,ENSG00000164050,ENSG00000160679,ENSG00000140575,ENSG00000198837,ENSG00000197694,ENSG00000066468,ENSG00000157985,ENSG00000154328,ENSG00000137449,ENSG00000087470,ENSG00000136161,ENSG00000165219,ENSG00000110514,ENSG00000073417,ENSG00000151693,ENSG00000108691…
GO:0016073	snRNA metabolic process	biological_process	0.035546	0.67815	3	611	29	21722	ENSG00000108506,ENSG00000143493,ENSG00000149262
GO:0046928	regulation of neurotransmitter secretion	biological_process	0.035557	0.67815	5	611	54	21722	ENSG00000198668,ENSG00000138078,ENSG00000102081,ENSG00000125814,ENSG00000087470
GO:0019853	L-ascorbic acid biosynthetic process	biological_process	0.035588	0.67815	1	611	2	21722	ENSG00000117448
GO:0060340	positive regulation of type I interferon-mediated signaling pathway	biological_process	0.035795	0.67815	2	611	10	21722	ENSG00000185507,ENSG00000140853
GO:0031624	ubiquitin conjugating enzyme binding	molecular_function	0.035934	0.67815	4	611	34	21722	ENSG00000116514,ENSG00000186951,ENSG00000103549,ENSG00000078902
GO:0035562	negative regulation of chromatin binding	biological_process	0.035968	0.67815	2	611	8	21722	ENSG00000131845,ENSG00000138814
GO:0070229	negative regulation of lymphocyte apoptotic process	biological_process	0.036003	0.67815	3	611	30	21722	ENSG00000100644,ENSG00000166925,ENSG00000157514
GO:0021873	forebrain neuroblast division	biological_process	0.036003	0.67815	2	611	8	21722	ENSG00000066279,ENSG00000066468
GO:0005895	interleukin-5 receptor complex	cellular_component	0.036019	0.67815	1	611	1	21722	ENSG00000137575
GO:0070084	protein initiator methionine removal	biological_process	0.036113	0.67815	1	611	1	21722	ENSG00000111142
GO:0009118	regulation of nucleoside metabolic process	biological_process	0.036124	0.67815	35	611	775	21722	ENSG00000164050,ENSG00000160271,ENSG00000160007,ENSG00000140575,ENSG00000198837,ENSG00000197694,ENSG00000160679,ENSG00000115211,ENSG00000137710,ENSG00000160867,ENSG00000141522,ENSG00000115970,ENSG00000204149,ENSG00000076864,ENSG00000108691,ENSG00000156011,ENSG00000151693,ENSG00000119522,ENSG00000129158,ENSG00000240771,ENSG00000171853,ENSG00000100852,ENSG00000116991,ENSG00000148660,ENSG00000115839…
GO:0010286	heat acclimation	biological_process	0.036132	0.67815	2	611	11	21722	ENSG00000102054,ENSG00000204389
GO:0070370	cellular heat acclimation	biological_process	0.036132	0.67815	2	611	11	21722	ENSG00000204389,ENSG00000102054
GO:0035735	intraflagellar transport involved in cilium morphogenesis	biological_process	0.036132	0.67815	4	611	40	21722	ENSG00000187240,ENSG00000128581,ENSG00000101052,ENSG00000141577
GO:0045911	positive regulation of DNA recombination	biological_process	0.036139	0.67815	3	611	25	21722	ENSG00000116062,ENSG00000095002,ENSG00000076242
GO:0006024	glycosaminoglycan biosynthetic process	biological_process	0.036162	0.67815	8	611	110	21722	ENSG00000070614,ENSG00000147257,ENSG00000121578,ENSG00000015532,ENSG00000109320,ENSG00000171310,ENSG00000182022,ENSG00000136213
GO:0043014	alpha-tubulin binding	molecular_function	0.036182	0.67815	3	611	24	21722	ENSG00000021574,ENSG00000184731,ENSG00000120694
GO:0060668	regulation of branching involved in salivary gland morphogenesis by extracellular matrix-epithelial cell signaling	biological_process	0.036222	0.67815	1	611	1	21722	ENSG00000074527
GO:0001013	RNA polymerase I regulatory region DNA binding	molecular_function	0.036254	0.67815	2	611	10	21722	ENSG00000103168,ENSG00000108312
GO:0001163	RNA polymerase I regulatory region sequence-specific DNA binding	molecular_function	0.036254	0.67815	2	611	10	21722	ENSG00000108312,ENSG00000103168
GO:0001164	RNA polymerase I CORE element sequence-specific DNA binding	molecular_function	0.036254	0.67815	2	611	10	21722	ENSG00000103168,ENSG00000108312
GO:0060019	radial glial cell differentiation	biological_process	0.036279	0.67815	2	611	10	21722	ENSG00000180758,ENSG00000170558
GO:0043122	regulation of I-kappaB kinase/NF-kappaB cascade	biological_process	0.036287	0.67815	13	611	248	21722	ENSG00000198160,ENSG00000102471,ENSG00000067560,ENSG00000155366,ENSG00000160703,ENSG00000137275,ENSG00000083799,ENSG00000114354,ENSG00000138757,ENSG00000132466,ENSG00000116539,ENSG00000080561,ENSG00000145901
GO:0043181	vacuolar sequestering	biological_process	0.036306	0.67815	1	611	1	21722	ENSG00000171298
GO:0045128	negative regulation of reciprocal meiotic recombination	biological_process	0.036321	0.67815	1	611	1	21722	ENSG00000095002
GO:2000194	regulation of female gonad development	biological_process	0.036355	0.67815	2	611	11	21722	ENSG00000176046,ENSG00000169946
GO:0009146	purine nucleoside triphosphate catabolic process	biological_process	0.036363	0.67815	33	611	709	21722	ENSG00000140575,ENSG00000198837,ENSG00000197694,ENSG00000160007,ENSG00000164050,ENSG00000160271,ENSG00000204149,ENSG00000076864,ENSG00000137710,ENSG00000160867,ENSG00000141522,ENSG00000115211,ENSG00000115839,ENSG00000111785,ENSG00000107863,ENSG00000133706,ENSG00000119522,ENSG00000240771,ENSG00000129158,ENSG00000171853,ENSG00000148660,ENSG00000100852,ENSG00000116991,ENSG00000151693,ENSG00000108691…
GO:0006354	DNA-dependent transcription, elongation	biological_process	0.036465	0.67913	9	611	156	21722	ENSG00000103168,ENSG00000108312,ENSG00000130706,ENSG00000141384,ENSG00000186184,ENSG00000273841,ENSG00000147133,ENSG00000134371,ENSG00000060069
GO:0048872	homeostasis of number of cells	biological_process	0.036517	0.67913	13	611	243	21722	ENSG00000083799,ENSG00000142208,ENSG00000166925,ENSG00000198945,ENSG00000082641,ENSG00000158578,ENSG00000143952,ENSG00000164442,ENSG00000100813,ENSG00000170558,ENSG00000157514,ENSG00000118689,ENSG00000100644
GO:0002753	cytoplasmic pattern recognition receptor signaling pathway	biological_process	0.036521	0.67913	6	611	76	21722	ENSG00000204389,ENSG00000083799,ENSG00000185507,ENSG00000132466,ENSG00000101966,ENSG00000160703
GO:0045092	interleukin-18 receptor complex	cellular_component	0.036605	0.68004	1	611	1	21722	ENSG00000078902
GO:1990026	hippocampal mossy fiber expansion	cellular_component	0.036693	0.68101	1	611	1	21722	ENSG00000135596
GO:0031514	motile cilium	cellular_component	0.036877	0.68342	16	611	328	21722	ENSG00000180758,ENSG00000142208,ENSG00000141577,ENSG00000101052,ENSG00000170264,ENSG00000068796,ENSG00000160007,ENSG00000225697,ENSG00000116127,ENSG00000187240,ENSG00000122507,ENSG00000092820,ENSG00000083799,ENSG00000100644,ENSG00000137075,ENSG00000169379
GO:0006023	aminoglycan biosynthetic process	biological_process	0.036957	0.68342	8	611	111	21722	ENSG00000121578,ENSG00000147257,ENSG00000070614,ENSG00000015532,ENSG00000109320,ENSG00000171310,ENSG00000136213,ENSG00000182022
GO:0030202	heparin metabolic process	biological_process	0.037004	0.68342	2	611	8	21722	ENSG00000015532,ENSG00000070614
GO:0030210	heparin biosynthetic process	biological_process	0.037004	0.68342	2	611	8	21722	ENSG00000070614,ENSG00000015532
GO:0002562	somatic diversification of immune receptors via germline recombination within a single locus	biological_process	0.037035	0.68342	5	611	58	21722	ENSG00000081059,ENSG00000116062,ENSG00000095002,ENSG00000253729,ENSG00000076242
GO:0016444	somatic cell DNA recombination	biological_process	0.037035	0.68342	5	611	58	21722	ENSG00000081059,ENSG00000116062,ENSG00000095002,ENSG00000253729,ENSG00000076242
GO:0042158	lipoprotein biosynthetic process	biological_process	0.037108	0.6837	9	611	169	21722	ENSG00000148985,ENSG00000161395,ENSG00000125703,ENSG00000174227,ENSG00000155918,ENSG00000136448,ENSG00000152348,ENSG00000147533,ENSG00000157954
GO:0000784	nuclear chromosome, telomeric region	cellular_component	0.037122	0.6837	8	611	145	21722	ENSG00000270882,ENSG00000253729,ENSG00000147601,ENSG00000198924,ENSG00000112118,ENSG00000067066,ENSG00000134371,ENSG00000095002
GO:0090409	malonyl-CoA synthetase activity	molecular_function	0.037204	0.68391	1	611	1	21722	ENSG00000176715
GO:0090410	malonate catabolic process	biological_process	0.037204	0.68391	1	611	1	21722	ENSG00000176715
GO:0035578	azurophil granule lumen	cellular_component	0.037356	0.68605	6	611	102	21722	ENSG00000131236,ENSG00000100243,ENSG00000148334,ENSG00000078902,ENSG00000137575,ENSG00000173692
GO:1902230	negative regulation of intrinsic apoptotic signaling pathway in response to DNA damage	biological_process	0.03748	0.68692	3	611	30	21722	ENSG00000273841,ENSG00000148985,ENSG00000126453
GO:0034214	protein hexamerization	biological_process	0.0375	0.68692	2	611	10	21722	ENSG00000021574,ENSG00000107815
GO:0006476	protein deacetylation	biological_process	0.037538	0.68692	7	611	97	21722	ENSG00000198160,ENSG00000057935,ENSG00000102054,ENSG00000101849,ENSG00000196591,ENSG00000170004,ENSG00000107643
GO:0033962	cytoplasmic mRNA processing body assembly	biological_process	0.037546	0.68692	3	611	21	21722	ENSG00000204842,ENSG00000111596,ENSG00000113300
GO:0051100	negative regulation of binding	biological_process	0.037632	0.68783	8	611	135	21722	ENSG00000067066,ENSG00000138814,ENSG00000107643,ENSG00000196591,ENSG00000186951,ENSG00000077254,ENSG00000143537,ENSG00000131845
GO:0018209	peptidyl-serine modification	biological_process	0.037675	0.68797	16	611	313	21722	ENSG00000004660,ENSG00000107643,ENSG00000183765,ENSG00000137275,ENSG00000253729,ENSG00000067606,ENSG00000114738,ENSG00000163513,ENSG00000149115,ENSG00000142208,ENSG00000148660,ENSG00000158092,ENSG00000110888,ENSG00000106799,ENSG00000102030,ENSG00000147133
GO:0097431	mitotic spindle pole	cellular_component	0.037756	0.68881	3	611	21	21722	ENSG00000100503,ENSG00000101146,ENSG00000066279
GO:0045835	negative regulation of meiosis	biological_process	0.037815	0.68922	2	611	11	21722	ENSG00000095002,ENSG00000112029
GO:0048312	intracellular distribution of mitochondria	biological_process	0.037903	0.6895	2	611	10	21722	ENSG00000087470,ENSG00000198836
GO:0009154	purine ribonucleotide catabolic process	biological_process	0.037926	0.6895	34	611	735	21722	ENSG00000137710,ENSG00000160867,ENSG00000141522,ENSG00000115211,ENSG00000204149,ENSG00000076864,ENSG00000160007,ENSG00000160271,ENSG00000164050,ENSG00000140575,ENSG00000198837,ENSG00000197694,ENSG00000066468,ENSG00000157985,ENSG00000137449,ENSG00000087470,ENSG00000136161,ENSG00000165219,ENSG00000110514,ENSG00000073417,ENSG00000151693,ENSG00000108691,ENSG00000156011,ENSG00000115839,ENSG00000111785…
GO:0008540	proteasome regulatory particle, base subcomplex	cellular_component	0.037942	0.6895	2	611	13	21722	ENSG00000173692,ENSG00000175166
GO:0046323	glucose import	biological_process	0.037973	0.6895	6	611	79	21722	ENSG00000108443,ENSG00000106617,ENSG00000147257,ENSG00000142208,ENSG00000134243,ENSG00000067606
GO:0039530	MDA-5 signaling pathway	biological_process	0.038041	0.69008	2	611	11	21722	ENSG00000185507,ENSG00000132466
GO:0045137	development of primary sexual characteristics	biological_process	0.038106	0.6906	13	611	247	21722	ENSG00000137075,ENSG00000169946,ENSG00000176046,ENSG00000084676,ENSG00000118689,ENSG00000137869,ENSG00000115211,ENSG00000164442,ENSG00000095002,ENSG00000143537,ENSG00000066279,ENSG00000106799,ENSG00000116133
GO:0060709	glycogen cell differentiation involved in embryonic placenta development	biological_process	0.038231	0.69104	1	611	1	21722	ENSG00000142208
GO:1901292	nucleoside phosphate catabolic process	biological_process	0.038298	0.69104	37	611	842	21722	ENSG00000076864,ENSG00000204149,ENSG00000115970,ENSG00000141522,ENSG00000137710,ENSG00000160867,ENSG00000115211,ENSG00000160679,ENSG00000140575,ENSG00000198837,ENSG00000197694,ENSG00000160007,ENSG00000164050,ENSG00000160271,ENSG00000136161,ENSG00000165219,ENSG00000110514,ENSG00000066468,ENSG00000137449,ENSG00000087470,ENSG00000157985,ENSG00000154328,ENSG00000107863,ENSG00000133706,ENSG00000115839…
GO:0072185	metanephric cap development	biological_process	0.03831	0.69104	1	611	2	21722	ENSG00000136997
GO:0072186	metanephric cap morphogenesis	biological_process	0.03831	0.69104	1	611	2	21722	ENSG00000136997
GO:0090094	metanephric cap mesenchymal cell proliferation involved in metanephros development	biological_process	0.03831	0.69104	1	611	2	21722	ENSG00000136997
GO:1990001	inhibition of cysteine-type endopeptidase activity involved in apoptotic process	biological_process	0.038355	0.69122	2	611	11	21722	ENSG00000101966,ENSG00000126453
GO:0016125	sterol metabolic process	biological_process	0.038424	0.69182	9	611	161	21722	ENSG00000106617,ENSG00000278540,ENSG00000021762,ENSG00000100243,ENSG00000116133,ENSG00000130164,ENSG00000109929,ENSG00000137869,ENSG00000115677
GO:0007005	mitochondrion organization	biological_process	0.038523	0.69273	22	611	599	21722	ENSG00000204389,ENSG00000198668,ENSG00000174547,ENSG00000122386,ENSG00000168827,ENSG00000250479,ENSG00000198836,ENSG00000136448,ENSG00000087470,ENSG00000130204,ENSG00000059691,ENSG00000107815,ENSG00000104081,ENSG00000142208,ENSG00000165060,ENSG00000107643,ENSG00000078900,ENSG00000215012,ENSG00000203485,ENSG00000140521,ENSG00000175581,ENSG00000114126
GO:0034224	cellular response to zinc ion starvation	biological_process	0.038547	0.69273	1	611	2	21722	ENSG00000147804
GO:0048477	oogenesis	biological_process	0.038627	0.69352	6	611	87	21722	ENSG00000118689,ENSG00000076242,ENSG00000066279,ENSG00000170915,ENSG00000141384,ENSG00000112029
GO:0009261	ribonucleotide catabolic process	biological_process	0.038711	0.69438	34	611	736	21722	ENSG00000141522,ENSG00000137710,ENSG00000160867,ENSG00000115211,ENSG00000204149,ENSG00000076864,ENSG00000160007,ENSG00000160271,ENSG00000164050,ENSG00000198837,ENSG00000197694,ENSG00000140575,ENSG00000066468,ENSG00000087470,ENSG00000137449,ENSG00000157985,ENSG00000136161,ENSG00000165219,ENSG00000110514,ENSG00000151693,ENSG00000073417,ENSG00000156011,ENSG00000108691,ENSG00000133706,ENSG00000107863…
GO:0051225	spindle assembly	biological_process	0.03878	0.69462	7	611	101	21722	ENSG00000112029,ENSG00000068796,ENSG00000204389,ENSG00000076242,ENSG00000066279,ENSG00000183765,ENSG00000067560
GO:0051219	phosphoprotein binding	molecular_function	0.038922	0.69462	6	611	76	21722	ENSG00000156531,ENSG00000159023,ENSG00000105176,ENSG00000101871,ENSG00000196689,ENSG00000080561
GO:0016788	hydrolase activity, acting on ester bonds	molecular_function	0.039085	0.69462	33	611	812	21722	ENSG00000122643,ENSG00000203705,ENSG00000081177,ENSG00000149289,ENSG00000196562,ENSG00000161395,ENSG00000138814,ENSG00000087053,ENSG00000140521,ENSG00000111596,ENSG00000032444,ENSG00000105223,ENSG00000111266,ENSG00000164088,ENSG00000187609,ENSG00000164002,ENSG00000100605,ENSG00000078269,ENSG00000060069,ENSG00000137411,ENSG00000198924,ENSG00000100526,ENSG00000105171,ENSG00000133706,ENSG00000148660…
GO:0045083	negative regulation of interleukin-12 biosynthetic process	biological_process	0.039115	0.69462	1	611	1	21722	ENSG00000109320
GO:0009143	nucleoside triphosphate catabolic process	biological_process	0.039149	0.69462	33	611	715	21722	ENSG00000164050,ENSG00000160271,ENSG00000160007,ENSG00000140575,ENSG00000197694,ENSG00000198837,ENSG00000115211,ENSG00000141522,ENSG00000160867,ENSG00000137710,ENSG00000204149,ENSG00000076864,ENSG00000108691,ENSG00000156011,ENSG00000151693,ENSG00000171853,ENSG00000148660,ENSG00000100852,ENSG00000116991,ENSG00000119522,ENSG00000240771,ENSG00000129158,ENSG00000107863,ENSG00000133706,ENSG00000115839…
GO:0006895	Golgi to endosome transport	biological_process	0.039188	0.69462	3	611	21	21722	ENSG00000152291,ENSG00000197969,ENSG00000134243
GO:0042168	heme metabolic process	biological_process	0.039278	0.69462	3	611	33	21722	ENSG00000158578,ENSG00000165060,ENSG00000082641
GO:0097066	response to thyroid hormone stimulus	biological_process	0.039357	0.69462	3	611	26	21722	ENSG00000177628,ENSG00000164733,ENSG00000137710
GO:0005783	endoplasmic reticulum	cellular_component	0.039408	0.69462	70	611	1954	21722	ENSG00000170558,ENSG00000184432,ENSG00000118454,ENSG00000153029,ENSG00000084234,ENSG00000094975,ENSG00000143190,ENSG00000152592,ENSG00000198925,ENSG00000100243,ENSG00000021574,ENSG00000134243,ENSG00000148985,ENSG00000198356,ENSG00000136986,ENSG00000225697,ENSG00000174227,ENSG00000023287,ENSG00000158552,ENSG00000122643,ENSG00000067560,ENSG00000161395,ENSG00000116133,ENSG00000154645,ENSG00000244038…
GO:0070926	regulation of ATP:ADP antiporter activity	biological_process	0.039457	0.69462	1	611	1	21722	ENSG00000137275
GO:0050960	detection of temperature stimulus involved in thermoception	biological_process	0.039483	0.69462	1	611	1	21722	ENSG00000196689
GO:1901594	response to capsazepine	biological_process	0.039483	0.69462	1	611	1	21722	ENSG00000196689
GO:0070232	regulation of T cell apoptotic process	biological_process	0.039517	0.69462	3	611	34	21722	ENSG00000157514,ENSG00000166925,ENSG00000100644
GO:0030030	cell projection organization	biological_process	0.039538	0.69462	56	611	1329	21722	ENSG00000196591,ENSG00000087470,ENSG00000169379,ENSG00000066468,ENSG00000178188,ENSG00000102081,ENSG00000132640,ENSG00000158092,ENSG00000186638,ENSG00000137575,ENSG00000198836,ENSG00000122507,ENSG00000154645,ENSG00000251493,ENSG00000198908,ENSG00000083799,ENSG00000092820,ENSG00000101052,ENSG00000128581,ENSG00000075539,ENSG00000154654,ENSG00000134982,ENSG00000187240,ENSG00000011009,ENSG00000141577…
GO:0051311	meiotic metaphase plate congression	biological_process	0.039551	0.69462	1	611	2	21722	ENSG00000076242
GO:0006760	folic acid-containing compound metabolic process	biological_process	0.039671	0.69462	3	611	28	21722	ENSG00000120254,ENSG00000076351,ENSG00000065911
GO:1902036	regulation of hematopoietic stem cell differentiation	biological_process	0.03969	0.69462	6	611	118	21722	ENSG00000270882,ENSG00000175166,ENSG00000173692,ENSG00000131467,ENSG00000078900,ENSG00000140262
GO:0001105	RNA polymerase II transcription coactivator activity	molecular_function	0.039735	0.69462	4	611	39	21722	ENSG00000110713,ENSG00000164442,ENSG00000084676,ENSG00000169946
GO:0034655	nucleobase-containing compound catabolic process	biological_process	0.039757	0.69462	48	611	1214	21722	ENSG00000163682,ENSG00000115211,ENSG00000160570,ENSG00000141522,ENSG00000160867,ENSG00000137710,ENSG00000115970,ENSG00000204149,ENSG00000076864,ENSG00000076242,ENSG00000111596,ENSG00000160271,ENSG00000164050,ENSG00000179134,ENSG00000160007,ENSG00000081177,ENSG00000140575,ENSG00000198837,ENSG00000197694,ENSG00000122643,ENSG00000160679,ENSG00000137449,ENSG00000087470,ENSG00000157985,ENSG00000154328…
GO:0000246	delta24(24-1) sterol reductase activity	molecular_function	0.039831	0.69462	1	611	1	21722	ENSG00000116133
GO:0050614	delta24-sterol reductase activity	molecular_function	0.039831	0.69462	1	611	1	21722	ENSG00000116133
GO:0071356	cellular response to tumor necrosis factor	biological_process	0.040057	0.69462	14	611	326	21722	ENSG00000175166,ENSG00000118689,ENSG00000108691,ENSG00000173692,ENSG00000131467,ENSG00000116815,ENSG00000131323,ENSG00000196689,ENSG00000092871,ENSG00000142208,ENSG00000110514,ENSG00000137275,ENSG00000177628,ENSG00000083799
GO:0032464	positive regulation of protein homooligomerization	biological_process	0.040109	0.69462	2	611	12	21722	ENSG00000155366,ENSG00000104081
GO:1901068	guanosine-containing compound metabolic process	biological_process	0.040109	0.69462	34	611	745	21722	ENSG00000136161,ENSG00000165219,ENSG00000110514,ENSG00000198836,ENSG00000066468,ENSG00000157985,ENSG00000137449,ENSG00000087470,ENSG00000115839,ENSG00000111785,ENSG00000107863,ENSG00000133706,ENSG00000119522,ENSG00000240771,ENSG00000129158,ENSG00000171853,ENSG00000100852,ENSG00000148660,ENSG00000116991,ENSG00000151693,ENSG00000108691,ENSG00000156011,ENSG00000204149,ENSG00000076864,ENSG00000160867…
GO:0043408	regulation of MAPK cascade	biological_process	0.040132	0.69462	31	611	749	21722	ENSG00000064687,ENSG00000137275,ENSG00000067606,ENSG00000204209,ENSG00000114738,ENSG00000140575,ENSG00000136997,ENSG00000142208,ENSG00000011566,ENSG00000073417,ENSG00000101871,ENSG00000138166,ENSG00000188554,ENSG00000078900,ENSG00000145901,ENSG00000023287,ENSG00000108691,ENSG00000136279,ENSG00000177628,ENSG00000111266,ENSG00000106799,ENSG00000092820,ENSG00000130829,ENSG00000137575,ENSG00000110514…
GO:1901254	positive regulation of egress of virus within host cell	biological_process	0.040143	0.69462	1	611	1	21722	ENSG00000102081
GO:0006767	water-soluble vitamin metabolic process	biological_process	0.040189	0.69462	6	611	87	21722	ENSG00000065911,ENSG00000076351,ENSG00000117448,ENSG00000100243,ENSG00000120254,ENSG00000278540
GO:0003870	5-aminolevulinate synthase activity	molecular_function	0.040199	0.69462	1	611	2	21722	ENSG00000158578
GO:0016749	N-succinyltransferase activity	molecular_function	0.040199	0.69462	1	611	2	21722	ENSG00000158578
GO:0046688	response to copper ion	biological_process	0.040216	0.69462	3	611	32	21722	ENSG00000140465,ENSG00000171867,ENSG00000204209
GO:0007057	spindle assembly involved in female meiosis I	biological_process	0.04026	0.69462	1	611	2	21722	ENSG00000112029
GO:0035602	fibroblast growth factor receptor signaling pathway involved in negative regulation of apoptotic process in bone marrow	biological_process	0.040269	0.69462	1	611	1	21722	ENSG00000066468
GO:0035603	fibroblast growth factor receptor signaling pathway involved in hemopoiesis	biological_process	0.040269	0.69462	1	611	1	21722	ENSG00000066468
GO:0035604	fibroblast growth factor receptor signaling pathway involved in positive regulation of cell proliferation in bone marrow	biological_process	0.040269	0.69462	1	611	1	21722	ENSG00000066468
GO:0072697	protein localization to cell cortex	biological_process	0.040298	0.69462	1	611	2	21722	ENSG00000092820
GO:0051433	BH2 domain binding	molecular_function	0.040498	0.69462	1	611	1	21722	ENSG00000087470
GO:0060998	regulation of dendritic spine development	biological_process	0.040501	0.69462	6	611	68	21722	ENSG00000196591,ENSG00000087470,ENSG00000198836,ENSG00000102081,ENSG00000198908,ENSG00000110888
GO:0035442	dipeptide transmembrane transport	biological_process	0.040541	0.69462	1	611	2	21722	ENSG00000225697
GO:0090088	regulation of oligopeptide transport	biological_process	0.040541	0.69462	1	611	2	21722	ENSG00000225697
GO:0090089	regulation of dipeptide transport	biological_process	0.040541	0.69462	1	611	2	21722	ENSG00000225697
GO:2000878	positive regulation of oligopeptide transport	biological_process	0.040541	0.69462	1	611	2	21722	ENSG00000225697
GO:2000880	positive regulation of dipeptide transport	biological_process	0.040541	0.69462	1	611	2	21722	ENSG00000225697
GO:2001148	regulation of dipeptide transmembrane transport	biological_process	0.040541	0.69462	1	611	2	21722	ENSG00000225697
GO:2001150	positive regulation of dipeptide transmembrane transport	biological_process	0.040541	0.69462	1	611	2	21722	ENSG00000225697
GO:0019852	L-ascorbic acid metabolic process	biological_process	0.04056	0.69462	2	611	11	21722	ENSG00000100243,ENSG00000117448
GO:0002523	leukocyte migration involved in inflammatory response	biological_process	0.040749	0.69462	2	611	14	21722	ENSG00000108691,ENSG00000163220
GO:0015190	L-leucine transmembrane transporter activity	molecular_function	0.040821	0.69462	1	611	1	21722	ENSG00000103042
GO:0015191	L-methionine transmembrane transporter activity	molecular_function	0.040821	0.69462	1	611	1	21722	ENSG00000103042
GO:0015658	branched-chain amino acid transmembrane transporter activity	molecular_function	0.040821	0.69462	1	611	1	21722	ENSG00000103042
GO:0015821	methionine transport	biological_process	0.040821	0.69462	1	611	1	21722	ENSG00000103042
GO:0043865	methionine transmembrane transporter activity	molecular_function	0.040821	0.69462	1	611	1	21722	ENSG00000103042
GO:1900221	regulation of beta-amyloid clearance	biological_process	0.040939	0.69462	2	611	9	21722	ENSG00000064687,ENSG00000130164
GO:0002649	regulation of tolerance induction to self antigen	biological_process	0.04101	0.69462	1	611	1	21722	ENSG00000163513
GO:0002651	positive regulation of tolerance induction to self antigen	biological_process	0.04101	0.69462	1	611	1	21722	ENSG00000163513
GO:2000209	regulation of anoikis	biological_process	0.041033	0.69462	3	611	23	21722	ENSG00000131845,ENSG00000118454,ENSG00000183765
GO:0019320	hexose catabolic process	biological_process	0.04106	0.69462	8	611	131	21722	ENSG00000186951,ENSG00000101146,ENSG00000122882,ENSG00000100644,ENSG00000172728,ENSG00000106617,ENSG00000181929,ENSG00000110713
GO:0034329	cell junction assembly	biological_process	0.041139	0.69462	12	611	196	21722	ENSG00000065613,ENSG00000134982,ENSG00000132849,ENSG00000134318,ENSG00000144824,ENSG00000197879,ENSG00000053747,ENSG00000104067,ENSG00000150054,ENSG00000140575,ENSG00000155366,ENSG00000067560
GO:0006195	purine nucleotide catabolic process	biological_process	0.041197	0.69462	36	611	815	21722	ENSG00000160007,ENSG00000164050,ENSG00000160271,ENSG00000160679,ENSG00000140575,ENSG00000198837,ENSG00000197694,ENSG00000137710,ENSG00000160867,ENSG00000141522,ENSG00000115211,ENSG00000076864,ENSG00000204149,ENSG00000115970,ENSG00000073417,ENSG00000151693,ENSG00000108691,ENSG00000156011,ENSG00000115839,ENSG00000111785,ENSG00000107863,ENSG00000133706,ENSG00000119522,ENSG00000129158,ENSG00000240771…
GO:0044710	single-organism metabolic process	biological_process	0.041236	0.69462	136	611	4156	21722	ENSG00000181929,ENSG00000137411,ENSG00000149091,ENSG00000065357,ENSG00000160867,ENSG00000115825,ENSG00000196562,ENSG00000021762,ENSG00000142208,ENSG00000156671,ENSG00000109320,ENSG00000059691,ENSG00000084676,ENSG00000032444,ENSG00000105223,ENSG00000196689,ENSG00000087053,ENSG00000143537,ENSG00000110514,ENSG00000250479,ENSG00000154328,ENSG00000100644,ENSG00000072571,ENSG00000087470,ENSG00000275052…
GO:0001226	RNA polymerase II transcription corepressor binding	molecular_function	0.041315	0.69462	1	611	1	21722	ENSG00000111596
GO:0002086	diaphragm contraction	biological_process	0.041356	0.69462	1	611	2	21722	ENSG00000171298
GO:0000921	septin ring assembly	biological_process	0.041386	0.69462	1	611	1	21722	ENSG00000011426
GO:0031106	septin ring organization	biological_process	0.041386	0.69462	1	611	1	21722	ENSG00000011426
GO:0072203	cell proliferation involved in metanephros development	biological_process	0.041495	0.69462	2	611	10	21722	ENSG00000136997,ENSG00000147257
GO:1901657	glycosyl compound metabolic process	biological_process	0.041584	0.69462	43	611	1058	21722	ENSG00000171853,ENSG00000100852,ENSG00000148660,ENSG00000116991,ENSG00000119522,ENSG00000129158,ENSG00000240771,ENSG00000107863,ENSG00000133706,ENSG00000115839,ENSG00000111785,ENSG00000108691,ENSG00000156011,ENSG00000151693,ENSG00000198836,ENSG00000110514,ENSG00000106617,ENSG00000177628,ENSG00000204389,ENSG00000165219,ENSG00000250479,ENSG00000136161,ENSG00000137449,ENSG00000087470,ENSG00000157985…
GO:0004140	dephospho-CoA kinase activity	molecular_function	0.041708	0.69462	1	611	2	21722	ENSG00000068120
GO:0004043	L-aminoadipate-semialdehyde dehydrogenase activity	molecular_function	0.041713	0.69462	1	611	1	21722	ENSG00000164904
GO:0008802	betaine-aldehyde dehydrogenase activity	molecular_function	0.041713	0.69462	1	611	1	21722	ENSG00000164904
GO:0005137	interleukin-5 receptor binding	molecular_function	0.041736	0.69462	1	611	2	21722	ENSG00000137575
GO:0001165	RNA polymerase I upstream control element sequence-specific DNA binding	molecular_function	0.041767	0.69462	1	611	1	21722	ENSG00000108312
GO:0030203	glycosaminoglycan metabolic process	biological_process	0.041782	0.69462	10	611	160	21722	ENSG00000109320,ENSG00000015532,ENSG00000147257,ENSG00000121578,ENSG00000142208,ENSG00000070614,ENSG00000136213,ENSG00000182022,ENSG00000072571,ENSG00000171310
GO:0034774	secretory granule lumen	cellular_component	0.041882	0.69462	15	611	360	21722	ENSG00000100243,ENSG00000078902,ENSG00000143653,ENSG00000163220,ENSG00000109320,ENSG00000131236,ENSG00000197694,ENSG00000137575,ENSG00000104518,ENSG00000114098,ENSG00000153310,ENSG00000148334,ENSG00000173692,ENSG00000175166,ENSG00000136279
GO:0005775	vacuolar lumen	cellular_component	0.04189	0.69462	10	611	196	21722	ENSG00000173692,ENSG00000164733,ENSG00000148334,ENSG00000147257,ENSG00000137575,ENSG00000171298,ENSG00000078902,ENSG00000100243,ENSG00000131236,ENSG00000177628
GO:0008852	exodeoxyribonuclease I activity	molecular_function	0.041936	0.69462	1	611	1	21722	ENSG00000081177
GO:0070201	regulation of establishment of protein localization	biological_process	0.041944	0.69462	26	611	602	21722	ENSG00000102471,ENSG00000165219,ENSG00000083799,ENSG00000092820,ENSG00000106799,ENSG00000197879,ENSG00000087470,ENSG00000116815,ENSG00000136448,ENSG00000129158,ENSG00000196562,ENSG00000171867,ENSG00000168502,ENSG00000067560,ENSG00000104081,ENSG00000141577,ENSG00000142208,ENSG00000067606,ENSG00000108691,ENSG00000114126,ENSG00000138757,ENSG00000104518,ENSG00000107643,ENSG00000078900,ENSG00000067066…
GO:0045160	myosin I complex	cellular_component	0.041991	0.69462	1	611	1	21722	ENSG00000197879
GO:0051228	mitotic spindle disassembly	biological_process	0.042082	0.69462	1	611	1	21722	ENSG00000021574
GO:0051230	spindle disassembly	biological_process	0.042082	0.69462	1	611	1	21722	ENSG00000021574
GO:0046724	oxalic acid secretion	biological_process	0.042144	0.69462	1	611	2	21722	ENSG00000225697
GO:0008761	UDP-N-acetylglucosamine 2-epimerase activity	molecular_function	0.042192	0.69462	1	611	1	21722	ENSG00000159921
GO:0009384	N-acylmannosamine kinase activity	molecular_function	0.042192	0.69462	1	611	1	21722	ENSG00000159921
GO:0030983	mismatched DNA binding	molecular_function	0.042198	0.69462	3	611	25	21722	ENSG00000095002,ENSG00000076242,ENSG00000116062
GO:0017143	insecticide metabolic process	biological_process	0.042313	0.69462	1	611	2	21722	ENSG00000140465
GO:0009119	ribonucleoside metabolic process	biological_process	0.042421	0.69462	40	611	952	21722	ENSG00000119522,ENSG00000129158,ENSG00000240771,ENSG00000171853,ENSG00000116991,ENSG00000100852,ENSG00000148660,ENSG00000115839,ENSG00000111785,ENSG00000107863,ENSG00000133706,ENSG00000108691,ENSG00000156011,ENSG00000151693,ENSG00000106617,ENSG00000110514,ENSG00000198836,ENSG00000165219,ENSG00000250479,ENSG00000136161,ENSG00000204389,ENSG00000157985,ENSG00000137449,ENSG00000087470,ENSG00000066468…
GO:0051066	dihydrobiopterin metabolic process	biological_process	0.04246	0.69462	1	611	2	21722	ENSG00000151552
GO:0002090	regulation of receptor internalization	biological_process	0.042533	0.69462	4	611	41	21722	ENSG00000087053,ENSG00000102081,ENSG00000204842,ENSG00000137575
GO:0070984	SET domain binding	molecular_function	0.04259	0.69462	1	611	1	21722	ENSG00000011451
GO:0032451	demethylase activity	molecular_function	0.042599	0.69462	4	611	36	21722	ENSG00000186280,ENSG00000140465,ENSG00000126012,ENSG00000140718
GO:0033037	polysaccharide localization	biological_process	0.042601	0.69462	1	611	1	21722	ENSG00000171310
GO:0055082	cellular chemical homeostasis	biological_process	0.042607	0.69462	31	611	773	21722	ENSG00000033867,ENSG00000108691,ENSG00000118689,ENSG00000140521,ENSG00000196689,ENSG00000152683,ENSG00000225697,ENSG00000138814,ENSG00000136997,ENSG00000005700,ENSG00000158578,ENSG00000165060,ENSG00000112759,ENSG00000070961,ENSG00000171867,ENSG00000180758,ENSG00000130856,ENSG00000118564,ENSG00000147804,ENSG00000163220,ENSG00000107815,ENSG00000100644,ENSG00000106327,ENSG00000172869,ENSG00000076351…
GO:0001096	TFIIF-class transcription factor binding	molecular_function	0.042713	0.69462	1	611	1	21722	ENSG00000060069
GO:0010740	positive regulation of intracellular protein kinase cascade	biological_process	0.042725	0.69462	30	611	742	21722	ENSG00000067606,ENSG00000137275,ENSG00000064687,ENSG00000204209,ENSG00000114738,ENSG00000198160,ENSG00000140575,ENSG00000067560,ENSG00000155366,ENSG00000138166,ENSG00000101871,ENSG00000132466,ENSG00000073417,ENSG00000080561,ENSG00000078900,ENSG00000023287,ENSG00000108691,ENSG00000136279,ENSG00000184731,ENSG00000106799,ENSG00000110514,ENSG00000102471,ENSG00000130829,ENSG00000137575,ENSG00000066468…
GO:0018193	peptidyl-amino acid modification	biological_process	0.042731	0.69462	45	611	1136	21722	ENSG00000120694,ENSG00000110066,ENSG00000119397,ENSG00000151332,ENSG00000160867,ENSG00000131845,ENSG00000111142,ENSG00000147133,ENSG00000102030,ENSG00000106799,ENSG00000149474,ENSG00000111653,ENSG00000110888,ENSG00000120616,ENSG00000102158,ENSG00000084676,ENSG00000147533,ENSG00000122884,ENSG00000004660,ENSG00000142208,ENSG00000111912,ENSG00000005700,ENSG00000060237,ENSG00000171867,ENSG00000140575…
GO:0035097	histone methyltransferase complex	cellular_component	0.042735	0.69462	6	611	81	21722	ENSG00000169016,ENSG00000102054,ENSG00000174197,ENSG00000273841,ENSG00000147133,ENSG00000196591
GO:1901189	positive regulation of ephrin receptor signaling pathway	biological_process	0.042787	0.69462	1	611	1	21722	ENSG00000168214
GO:1901297	positive regulation of canonical Wnt receptor signaling pathway involved in cardiac muscle cell fate commitment	biological_process	0.042787	0.69462	1	611	1	21722	ENSG00000168214
GO:0006152	purine nucleoside catabolic process	biological_process	0.042858	0.69462	33	611	720	21722	ENSG00000204149,ENSG00000076864,ENSG00000115211,ENSG00000141522,ENSG00000160867,ENSG00000137710,ENSG00000198837,ENSG00000197694,ENSG00000140575,ENSG00000164050,ENSG00000160271,ENSG00000160007,ENSG00000110514,ENSG00000136161,ENSG00000165219,ENSG00000087470,ENSG00000137449,ENSG00000157985,ENSG00000066468,ENSG00000100852,ENSG00000148660,ENSG00000116991,ENSG00000171853,ENSG00000240771,ENSG00000129158…
GO:0046130	purine ribonucleoside catabolic process	biological_process	0.042858	0.69462	33	611	720	21722	ENSG00000111785,ENSG00000115839,ENSG00000133706,ENSG00000107863,ENSG00000240771,ENSG00000129158,ENSG00000119522,ENSG00000148660,ENSG00000100852,ENSG00000116991,ENSG00000171853,ENSG00000151693,ENSG00000156011,ENSG00000108691,ENSG00000136161,ENSG00000165219,ENSG00000110514,ENSG00000066468,ENSG00000157985,ENSG00000087470,ENSG00000137449,ENSG00000197694,ENSG00000198837,ENSG00000140575,ENSG00000160007…
GO:0006892	post-Golgi vesicle-mediated transport	biological_process	0.042889	0.69462	7	611	100	21722	ENSG00000143952,ENSG00000144674,ENSG00000197969,ENSG00000152291,ENSG00000147533,ENSG00000134243,ENSG00000021762
GO:0008091	spectrin	cellular_component	0.043001	0.69462	2	611	8	21722	ENSG00000079819,ENSG00000197694
GO:1901076	positive regulation of engulfment of apoptotic cell	biological_process	0.043019	0.69462	1	611	1	21722	ENSG00000064687
GO:0045795	positive regulation of cell volume	biological_process	0.043024	0.69462	1	611	1	21722	ENSG00000064651
GO:0034398	telomere tethering at nuclear periphery	biological_process	0.043031	0.69462	1	611	1	21722	ENSG00000110713
GO:0030379	neurotensin receptor activity, non-G-protein coupled	molecular_function	0.043031	0.69462	1	611	1	21722	ENSG00000134243
GO:0002947	tumor necrosis factor receptor superfamily complex	cellular_component	0.043035	0.69462	1	611	1	21722	ENSG00000092871
GO:0001544	initiation of primordial ovarian follicle growth	biological_process	0.043035	0.69462	1	611	1	21722	ENSG00000118689
GO:0000409	regulation of transcription by galactose	biological_process	0.043035	0.69462	1	611	1	21722	ENSG00000084676
GO:0000411	positive regulation of transcription by galactose	biological_process	0.043035	0.69462	1	611	1	21722	ENSG00000084676
GO:0000431	regulation of transcription from RNA polymerase II promoter by galactose	biological_process	0.043035	0.69462	1	611	1	21722	ENSG00000084676
GO:0000435	positive regulation of transcription from RNA polymerase II promoter by galactose	biological_process	0.043035	0.69462	1	611	1	21722	ENSG00000084676
GO:0035516	oxidative DNA demethylase activity	molecular_function	0.043035	0.69462	1	611	1	21722	ENSG00000140718
GO:0045769	negative regulation of asymmetric cell division	biological_process	0.043035	0.69462	1	611	1	21722	ENSG00000066279
GO:0071795	K11-linked polyubiquitin binding	molecular_function	0.043035	0.69462	1	611	1	21722	ENSG00000128923
GO:0072363	regulation of glycolysis by positive regulation of transcription from RNA polymerase II promoter	biological_process	0.043035	0.69462	1	611	1	21722	ENSG00000186951
GO:0072518	Rho-dependent protein serine/threonine kinase activity	molecular_function	0.043035	0.69462	1	611	1	21722	ENSG00000134318
GO:0090222	centrosome-templated microtubule nucleation	biological_process	0.043035	0.69462	1	611	1	21722	ENSG00000100503
GO:2001228	regulation of response to gamma radiation	biological_process	0.043035	0.69462	1	611	1	21722	ENSG00000253729
GO:2001229	negative regulation of response to gamma radiation	biological_process	0.043035	0.69462	1	611	1	21722	ENSG00000253729
GO:0009100	glycoprotein metabolic process	biological_process	0.043066	0.69462	20	611	413	21722	ENSG00000244038,ENSG00000100644,ENSG00000136213,ENSG00000134109,ENSG00000171155,ENSG00000121578,ENSG00000196562,ENSG00000165905,ENSG00000070614,ENSG00000064687,ENSG00000115275,ENSG00000015532,ENSG00000102158,ENSG00000171310,ENSG00000139289,ENSG00000172728,ENSG00000118600,ENSG00000145901,ENSG00000130714,ENSG00000182022
GO:0005024	transforming growth factor beta-activated receptor activity	molecular_function	0.043067	0.69462	2	611	9	21722	ENSG00000163513,ENSG00000106799
GO:0009968	negative regulation of signal transduction	biological_process	0.043087	0.69462	46	611	1166	21722	ENSG00000148985,ENSG00000111266,ENSG00000106799,ENSG00000151718,ENSG00000121210,ENSG00000103034,ENSG00000175166,ENSG00000120694,ENSG00000151332,ENSG00000170558,ENSG00000142208,ENSG00000183579,ENSG00000171867,ENSG00000196562,ENSG00000137275,ENSG00000111596,ENSG00000126453,ENSG00000171310,ENSG00000023287,ENSG00000118689,ENSG00000131467,ENSG00000078900,ENSG00000145901,ENSG00000160007,ENSG00000130829…
GO:0044774	mitotic DNA integrity checkpoint	biological_process	0.043289	0.6973	7	611	107	21722	ENSG00000113300,ENSG00000253729,ENSG00000078900,ENSG00000149115,ENSG00000111596,ENSG00000114126,ENSG00000183765
GO:0032528	microvillus organization	biological_process	0.043387	0.69829	3	611	23	21722	ENSG00000186417,ENSG00000137710,ENSG00000092820
GO:0046700	heterocycle catabolic process	biological_process	0.043504	0.69958	49	611	1262	21722	ENSG00000066468,ENSG00000231500,ENSG00000157985,ENSG00000154328,ENSG00000137449,ENSG00000087470,ENSG00000165219,ENSG00000136161,ENSG00000113300,ENSG00000204389,ENSG00000110514,ENSG00000073417,ENSG00000151693,ENSG00000108691,ENSG00000156011,ENSG00000140465,ENSG00000115839,ENSG00000111785,ENSG00000107863,ENSG00000133706,ENSG00000119522,ENSG00000240771,ENSG00000149115,ENSG00000129158,ENSG00000171853…
GO:0048302	regulation of isotype switching to IgG isotypes	biological_process	0.04363	0.70102	2	611	13	21722	ENSG00000076242,ENSG00000095002
GO:0000280	nuclear division	biological_process	0.044051	0.70662	13	611	253	21722	ENSG00000183765,ENSG00000119906,ENSG00000122952,ENSG00000060069,ENSG00000002822,ENSG00000011426,ENSG00000178188,ENSG00000134982,ENSG00000112029,ENSG00000068796,ENSG00000067560,ENSG00000204389,ENSG00000021574
GO:0007067	mitosis	biological_process	0.044051	0.70662	13	611	253	21722	ENSG00000119906,ENSG00000122952,ENSG00000060069,ENSG00000183765,ENSG00000002822,ENSG00000011426,ENSG00000178188,ENSG00000134982,ENSG00000068796,ENSG00000112029,ENSG00000067560,ENSG00000204389,ENSG00000021574
GO:2001244	positive regulation of intrinsic apoptotic signaling pathway	biological_process	0.044181	0.70769	4	611	56	21722	ENSG00000158092,ENSG00000163220,ENSG00000104081,ENSG00000087470
GO:0031647	regulation of protein stability	biological_process	0.044219	0.70769	13	611	267	21722	ENSG00000077254,ENSG00000253729,ENSG00000204389,ENSG00000185164,ENSG00000171867,ENSG00000273841,ENSG00000147133,ENSG00000172046,ENSG00000147533,ENSG00000136986,ENSG00000134371,ENSG00000011451,ENSG00000183765
GO:0031588	AMP-activated protein kinase complex	cellular_component	0.044228	0.70769	2	611	10	21722	ENSG00000181929,ENSG00000106617
GO:0031214	biomineral tissue development	biological_process	0.044401	0.70835	8	611	137	21722	ENSG00000152592,ENSG00000107872,ENSG00000147257,ENSG00000184677,ENSG00000066468,ENSG00000188554,ENSG00000100644,ENSG00000186951
GO:0010458	exit from mitosis	biological_process	0.044435	0.70835	3	611	30	21722	ENSG00000021574,ENSG00000060069,ENSG00000011426
GO:0007548	sex differentiation	biological_process	0.044472	0.70835	14	611	277	21722	ENSG00000081059,ENSG00000115211,ENSG00000118689,ENSG00000084676,ENSG00000137869,ENSG00000169946,ENSG00000176046,ENSG00000137075,ENSG00000095002,ENSG00000164442,ENSG00000143537,ENSG00000116133,ENSG00000066279,ENSG00000106799
GO:0033261	regulation of S phase	biological_process	0.04449	0.70835	2	611	10	21722	ENSG00000011451,ENSG00000147601
GO:0033262	regulation of nuclear cell cycle DNA replication	biological_process	0.04449	0.70835	2	611	10	21722	ENSG00000011451,ENSG00000147601
GO:0051320	S phase	biological_process	0.04449	0.70835	2	611	10	21722	ENSG00000147601,ENSG00000011451
GO:2000766	negative regulation of cytoplasmic translation	biological_process	0.044541	0.70836	2	611	10	21722	ENSG00000102081,ENSG00000137449
GO:0043112	receptor metabolic process	biological_process	0.044564	0.70836	10	611	177	21722	ENSG00000092820,ENSG00000204842,ENSG00000183579,ENSG00000137575,ENSG00000087053,ENSG00000102081,ENSG00000100644,ENSG00000186951,ENSG00000196591,ENSG00000118454
GO:0043966	histone H3 acetylation	biological_process	0.044605	0.70843	5	611	62	21722	ENSG00000111653,ENSG00000156650,ENSG00000149474,ENSG00000151332,ENSG00000273841
GO:0010627	regulation of intracellular protein kinase cascade	biological_process	0.04467	0.70866	43	611	1123	21722	ENSG00000160867,ENSG00000170558,ENSG00000151332,ENSG00000103034,ENSG00000184731,ENSG00000106799,ENSG00000111266,ENSG00000132466,ENSG00000145901,ENSG00000078900,ENSG00000023287,ENSG00000136279,ENSG00000137275,ENSG00000204209,ENSG00000114738,ENSG00000140575,ENSG00000067560,ENSG00000142208,ENSG00000066468,ENSG00000116539,ENSG00000114354,ENSG00000196591,ENSG00000160703,ENSG00000092820,ENSG00000083799…
GO:0060187	cell pole	cellular_component	0.044694	0.70866	2	611	9	21722	ENSG00000092820,ENSG00000137710
GO:0036296	response to increased oxygen levels	biological_process	0.044733	0.70871	3	611	30	21722	ENSG00000140521,ENSG00000196591,ENSG00000140465
GO:0007059	chromosome segregation	biological_process	0.044825	0.70957	14	611	278	21722	ENSG00000130779,ENSG00000171853,ENSG00000102901,ENSG00000137812,ENSG00000120334,ENSG00000115685,ENSG00000076242,ENSG00000110713,ENSG00000163029,ENSG00000002822,ENSG00000122952,ENSG00000119906,ENSG00000068796,ENSG00000134982
GO:0080134	regulation of response to stress	biological_process	0.045191	0.71478	60	611	1645	21722	ENSG00000163220,ENSG00000115839,ENSG00000148660,ENSG00000163513,ENSG00000136997,ENSG00000107643,ENSG00000185507,ENSG00000188554,ENSG00000109332,ENSG00000164733,ENSG00000101871,ENSG00000183765,ENSG00000108691,ENSG00000129354,ENSG00000204389,ENSG00000083799,ENSG00000177628,ENSG00000130164,ENSG00000175224,ENSG00000160703,ENSG00000198836,ENSG00000137575,ENSG00000273841,ENSG00000106617,ENSG00000186280…
GO:0016324	apical plasma membrane	cellular_component	0.04527	0.71487	16	611	311	21722	ENSG00000033867,ENSG00000225697,ENSG00000112759,ENSG00000070961,ENSG00000168502,ENSG00000067606,ENSG00000147804,ENSG00000137710,ENSG00000170558,ENSG00000100605,ENSG00000132849,ENSG00000076351,ENSG00000064651,ENSG00000104067,ENSG00000092820,ENSG00000117448
GO:0006506	GPI anchor biosynthetic process	biological_process	0.045312	0.71487	3	611	33	21722	ENSG00000161395,ENSG00000174227,ENSG00000148985
GO:0050793	regulation of developmental process	biological_process	0.045314	0.71487	92	611	2526	21722	ENSG00000094975,ENSG00000060069,ENSG00000170558,ENSG00000137710,ENSG00000141522,ENSG00000105662,ENSG00000144674,ENSG00000131845,ENSG00000134243,ENSG00000168214,ENSG00000110888,ENSG00000152592,ENSG00000076864,ENSG00000106799,ENSG00000076242,ENSG00000111596,ENSG00000126453,ENSG00000138814,ENSG00000078900,ENSG00000116127,ENSG00000140262,ENSG00000140575,ENSG00000270882,ENSG00000067560,ENSG00000173692…
GO:0070491	repressing transcription factor binding	molecular_function	0.045345	0.71487	5	611	60	21722	ENSG00000196591,ENSG00000168214,ENSG00000186951,ENSG00000136997,ENSG00000106829
GO:0045910	negative regulation of DNA recombination	biological_process	0.045536	0.7173	3	611	23	21722	ENSG00000095002,ENSG00000076242,ENSG00000116062
GO:0020027	hemoglobin metabolic process	biological_process	0.04558	0.7174	2	611	14	21722	ENSG00000158578,ENSG00000100644
GO:0071276	cellular response to cadmium ion	biological_process	0.045694	0.71777	3	611	35	21722	ENSG00000107643,ENSG00000204209,ENSG00000142208
GO:0072523	purine-containing compound catabolic process	biological_process	0.045701	0.71777	36	611	822	21722	ENSG00000151693,ENSG00000073417,ENSG00000156011,ENSG00000108691,ENSG00000111785,ENSG00000115839,ENSG00000133706,ENSG00000107863,ENSG00000240771,ENSG00000129158,ENSG00000119522,ENSG00000148660,ENSG00000100852,ENSG00000116991,ENSG00000171853,ENSG00000066468,ENSG00000157985,ENSG00000087470,ENSG00000137449,ENSG00000136161,ENSG00000165219,ENSG00000110514,ENSG00000160007,ENSG00000164050,ENSG00000160271…
GO:0032147	activation of protein kinase activity	biological_process	0.045715	0.71777	17	611	339	21722	ENSG00000067606,ENSG00000137275,ENSG00000114738,ENSG00000204209,ENSG00000171867,ENSG00000163513,ENSG00000060237,ENSG00000011566,ENSG00000138166,ENSG00000078900,ENSG00000136279,ENSG00000106799,ENSG00000138031,ENSG00000106617,ENSG00000130829,ENSG00000110514,ENSG00000065613
GO:0006298	mismatch repair	biological_process	0.045784	0.71826	4	611	44	21722	ENSG00000076242,ENSG00000078900,ENSG00000095002,ENSG00000116062
GO:0006352	DNA-dependent transcription, initiation	biological_process	0.04586	0.71887	13	611	277	21722	ENSG00000141384,ENSG00000108312,ENSG00000103168,ENSG00000186184,ENSG00000099917,ENSG00000273841,ENSG00000147133,ENSG00000270882,ENSG00000168214,ENSG00000103495,ENSG00000171681,ENSG00000186951,ENSG00000077235
GO:0090090	negative regulation of canonical Wnt receptor signaling pathway	biological_process	0.04593	0.71938	10	611	188	21722	ENSG00000083799,ENSG00000147257,ENSG00000183579,ENSG00000170558,ENSG00000134982,ENSG00000118689,ENSG00000175166,ENSG00000131467,ENSG00000173692,ENSG00000121210
GO:0050896	response to stimulus	biological_process	0.046052	0.7204	304	611	9855	21722	ENSG00000084676,ENSG00000109320,ENSG00000137275,ENSG00000158290,ENSG00000102054,ENSG00000171867,ENSG00000060237,ENSG00000065357,ENSG00000160867,ENSG00000103034,ENSG00000198924,ENSG00000081059,ENSG00000064651,ENSG00000181929,ENSG00000134318,ENSG00000183765,ENSG00000157514,ENSG00000133706,ENSG00000115839,ENSG00000110756,ENSG00000171155,ENSG00000079974,ENSG00000154328,ENSG00000175224,ENSG00000110514…
GO:1901797	negative regulation of signal transduction by p53 class mediator	biological_process	0.046069	0.7204	3	611	31	21722	ENSG00000092871,ENSG00000273841,ENSG00000126453
GO:0016811	hydrolase activity, acting on carbon-nitrogen (but not peptide) bonds, in linear amides	molecular_function	0.046135	0.72084	6	611	93	21722	ENSG00000170004,ENSG00000198160,ENSG00000057935,ENSG00000102054,ENSG00000070614,ENSG00000196591
GO:0000788	nuclear nucleosome	cellular_component	0.046296	0.72276	2	611	40	21722	ENSG00000270882,ENSG00000102901
GO:0034644	cellular response to UV	biological_process	0.046366	0.72328	5	611	64	21722	ENSG00000104081,ENSG00000147133,ENSG00000136997,ENSG00000078900,ENSG00000102081
GO:0016645	oxidoreductase activity, acting on the CH-NH group of donors	molecular_function	0.046449	0.72336	3	611	30	21722	ENSG00000120254,ENSG00000151552,ENSG00000065911
GO:2000027	regulation of organ morphogenesis	biological_process	0.046477	0.72336	13	611	265	21722	ENSG00000164442,ENSG00000066468,ENSG00000131467,ENSG00000173692,ENSG00000175166,ENSG00000152592,ENSG00000168214,ENSG00000074527,ENSG00000067560,ENSG00000136997,ENSG00000196562,ENSG00000183579,ENSG00000147257
GO:1902166	negative regulation of intrinsic apoptotic signaling pathway in response to DNA damage by p53 class mediator	biological_process	0.04651	0.72336	2	611	15	21722	ENSG00000126453,ENSG00000273841
GO:0009975	cyclase activity	molecular_function	0.046523	0.72336	3	611	21	21722	ENSG00000138031,ENSG00000137996,ENSG00000133943
GO:0007389	pattern specification process	biological_process	0.046559	0.72336	20	611	441	21722	ENSG00000106006,ENSG00000106799,ENSG00000251493,ENSG00000107872,ENSG00000168214,ENSG00000164442,ENSG00000066468,ENSG00000169379,ENSG00000100644,ENSG00000103034,ENSG00000169733,ENSG00000253729,ENSG00000163513,ENSG00000173253,ENSG00000147257,ENSG00000187240,ENSG00000101871,ENSG00000146350,ENSG00000010803,ENSG00000101052
GO:0005923	tight junction	cellular_component	0.046736	0.72406	8	611	119	21722	ENSG00000134982,ENSG00000137221,ENSG00000132849,ENSG00000116539,ENSG00000106799,ENSG00000104067,ENSG00000150054,ENSG00000067606
GO:0070160	occluding junction	cellular_component	0.046736	0.72406	8	611	119	21722	ENSG00000104067,ENSG00000150054,ENSG00000067606,ENSG00000106799,ENSG00000116539,ENSG00000137221,ENSG00000134982,ENSG00000132849
GO:0071887	leukocyte apoptotic process	biological_process	0.046753	0.72406	6	611	103	21722	ENSG00000100644,ENSG00000142208,ENSG00000166925,ENSG00000157514,ENSG00000137275,ENSG00000185507
GO:0043154	negative regulation of cysteine-type endopeptidase activity involved in apoptotic process	biological_process	0.046755	0.72406	6	611	95	21722	ENSG00000126453,ENSG00000142208,ENSG00000135596,ENSG00000092871,ENSG00000116133,ENSG00000101966
GO:0005739	mitochondrion	cellular_component	0.046816	0.72432	59	611	1839	21722	ENSG00000103018,ENSG00000130204,ENSG00000165060,ENSG00000169599,ENSG00000158578,ENSG00000151552,ENSG00000175581,ENSG00000164733,ENSG00000148334,ENSG00000139531,ENSG00000188554,ENSG00000215012,ENSG00000107643,ENSG00000120254,ENSG00000108443,ENSG00000105552,ENSG00000133943,ENSG00000114126,ENSG00000140465,ENSG00000250479,ENSG00000168827,ENSG00000160703,ENSG00000182150,ENSG00000105176,ENSG00000175224…
GO:0007265	Ras protein signal transduction	biological_process	0.046847	0.72432	19	611	363	21722	ENSG00000114738,ENSG00000067560,ENSG00000100852,ENSG00000198837,ENSG00000240771,ENSG00000119522,ENSG00000134318,ENSG00000160007,ENSG00000138757,ENSG00000160271,ENSG00000136279,ENSG00000156011,ENSG00000142675,ENSG00000116133,ENSG00000110514,ENSG00000131845,ENSG00000137575,ENSG00000141522,ENSG00000137710
GO:2000026	regulation of multicellular organismal development	biological_process	0.046962	0.72466	72	611	1932	21722	ENSG00000110888,ENSG00000152592,ENSG00000106799,ENSG00000076864,ENSG00000076242,ENSG00000131845,ENSG00000168214,ENSG00000170558,ENSG00000141522,ENSG00000105662,ENSG00000144674,ENSG00000060069,ENSG00000140575,ENSG00000067560,ENSG00000270882,ENSG00000078900,ENSG00000138814,ENSG00000140262,ENSG00000154645,ENSG00000251493,ENSG00000083799,ENSG00000198836,ENSG00000102081,ENSG00000134138,ENSG00000173692…
GO:0010038	response to metal ion	biological_process	0.046966	0.72466	15	611	331	21722	ENSG00000106327,ENSG00000140465,ENSG00000100644,ENSG00000107643,ENSG00000138814,ENSG00000152683,ENSG00000169379,ENSG00000142208,ENSG00000151552,ENSG00000060237,ENSG00000165060,ENSG00000140575,ENSG00000171867,ENSG00000049759,ENSG00000204209
GO:0043296	apical junction complex	cellular_component	0.046982	0.72466	9	611	138	21722	ENSG00000116539,ENSG00000137221,ENSG00000134982,ENSG00000132849,ENSG00000104067,ENSG00000150054,ENSG00000067606,ENSG00000106799,ENSG00000067560
GO:0009855	determination of bilateral symmetry	biological_process	0.047122	0.72624	8	611	128	21722	ENSG00000163513,ENSG00000146350,ENSG00000100644,ENSG00000101052,ENSG00000103034,ENSG00000164442,ENSG00000187240,ENSG00000169379
GO:0045089	positive regulation of innate immune response	biological_process	0.047435	0.73048	17	611	379	21722	ENSG00000137275,ENSG00000109320,ENSG00000114738,ENSG00000163220,ENSG00000164733,ENSG00000132466,ENSG00000109332,ENSG00000145901,ENSG00000185507,ENSG00000131467,ENSG00000131323,ENSG00000160703,ENSG00000083799,ENSG00000204389,ENSG00000101966,ENSG00000175166,ENSG00000173692
GO:0009116	nucleoside metabolic process	biological_process	0.047599	0.73242	42	611	1037	21722	ENSG00000204389,ENSG00000250479,ENSG00000165219,ENSG00000136161,ENSG00000110514,ENSG00000198836,ENSG00000106617,ENSG00000066468,ENSG00000137449,ENSG00000087470,ENSG00000157985,ENSG00000107863,ENSG00000133706,ENSG00000115839,ENSG00000111785,ENSG00000171853,ENSG00000100852,ENSG00000116991,ENSG00000148660,ENSG00000119522,ENSG00000129158,ENSG00000240771,ENSG00000151693,ENSG00000108691,ENSG00000156011…
GO:0018105	peptidyl-serine phosphorylation	biological_process	0.047689	0.73279	15	611	296	21722	ENSG00000147133,ENSG00000163513,ENSG00000149115,ENSG00000148660,ENSG00000142208,ENSG00000137275,ENSG00000067606,ENSG00000253729,ENSG00000110888,ENSG00000114738,ENSG00000106799,ENSG00000183765,ENSG00000004660,ENSG00000107643,ENSG00000158092
GO:0005667	transcription factor complex	cellular_component	0.047699	0.73279	14	611	282	21722	ENSG00000078900,ENSG00000140262,ENSG00000169016,ENSG00000114126,ENSG00000077235,ENSG00000100644,ENSG00000171681,ENSG00000081059,ENSG00000103168,ENSG00000253729,ENSG00000141384,ENSG00000168214,ENSG00000273841,ENSG00000147133
GO:0042454	ribonucleoside catabolic process	biological_process	0.047762	0.73318	33	611	732	21722	ENSG00000160007,ENSG00000160271,ENSG00000164050,ENSG00000198837,ENSG00000197694,ENSG00000140575,ENSG00000141522,ENSG00000137710,ENSG00000160867,ENSG00000115211,ENSG00000204149,ENSG00000076864,ENSG00000151693,ENSG00000156011,ENSG00000108691,ENSG00000133706,ENSG00000107863,ENSG00000111785,ENSG00000115839,ENSG00000100852,ENSG00000116991,ENSG00000148660,ENSG00000171853,ENSG00000129158,ENSG00000240771…
GO:0032092	positive regulation of protein binding	biological_process	0.047848	0.73378	6	611	85	21722	ENSG00000147133,ENSG00000077254,ENSG00000159023,ENSG00000110888,ENSG00000136986,ENSG00000169733
GO:0001206	RNA polymerase II distal enhancer sequence-specific DNA binding transcription factor activity involved in negative regulation of transcription	molecular_function	0.047895	0.73378	2	611	11	21722	ENSG00000156273,ENSG00000112182
GO:0016079	synaptic vesicle exocytosis	biological_process	0.047916	0.73378	5	611	59	21722	ENSG00000087470,ENSG00000138078,ENSG00000198668,ENSG00000102081,ENSG00000125814
GO:0009799	specification of symmetry	biological_process	0.048087	0.7353	8	611	129	21722	ENSG00000163513,ENSG00000169379,ENSG00000164442,ENSG00000187240,ENSG00000100644,ENSG00000101052,ENSG00000103034,ENSG00000146350
GO:0044299	C-fiber	cellular_component	0.048091	0.7353	1	611	2	21722	ENSG00000108691
GO:1901565	organonitrogen compound catabolic process	biological_process	0.048217	0.73641	46	611	1152	21722	ENSG00000105552,ENSG00000156011,ENSG00000108691,ENSG00000151693,ENSG00000073417,ENSG00000148660,ENSG00000100852,ENSG00000116991,ENSG00000151552,ENSG00000171853,ENSG00000240771,ENSG00000129158,ENSG00000147257,ENSG00000119522,ENSG00000133706,ENSG00000107863,ENSG00000111785,ENSG00000115839,ENSG00000087470,ENSG00000137449,ENSG00000072571,ENSG00000154328,ENSG00000157985,ENSG00000066468,ENSG00000110514…
GO:0033198	response to ATP	biological_process	0.048269	0.73641	3	611	31	21722	ENSG00000196689,ENSG00000147133,ENSG00000108691
GO:0043436	oxoacid metabolic process	biological_process	0.048306	0.73641	42	611	1172	21722	ENSG00000117448,ENSG00000065911,ENSG00000106617,ENSG00000135241,ENSG00000103064,ENSG00000136213,ENSG00000186951,ENSG00000173692,ENSG00000100644,ENSG00000015532,ENSG00000133706,ENSG00000070614,ENSG00000151552,ENSG00000152952,ENSG00000011009,ENSG00000164120,ENSG00000139531,ENSG00000148334,ENSG00000140465,ENSG00000105552,ENSG00000133943,ENSG00000120254,ENSG00000100243,ENSG00000176715,ENSG00000278540…
GO:0000010	trans-hexaprenyltranstransferase activity	molecular_function	0.048355	0.73641	1	611	2	21722	ENSG00000164494
GO:0050347	trans-octaprenyltranstransferase activity	molecular_function	0.048355	0.73641	1	611	2	21722	ENSG00000164494
GO:0002020	protease binding	molecular_function	0.048784	0.74236	7	611	118	21722	ENSG00000171867,ENSG00000140521,ENSG00000130706,ENSG00000130164,ENSG00000107815,ENSG00000136986,ENSG00000092871
GO:0034622	cellular macromolecular complex assembly	biological_process	0.04894	0.74346	41	611	1154	21722	ENSG00000150527,ENSG00000141384,ENSG00000120334,ENSG00000171853,ENSG00000204842,ENSG00000134371,ENSG00000156650,ENSG00000138757,ENSG00000011426,ENSG00000174547,ENSG00000204389,ENSG00000113300,ENSG00000130706,ENSG00000198836,ENSG00000137812,ENSG00000102901,ENSG00000179409,ENSG00000273841,ENSG00000092208,ENSG00000158092,ENSG00000172869,ENSG00000087470,ENSG00000197879,ENSG00000204209,ENSG00000158290…
GO:0042559	pteridine-containing compound biosynthetic process	biological_process	0.048977	0.74346	2	611	15	21722	ENSG00000151552,ENSG00000120254
GO:0019787	small conjugating protein ligase activity	molecular_function	0.049009	0.74346	20	611	398	21722	ENSG00000112182,ENSG00000109332,ENSG00000152348,ENSG00000131323,ENSG00000104343,ENSG00000115239,ENSG00000003096,ENSG00000118564,ENSG00000109654,ENSG00000214717,ENSG00000183579,ENSG00000101966,ENSG00000103549,ENSG00000170142,ENSG00000137075,ENSG00000182670,ENSG00000107872,ENSG00000049759,ENSG00000116514,ENSG00000156273
GO:0016772	transferase activity, transferring phosphorus-containing groups	molecular_function	0.049011	0.74346	46	611	1112	21722	ENSG00000248333,ENSG00000113716,ENSG00000166169,ENSG00000176095,ENSG00000174227,ENSG00000140521,ENSG00000004660,ENSG00000060237,ENSG00000156671,ENSG00000142208,ENSG00000058600,ENSG00000253729,ENSG00000137275,ENSG00000114738,ENSG00000068120,ENSG00000142731,ENSG00000068745,ENSG00000119397,ENSG00000159921,ENSG00000149091,ENSG00000160867,ENSG00000115825,ENSG00000065357,ENSG00000143776,ENSG00000100605…
GO:0000723	telomere maintenance	biological_process	0.049164	0.74372	8	611	148	21722	ENSG00000149115,ENSG00000136997,ENSG00000270882,ENSG00000253729,ENSG00000147601,ENSG00000198924,ENSG00000163029,ENSG00000067066
GO:0033014	tetrapyrrole biosynthetic process	biological_process	0.049197	0.74372	3	611	30	21722	ENSG00000082641,ENSG00000165060,ENSG00000158578
GO:0044246	regulation of multicellular organismal metabolic process	biological_process	0.049279	0.74372	4	611	53	21722	ENSG00000196591,ENSG00000094975,ENSG00000108691,ENSG00000196689
GO:1901888	regulation of cell junction assembly	biological_process	0.049347	0.74372	6	611	75	21722	ENSG00000144824,ENSG00000140575,ENSG00000197879,ENSG00000065613,ENSG00000134318,ENSG00000104067
GO:0048291	isotype switching to IgG isotypes	biological_process	0.049349	0.74372	2	611	14	21722	ENSG00000076242,ENSG00000095002
GO:0045815	positive regulation of gene expression, epigenetic	biological_process	0.049368	0.74372	5	611	87	21722	ENSG00000103168,ENSG00000066117,ENSG00000186184,ENSG00000197879,ENSG00000270882
GO:0044319	wound healing, spreading of cells	biological_process	0.049449	0.74372	3	611	27	21722	ENSG00000067560,ENSG00000155366,ENSG00000160007
GO:0090505	epiboly involved in wound healing	biological_process	0.049449	0.74372	3	611	27	21722	ENSG00000160007,ENSG00000155366,ENSG00000067560
GO:0002434	immune complex clearance	biological_process	0.049453	0.74372	1	611	3	21722	ENSG00000108691
GO:0002436	immune complex clearance by monocytes and macrophages	biological_process	0.049453	0.74372	1	611	3	21722	ENSG00000108691
GO:0090264	regulation of immune complex clearance by monocytes and macrophages	biological_process	0.049453	0.74372	1	611	3	21722	ENSG00000108691
GO:0030705	cytoskeleton-dependent intracellular transport	biological_process	0.049677	0.74605	9	611	145	21722	ENSG00000101052,ENSG00000100644,ENSG00000128581,ENSG00000187240,ENSG00000141577,ENSG00000198836,ENSG00000107863,ENSG00000021574,ENSG00000067606
GO:0033002	muscle cell proliferation	biological_process	0.049735	0.74605	10	611	177	21722	ENSG00000169946,ENSG00000108443,ENSG00000103034,ENSG00000078900,ENSG00000066468,ENSG00000168214,ENSG00000142208,ENSG00000163513,ENSG00000106799,ENSG00000253729
GO:0006022	aminoglycan metabolic process	biological_process	0.049791	0.74605	10	611	167	21722	ENSG00000109320,ENSG00000015532,ENSG00000121578,ENSG00000147257,ENSG00000070614,ENSG00000142208,ENSG00000136213,ENSG00000182022,ENSG00000072571,ENSG00000171310
GO:0014029	neural crest formation	biological_process	0.049797	0.74605	2	611	13	21722	ENSG00000070814,ENSG00000166197
GO:0033688	regulation of osteoblast proliferation	biological_process	0.049801	0.74605	3	611	25	21722	ENSG00000066468,ENSG00000164050,ENSG00000067560
GO:0043130	ubiquitin binding	molecular_function	0.049938	0.74752	7	611	108	21722	ENSG00000078902,ENSG00000130706,ENSG00000188554,ENSG00000145901,ENSG00000147601,ENSG00000101146,ENSG00000128923
GO:0030014	CCR4-NOT complex	cellular_component	0.050187	0.75067	3	611	25	21722	ENSG00000149115,ENSG00000111596,ENSG00000113300
GO:0031597	cytosolic proteasome complex	cellular_component	0.050281	0.75139	2	611	13	21722	ENSG00000175166,ENSG00000173692
GO:0006505	GPI anchor metabolic process	biological_process	0.050437	0.75139	3	611	34	21722	ENSG00000161395,ENSG00000148985,ENSG00000174227
GO:0060271	cilium morphogenesis	biological_process	0.050445	0.75139	13	611	240	21722	ENSG00000116127,ENSG00000187240,ENSG00000169379,ENSG00000160007,ENSG00000170264,ENSG00000128581,ENSG00000101052,ENSG00000083799,ENSG00000103540,ENSG00000122507,ENSG00000087903,ENSG00000141577,ENSG00000186638
GO:0006475	internal protein amino acid acetylation	biological_process	0.050451	0.75139	10	611	174	21722	ENSG00000273841,ENSG00000147133,ENSG00000102030,ENSG00000123600,ENSG00000120616,ENSG00000111653,ENSG00000149474,ENSG00000084676,ENSG00000151332,ENSG00000156650
GO:0030366	Mo-molybdopterin synthase activity	molecular_function	0.050485	0.75139	1	611	2	21722	ENSG00000151332
GO:0000910	cytokinesis	biological_process	0.050497	0.75139	9	611	151	21722	ENSG00000136108,ENSG00000011426,ENSG00000134982,ENSG00000134318,ENSG00000155366,ENSG00000067560,ENSG00000103540,ENSG00000003096,ENSG00000021574
GO:0046324	regulation of glucose import	biological_process	0.050518	0.75139	5	611	65	21722	ENSG00000108443,ENSG00000106617,ENSG00000147257,ENSG00000142208,ENSG00000067606
GO:1901654	response to ketone	biological_process	0.050555	0.75139	9	611	168	21722	ENSG00000070961,ENSG00000278540,ENSG00000142208,ENSG00000177628,ENSG00000108691,ENSG00000118689,ENSG00000084676,ENSG00000108443,ENSG00000134318
GO:0001558	regulation of cell growth	biological_process	0.050587	0.75139	18	611	388	21722	ENSG00000134371,ENSG00000167565,ENSG00000147654,ENSG00000079819,ENSG00000163220,ENSG00000142208,ENSG00000102054,ENSG00000165060,ENSG00000144674,ENSG00000060069,ENSG00000068745,ENSG00000106799,ENSG00000204389,ENSG00000110888,ENSG00000105176,ENSG00000137575,ENSG00000273841,ENSG00000143537
GO:0005840	ribosome	cellular_component	0.050735	0.75248	10	611	279	21722	ENSG00000161813,ENSG00000107929,ENSG00000121766,ENSG00000102030,ENSG00000174547,ENSG00000163682,ENSG00000231500,ENSG00000175581,ENSG00000158092,ENSG00000102081
GO:0016342	catenin complex	cellular_component	0.050738	0.75248	2	611	10	21722	ENSG00000134982,ENSG00000170558
GO:0001228	RNA polymerase II transcription regulatory region sequence-specific DNA binding transcription factor activity involved in positive regulation of transcription	molecular_function	0.05093	0.75474	20	611	431	21722	ENSG00000214717,ENSG00000136997,ENSG00000082641,ENSG00000109320,ENSG00000118689,ENSG00000114126,ENSG00000099326,ENSG00000116731,ENSG00000078900,ENSG00000140262,ENSG00000156273,ENSG00000168214,ENSG00000178573,ENSG00000144655,ENSG00000251493,ENSG00000100644,ENSG00000186951,ENSG00000106948,ENSG00000134138,ENSG00000108509
GO:0030218	erythrocyte differentiation	biological_process	0.050978	0.75487	7	611	106	21722	ENSG00000082641,ENSG00000198945,ENSG00000118689,ENSG00000158578,ENSG00000100644,ENSG00000164442,ENSG00000100813
GO:0035514	DNA demethylase activity	molecular_function	0.051418	0.7606	1	611	2	21722	ENSG00000140718
GO:0018205	peptidyl-lysine modification	biological_process	0.05147	0.7606	13	611	249	21722	ENSG00000123600,ENSG00000120616,ENSG00000111653,ENSG00000149474,ENSG00000152952,ENSG00000131845,ENSG00000147133,ENSG00000273841,ENSG00000151332,ENSG00000156650,ENSG00000196591,ENSG00000084676,ENSG00000110066
GO:0000153	cytoplasmic ubiquitin ligase complex	cellular_component	0.051497	0.7606	2	611	13	21722	ENSG00000077254,ENSG00000108094
GO:0008022	protein C-terminus binding	molecular_function	0.051581	0.7606	11	611	197	21722	ENSG00000204842,ENSG00000137575,ENSG00000104067,ENSG00000092820,ENSG00000101849,ENSG00000101052,ENSG00000197879,ENSG00000136279,ENSG00000124788,ENSG00000095002,ENSG00000159023
GO:0032119	sequestering of zinc ion	biological_process	0.051614	0.7606	2	611	12	21722	ENSG00000163220,ENSG00000152683
GO:0032182	small conjugating protein binding	molecular_function	0.051632	0.7606	8	611	129	21722	ENSG00000128923,ENSG00000078902,ENSG00000130706,ENSG00000204209,ENSG00000147601,ENSG00000101146,ENSG00000188554,ENSG00000145901
GO:0006977	DNA damage response, signal transduction by p53 class mediator resulting in cell cycle arrest	biological_process	0.051642	0.7606	5	611	71	21722	ENSG00000113300,ENSG00000149115,ENSG00000114126,ENSG00000183765,ENSG00000111596
GO:0010639	negative regulation of organelle organization	biological_process	0.051701	0.7606	14	611	275	21722	ENSG00000142208,ENSG00000198836,ENSG00000165060,ENSG00000197694,ENSG00000050405,ENSG00000204389,ENSG00000136108,ENSG00000087470,ENSG00000144824,ENSG00000147601,ENSG00000002822,ENSG00000134982,ENSG00000101871,ENSG00000137710
GO:0031365	N-terminal protein amino acid modification	biological_process	0.051744	0.7606	3	611	28	21722	ENSG00000136448,ENSG00000102030,ENSG00000111142
GO:0031111	negative regulation of microtubule polymerization or depolymerization	biological_process	0.051759	0.7606	3	611	27	21722	ENSG00000136108,ENSG00000134982,ENSG00000101871
GO:0032880	regulation of protein localization	biological_process	0.052141	0.76433	30	611	720	21722	ENSG00000141522,ENSG00000136448,ENSG00000197879,ENSG00000116815,ENSG00000087470,ENSG00000165219,ENSG00000106799,ENSG00000083799,ENSG00000092820,ENSG00000049759,ENSG00000102471,ENSG00000104518,ENSG00000134982,ENSG00000078900,ENSG00000138814,ENSG00000067066,ENSG00000107643,ENSG00000108691,ENSG00000065882,ENSG00000114126,ENSG00000138757,ENSG00000067606,ENSG00000171867,ENSG00000196562,ENSG00000129158…
GO:0040014	regulation of multicellular organism growth	biological_process	0.052162	0.76433	6	611	89	21722	ENSG00000165060,ENSG00000066468,ENSG00000140718,ENSG00000196689,ENSG00000116127,ENSG00000092820
GO:0030159	receptor signaling complex scaffold activity	molecular_function	0.052198	0.76433	3	611	25	21722	ENSG00000158092,ENSG00000160570,ENSG00000138757
GO:2000241	regulation of reproductive process	biological_process	0.052206	0.76433	7	611	129	21722	ENSG00000164442,ENSG00000066279,ENSG00000066468,ENSG00000095002,ENSG00000112029,ENSG00000169946,ENSG00000176046
GO:0051436	negative regulation of ubiquitin-protein ligase activity involved in mitotic cell cycle	biological_process	0.052229	0.76433	5	611	88	21722	ENSG00000131467,ENSG00000173692,ENSG00000170142,ENSG00000175166,ENSG00000112029
GO:0018394	peptidyl-lysine acetylation	biological_process	0.052251	0.76433	10	611	175	21722	ENSG00000273841,ENSG00000147133,ENSG00000111653,ENSG00000149474,ENSG00000123600,ENSG00000120616,ENSG00000196591,ENSG00000084676,ENSG00000151332,ENSG00000156650
GO:0006684	sphingomyelin metabolic process	biological_process	0.0523	0.76446	2	611	13	21722	ENSG00000156671,ENSG00000164023
GO:0006461	protein complex assembly	biological_process	0.052418	0.7652	58	611	1599	21722	ENSG00000172869,ENSG00000164494,ENSG00000158092,ENSG00000103064,ENSG00000114354,ENSG00000197879,ENSG00000087470,ENSG00000130706,ENSG00000177628,ENSG00000204389,ENSG00000083799,ENSG00000198836,ENSG00000102901,ENSG00000068796,ENSG00000104518,ENSG00000159023,ENSG00000188554,ENSG00000134982,ENSG00000011426,ENSG00000183765,ENSG00000176046,ENSG00000150527,ENSG00000067606,ENSG00000111605,ENSG00000171853…
GO:0005150	interleukin-1, Type I receptor binding	molecular_function	0.052477	0.7652	1	611	2	21722	ENSG00000078902
GO:0071796	K6-linked polyubiquitin binding	molecular_function	0.052545	0.7652	1	611	2	21722	ENSG00000128923
GO:0097201	negative regulation of transcription from RNA polymerase II promoter in response to stress	biological_process	0.052625	0.7652	2	611	13	21722	ENSG00000164442,ENSG00000204389
GO:0016222	procollagen-proline 4-dioxygenase complex	cellular_component	0.052629	0.7652	1	611	2	21722	ENSG00000122884
GO:2000863	positive regulation of estrogen secretion	biological_process	0.052651	0.7652	1	611	2	21722	ENSG00000137869
GO:2000866	positive regulation of estradiol secretion	biological_process	0.052651	0.7652	1	611	2	21722	ENSG00000137869
GO:0035801	adrenal cortex development	biological_process	0.052708	0.7652	1	611	2	21722	ENSG00000164442
GO:0035802	adrenal cortex formation	biological_process	0.052708	0.7652	1	611	2	21722	ENSG00000164442
GO:0071461	cellular response to redox state	biological_process	0.052767	0.76549	1	611	3	21722	ENSG00000141522
GO:0008093	cytoskeletal adaptor activity	molecular_function	0.052833	0.76575	2	611	11	21722	ENSG00000158092,ENSG00000137575
GO:0008537	proteasome activator complex	cellular_component	0.052865	0.76575	1	611	3	21722	ENSG00000131467
GO:0051239	regulation of multicellular organismal process	biological_process	0.052984	0.7669	109	611	3104	21722	ENSG00000137575,ENSG00000140853,ENSG00000049759,ENSG00000198908,ENSG00000204389,ENSG00000177628,ENSG00000178573,ENSG00000087470,ENSG00000116815,ENSG00000053747,ENSG00000100644,ENSG00000137869,ENSG00000158092,ENSG00000066468,ENSG00000087087,ENSG00000136997,ENSG00000068308,ENSG00000174306,ENSG00000064687,ENSG00000115839,ENSG00000157514,ENSG00000108443,ENSG00000144824,ENSG00000134318,ENSG00000134371…
GO:0048583	regulation of response to stimulus	biological_process	0.053105	0.76806	147	611	4353	21722	ENSG00000185507,ENSG00000188554,ENSG00000153310,ENSG00000114126,ENSG00000138757,ENSG00000129354,ENSG00000107863,ENSG00000067606,ENSG00000141384,ENSG00000116062,ENSG00000100852,ENSG00000155366,ENSG00000148660,ENSG00000163513,ENSG00000147257,ENSG00000165060,ENSG00000136448,ENSG00000102081,ENSG00000196591,ENSG00000173692,ENSG00000251493,ENSG00000160703,ENSG00000145901,ENSG00000138814,ENSG00000126453…
GO:0005929	cilium	cellular_component	0.053181	0.7686	22	611	501	21722	ENSG00000169379,ENSG00000137075,ENSG00000100644,ENSG00000092820,ENSG00000083799,ENSG00000122507,ENSG00000138031,ENSG00000116127,ENSG00000187240,ENSG00000225697,ENSG00000068796,ENSG00000160007,ENSG00000153310,ENSG00000170264,ENSG00000146350,ENSG00000101052,ENSG00000128581,ENSG00000103540,ENSG00000136811,ENSG00000141577,ENSG00000142208,ENSG00000180758
GO:0034063	stress granule assembly	biological_process	0.053438	0.77154	2	611	11	21722	ENSG00000138757,ENSG00000204842
GO:0070271	protein complex biogenesis	biological_process	0.053465	0.77154	58	611	1602	21722	ENSG00000111605,ENSG00000150527,ENSG00000067606,ENSG00000184640,ENSG00000171853,ENSG00000155366,ENSG00000148660,ENSG00000134982,ENSG00000188554,ENSG00000068796,ENSG00000104518,ENSG00000159023,ENSG00000183765,ENSG00000176046,ENSG00000011426,ENSG00000177628,ENSG00000083799,ENSG00000204389,ENSG00000130706,ENSG00000102901,ENSG00000198836,ENSG00000164494,ENSG00000103064,ENSG00000158092,ENSG00000172869…
GO:1901214	regulation of neuron death	biological_process	0.053577	0.77258	14	611	281	21722	ENSG00000116133,ENSG00000177628,ENSG00000204209,ENSG00000109654,ENSG00000198908,ENSG00000171867,ENSG00000142208,ENSG00000095002,ENSG00000078900,ENSG00000108691,ENSG00000118689,ENSG00000100644,ENSG00000148925,ENSG00000186951
GO:0060317	cardiac epithelial to mesenchymal transition	biological_process	0.053701	0.77326	3	611	29	21722	ENSG00000143537,ENSG00000168214,ENSG00000106799
GO:0050220	prostaglandin-E synthase activity	molecular_function	0.053738	0.77326	1	611	3	21722	ENSG00000148334
GO:2001288	positive regulation of caveolin-mediated endocytosis	biological_process	0.053801	0.77326	1	611	2	21722	ENSG00000049759
GO:0003723	RNA binding	molecular_function	0.05382	0.77326	64	611	1810	21722	ENSG00000078269,ENSG00000137710,ENSG00000111641,ENSG00000163682,ENSG00000101146,ENSG00000105171,ENSG00000110888,ENSG00000111142,ENSG00000107929,ENSG00000179134,ENSG00000153944,ENSG00000160679,ENSG00000170004,ENSG00000172716,ENSG00000168502,ENSG00000270882,ENSG00000163694,ENSG00000102081,ENSG00000103549,ENSG00000070814,ENSG00000168438,ENSG00000196591,ENSG00000092820,ENSG00000052749,ENSG00000100813…
GO:0001669	acrosomal vesicle	cellular_component	0.053825	0.77326	6	611	113	21722	ENSG00000143537,ENSG00000141577,ENSG00000104081,ENSG00000137812,ENSG00000136161,ENSG00000130714
GO:0042351	'de novo' GDP-L-fucose biosynthetic process	biological_process	0.053922	0.77405	1	611	3	21722	ENSG00000112699
GO:0007052	mitotic spindle organization	biological_process	0.053961	0.77405	7	611	108	21722	ENSG00000204389,ENSG00000021574,ENSG00000175203,ENSG00000068796,ENSG00000067560,ENSG00000101146,ENSG00000183765
GO:0051382	kinetochore assembly	biological_process	0.054061	0.77491	2	611	15	21722	ENSG00000102901,ENSG00000171853
GO:0045141	meiotic telomere clustering	biological_process	0.054116	0.77512	2	611	14	21722	ENSG00000147601,ENSG00000076242
GO:0030204	chondroitin sulfate metabolic process	biological_process	0.054291	0.77705	4	611	40	21722	ENSG00000171310,ENSG00000136213,ENSG00000182022,ENSG00000015532
GO:0071560	cellular response to transforming growth factor beta stimulus	biological_process	0.05451	0.77962	12	611	225	21722	ENSG00000108691,ENSG00000196591,ENSG00000171310,ENSG00000066468,ENSG00000164442,ENSG00000164120,ENSG00000163513,ENSG00000137575,ENSG00000067560,ENSG00000067606,ENSG00000106799,ENSG00000204389
GO:0018282	metal incorporation into metallo-sulfur cluster	biological_process	0.054682	0.78053	1	611	2	21722	ENSG00000165060
GO:0018283	iron incorporation into metallo-sulfur cluster	biological_process	0.054682	0.78053	1	611	2	21722	ENSG00000165060
GO:0000123	histone acetyltransferase complex	cellular_component	0.054696	0.78053	6	611	85	21722	ENSG00000273841,ENSG00000120616,ENSG00000111653,ENSG00000156650,ENSG00000149474,ENSG00000151332
GO:0035580	specific granule lumen	cellular_component	0.054737	0.78054	5	611	80	21722	ENSG00000078902,ENSG00000104518,ENSG00000114098,ENSG00000109320,ENSG00000197694
GO:0045722	positive regulation of gluconeogenesis	biological_process	0.054904	0.78217	2	611	11	21722	ENSG00000275052,ENSG00000186951
GO:0071173	spindle assembly checkpoint	biological_process	0.054932	0.78217	3	611	28	21722	ENSG00000137812,ENSG00000002822,ENSG00000134982
GO:0033829	O-fucosylpeptide 3-beta-N-acetylglucosaminyltransferase activity	molecular_function	0.055027	0.78289	1	611	3	21722	ENSG00000169733
GO:0016226	iron-sulfur cluster assembly	biological_process	0.055128	0.78289	2	611	19	21722	ENSG00000169599,ENSG00000165060
GO:0031163	metallo-sulfur cluster assembly	biological_process	0.055128	0.78289	2	611	19	21722	ENSG00000165060,ENSG00000169599
GO:0045724	positive regulation of cilium assembly	biological_process	0.055181	0.78289	2	611	12	21722	ENSG00000160007,ENSG00000103540
GO:0061001	regulation of dendritic spine morphogenesis	biological_process	0.055186	0.78289	4	611	38	21722	ENSG00000110888,ENSG00000198908,ENSG00000198836,ENSG00000087470
GO:0035035	histone acetyltransferase binding	molecular_function	0.0553	0.78309	3	611	27	21722	ENSG00000100644,ENSG00000122882,ENSG00000164442
GO:0005912	adherens junction	cellular_component	0.055313	0.78309	25	611	558	21722	ENSG00000143537,ENSG00000137575,ENSG00000104067,ENSG00000092820,ENSG00000204389,ENSG00000136205,ENSG00000188352,ENSG00000163682,ENSG00000137710,ENSG00000231500,ENSG00000170558,ENSG00000149115,ENSG00000239382,ENSG00000140575,ENSG00000067560,ENSG00000172354,ENSG00000077254,ENSG00000140691,ENSG00000150054,ENSG00000050405,ENSG00000131236,ENSG00000079819,ENSG00000144824,ENSG00000115963,ENSG00000134982
GO:0060545	positive regulation of necroptosis	biological_process	0.055372	0.78309	1	611	2	21722	ENSG00000137275
GO:0016263	glycoprotein-N-acetylgalactosamine 3-beta-galactosyltransferase activity	molecular_function	0.055404	0.78309	1	611	2	21722	ENSG00000171155
GO:0016267	O-glycan processing, core 1	biological_process	0.055404	0.78309	1	611	2	21722	ENSG00000171155
GO:0010906	regulation of glucose metabolic process	biological_process	0.055495	0.78316	9	611	154	21722	ENSG00000100644,ENSG00000122882,ENSG00000186951,ENSG00000101146,ENSG00000275052,ENSG00000110713,ENSG00000181929,ENSG00000106617,ENSG00000142208
GO:0010718	positive regulation of epithelial to mesenchymal transition	biological_process	0.055549	0.78316	4	611	45	21722	ENSG00000106799,ENSG00000163513,ENSG00000137575,ENSG00000196591
GO:0070101	positive regulation of chemokine-mediated signaling pathway	biological_process	0.055577	0.78316	1	611	2	21722	ENSG00000100644
GO:0015031	protein transport	biological_process	0.055577	0.78316	62	611	1715	21722	ENSG00000147533,ENSG00000138814,ENSG00000067066,ENSG00000136986,ENSG00000158552,ENSG00000119844,ENSG00000065882,ENSG00000125703,ENSG00000156675,ENSG00000196562,ENSG00000182473,ENSG00000171867,ENSG00000115107,ENSG00000067560,ENSG00000168502,ENSG00000142208,ENSG00000184432,ENSG00000125814,ENSG00000138190,ENSG00000197969,ENSG00000144674,ENSG00000143952,ENSG00000039319,ENSG00000101146,ENSG00000163682…
GO:0009101	glycoprotein biosynthetic process	biological_process	0.055628	0.78316	18	611	374	21722	ENSG00000171155,ENSG00000136213,ENSG00000134109,ENSG00000244038,ENSG00000102158,ENSG00000171310,ENSG00000139289,ENSG00000130714,ENSG00000145901,ENSG00000182022,ENSG00000172728,ENSG00000118600,ENSG00000165905,ENSG00000070614,ENSG00000121578,ENSG00000015532,ENSG00000115275,ENSG00000064687
GO:0070401	NADP+ binding	molecular_function	0.055682	0.78316	1	611	2	21722	ENSG00000112699
GO:0071495	cellular response to endogenous stimulus	biological_process	0.055693	0.78316	44	611	1114	21722	ENSG00000278540,ENSG00000147133,ENSG00000138031,ENSG00000134243,ENSG00000106799,ENSG00000137710,ENSG00000160867,ENSG00000164442,ENSG00000196562,ENSG00000140575,ENSG00000070961,ENSG00000067560,ENSG00000142208,ENSG00000172354,ENSG00000253729,ENSG00000109320,ENSG00000084676,ENSG00000118689,ENSG00000171310,ENSG00000225697,ENSG00000196689,ENSG00000137575,ENSG00000105176,ENSG00000204389,ENSG00000092820…
GO:0044724	single-organism carbohydrate catabolic process	biological_process	0.055875	0.78492	10	611	187	21722	ENSG00000122882,ENSG00000101146,ENSG00000186951,ENSG00000100644,ENSG00000172728,ENSG00000171298,ENSG00000181929,ENSG00000106617,ENSG00000117448,ENSG00000110713
GO:0030879	mammary gland development	biological_process	0.055953	0.78492	9	611	148	21722	ENSG00000100644,ENSG00000084676,ENSG00000137869,ENSG00000066468,ENSG00000160007,ENSG00000163513,ENSG00000112759,ENSG00000100852,ENSG00000142208
GO:1902165	regulation of intrinsic apoptotic signaling pathway in response to DNA damage by p53 class mediator	biological_process	0.055954	0.78492	2	611	17	21722	ENSG00000126453,ENSG00000273841
GO:0032094	response to food	biological_process	0.056005	0.78492	3	611	39	21722	ENSG00000142208,ENSG00000140465,ENSG00000186951
GO:0090504	epiboly	biological_process	0.056039	0.78492	3	611	28	21722	ENSG00000160007,ENSG00000155366,ENSG00000067560
GO:2000278	regulation of DNA biosynthetic process	biological_process	0.056146	0.78492	3	611	28	21722	ENSG00000178188,ENSG00000160867,ENSG00000136997
GO:0006007	glucose catabolic process	biological_process	0.056146	0.78492	7	611	115	21722	ENSG00000110713,ENSG00000181929,ENSG00000106617,ENSG00000100644,ENSG00000122882,ENSG00000186951,ENSG00000101146
GO:0005026	transforming growth factor beta receptor activity, type II	molecular_function	0.056152	0.78492	1	611	2	21722	ENSG00000163513
GO:0031461	cullin-RING ubiquitin ligase complex	cellular_component	0.056185	0.78492	10	611	177	21722	ENSG00000184887,ENSG00000132640,ENSG00000112182,ENSG00000156273,ENSG00000158290,ENSG00000107872,ENSG00000108094,ENSG00000123444,ENSG00000003096,ENSG00000118564
GO:0090092	regulation of transmembrane receptor protein serine/threonine kinase signaling pathway	biological_process	0.056288	0.78579	12	611	231	21722	ENSG00000171310,ENSG00000101966,ENSG00000164442,ENSG00000163513,ENSG00000147257,ENSG00000067141,ENSG00000168214,ENSG00000137575,ENSG00000204389,ENSG00000251493,ENSG00000106799,ENSG00000107872
GO:0046320	regulation of fatty acid oxidation	biological_process	0.056362	0.78604	3	611	27	21722	ENSG00000186951,ENSG00000142208,ENSG00000106617
GO:0015758	glucose transport	biological_process	0.056454	0.78604	7	611	111	21722	ENSG00000092820,ENSG00000067606,ENSG00000134243,ENSG00000142208,ENSG00000108443,ENSG00000106617,ENSG00000147257
GO:0010741	negative regulation of intracellular protein kinase cascade	biological_process	0.056469	0.78604	14	611	284	21722	ENSG00000116539,ENSG00000138166,ENSG00000078900,ENSG00000145901,ENSG00000151332,ENSG00000138757,ENSG00000160703,ENSG00000137275,ENSG00000177628,ENSG00000111266,ENSG00000092820,ENSG00000136997,ENSG00000130829,ENSG00000142208
GO:2000781	positive regulation of double-strand break repair	biological_process	0.056505	0.78604	2	611	11	21722	ENSG00000119906,ENSG00000186280
GO:1901137	carbohydrate derivative biosynthetic process	biological_process	0.05651	0.78604	32	611	818	21722	ENSG00000171310,ENSG00000102158,ENSG00000174227,ENSG00000182022,ENSG00000145901,ENSG00000161395,ENSG00000121578,ENSG00000165905,ENSG00000112699,ENSG00000109320,ENSG00000131236,ENSG00000068120,ENSG00000159921,ENSG00000278540,ENSG00000138031,ENSG00000148985,ENSG00000139289,ENSG00000118600,ENSG00000172728,ENSG00000130714,ENSG00000147257,ENSG00000070614,ENSG00000064687,ENSG00000115275,ENSG00000015532…
GO:0007179	transforming growth factor beta receptor signaling pathway	biological_process	0.056557	0.78613	10	611	179	21722	ENSG00000106799,ENSG00000204389,ENSG00000067606,ENSG00000137575,ENSG00000067560,ENSG00000164120,ENSG00000163513,ENSG00000164442,ENSG00000171310,ENSG00000108691
GO:0009896	positive regulation of catabolic process	biological_process	0.056665	0.78705	15	611	303	21722	ENSG00000158290,ENSG00000116514,ENSG00000142208,ENSG00000147133,ENSG00000049759,ENSG00000147257,ENSG00000204389,ENSG00000177628,ENSG00000186815,ENSG00000186951,ENSG00000100644,ENSG00000080561,ENSG00000102081,ENSG00000134982,ENSG00000103549
GO:0030173	integral to Golgi membrane	cellular_component	0.056764	0.78787	4	611	45	21722	ENSG00000164023,ENSG00000156671,ENSG00000136213,ENSG00000169733
[truncated: 5,511 more rows]
